# Supplementary material for: Strawberry notch homolog 2 regulates the response to interleukin-6 in the central nervous system
Source: J Neuroinflammation. 2022 May 27;19:126. doi: 10.1186/s12974-022-02475-1 (PMC9145108; doi:10.1186/s12974-022-02475-1)
Supplement: Supplementary file 4 — Additional file 4. Genes expressed in WT, Sbno2−/− (KO), GFAP-IL6 (GIL6) and GFAP-IL6 × Sbno2−/− (EXP) mice cerebella. Shown are gene symbol, gene description, log2 of signal intensities, Affymetrix probe ID and public gene accession numbers. Note that because of the log2 scale, an increase in signal intensity of + 1 is equivalent to a twofold increase and so on. In cases when the microarray could not distinguish between two or more gene products, genes contributing to the signal are separated by a semicolon. [file 12974_2022_2475_MOESM4_ESM.csv]

Gene Symbol	Description	WT Avg (log2)	KO Avg (log2)	GIL6 Avg (log2)	EXP Avg (log2)	ID	Public Gene IDs
Atp6v1h	ATPase, H+ transporting, lysosomal V1 subunit H	11.52	11.73	11.55	11.58	TC0100000014.mm.2	NM_133826; ENSMUST00000044369; BC009154; uc007afm.1; uc007afn.1
Rb1cc1	RB1-inducible coiled-coil 1	10.82	10.9	10.71	10.65	TC0100000021.mm.2	NM_009826; ENSMUST00000027040; ENSMUST00000159206; ENSMUST00000159349; ENSMUST00000159530; ENSMUST00000159656; ENSMUST00000159661; ENSMUST00000159802; ENSMUST00000159906; ENSMUST00000160062; ENSMUST00000160871; ENSMUST00000161183; ENSMUST00000161327; ENSMUST00000162210; ENSMUST00000162257; ENSMUST00000162418; ENSMUST00000162795; BC150774; OTTMUST00000084091; OTTMUST00000084094; OTTMUST00000084200…
St18	suppression of tumorigenicity 18	15.87	15.7	15.22	15.12	TC0100000023.mm.2	NM_001244692; NM_001244693; NM_173868; NR_045188; NR_045189; ENSMUST00000043578; ENSMUST00000130338; ENSMUST00000131467; ENSMUST00000131494; ENSMUST00000132207; ENSMUST00000139756; ENSMUST00000139838; ENSMUST00000140079; ENSMUST00000142304; ENSMUST00000150761; ENSMUST00000151015; ENSMUST00000151281; ENSMUST00000163727; BC118528; OTTMUST00000061164; OTTMUST00000061165; OTTMUST00000061166; OTTMUST0…
Pcmtd1	protein-L-isoaspartate (D-aspartate) O-methyltransferase domain containing 1	13.19	13.43	13.41	13.19	TC0100000027.mm.2	NM_183028; ENSMUST00000061280; ENSMUST00000182114; ENSMUST00000182306; ENSMUST00000182388; ENSMUST00000182675; ENSMUST00000182823; ENSMUST00000182892; ENSMUST00000183204; BC052741; BC064801; BC110360; BC117941; BC117942; OTTMUST00000113805; OTTMUST00000113808; OTTMUST00000113809; OTTMUST00000113810; OTTMUST00000113811; OTTMUST00000113813; OTTMUST00000113814; OTTMUST00000113815; uc007agb.1; uc007a…
Rrs1	RRS1 ribosome biogenesis regulator homolog (S. cerevisiae)	7.48	7.75	7.11	7.76	TC0100000038.mm.2	NM_021511; ENSMUST00000072079; BC003481; BC055925; uc007agk.2
Adhfe1	alcohol dehydrogenase, iron containing, 1	7.33	7.25	6.28	6.99	TC0100000039.mm.2	NM_175236; NR_027664; ENSMUST00000027044; ENSMUST00000130927; ENSMUST00000144177; BC026584; OTTMUST00000053148; OTTMUST00000053149; OTTMUST00000053150; uc007agl.2; uc007agm.2
3110035E14Rik	RIKEN cDNA 3110035E14 gene	5.87	6.23	6.43	6.54	TC0100000041.mm.2	NM_178399; ENSMUST00000088666; BC066997; uc007agp.1
Sgk3	serum/glucocorticoid regulated kinase 3	8.27	7.89	8.22	8.56	TC0100000044.mm.2	NM_001037759; NM_133220; NM_177547; ENSMUST00000097826; ENSMUST00000166384; ENSMUST00000168907; ENSMUST00000171265; BC018363; uc007agu.1; uc007agv.1; uc007agw.1; uc007agx.1; uc007agy.1; uc011wid.1
Mcmdc2	minichromosome maintenance domain containing 2	5.84	5.31	6.13	5.71	TC0100000045.mm.2	NM_177722; ENSMUST00000052843; ENSMUST00000118098; ENSMUST00000125294; ENSMUST00000140948; ENSMUST00000171802; ENSMUST00000183059; OTTMUST00000051859; OTTMUST00000078009; OTTMUST00000078010; OTTMUST00000078011; OTTMUST00000113822; uc007agz.1; uc011wie.1
Cspp1	centrosome and spindle pole associated protein 1	11.04	11.05	10.83	10.8	TC0100000048.mm.2	NM_026493; ENSMUST00000071087; ENSMUST00000117415; ENSMUST00000118263; ENSMUST00000119714; ENSMUST00000122156; ENSMUST00000123261; ENSMUST00000128164; ENSMUST00000134716; ENSMUST00000136283; ENSMUST00000136898; ENSMUST00000143606; ENSMUST00000148663; ENSMUST00000149214; ENSMUST00000153804; ENSMUST00000155974; BC151042; OTTMUST00000067775; OTTMUST00000067776; OTTMUST00000067777; OTTMUST00000067846…
Prex2	phosphatidylinositol-3,4,5-trisphosphate-dependent Rac exchange factor 2	12.05	12.12	13	12.23	TC0100000055.mm.2	NM_001033636; NM_029525; ENSMUST00000027056; uc007ahs.2; uc007aht.1; uc007ahu.1; uc007ahv.2
A830018L16Rik	RIKEN cDNA A830018L16 gene	8.78	8.85	8.92	8.09	TC0100000056.mm.2	NM_001160369; NM_001160370; NM_001160371; NM_177173; ENSMUST00000048613; ENSMUST00000135014; ENSMUST00000137824; ENSMUST00000141339; ENSMUST00000141512; ENSMUST00000142117; ENSMUST00000150870; ENSMUST00000171690; ENSMUST00000179089; BC137903; BC145022; BC145023; uc007ahw.2; uc007ahx.2; uc007ahy.2; uc007ahz.1; uc011wii.1; uc011wij.1; uc011wik.1
Sulf1	sulfatase 1	9.31	9.19	11.87	12.27	TC0100000064.mm.2	NM_001198565; NM_001198566; NM_172294; ENSMUST00000088585; ENSMUST00000177608; ENSMUST00000180062; BC034547; BC049276; uc007aia.2; uc007aib.2; uc007aic.1; uc007aid.1; uc007aie.1
Kcnb2	potassium voltage gated channel, Shab-related subfamily, member 2	8.22	8.01	7.97	8.36	TC0100000082.mm.2	NM_001098528; ENSMUST00000170146; ENSMUST00000175681; BC146609; OTTMUST00000110860; uc007aje.1
Terf1	telomeric repeat binding factor 1	11.77	11.61	11.44	11.57	TC0100000092.mm.2	NM_001286628; NM_009352; ENSMUST00000027057; BC034866
Rdh10	retinol dehydrogenase 10 (all-trans)	6.94	7.27	7.49	7.4	TC0100000097.mm.2	NM_133832; ENSMUST00000027053; ENSMUST00000152626; BC019796; OTTMUST00000062152; OTTMUST00000062153; uc007ajm.1
Ly96	lymphocyte antigen 96	6.34	6.87	7.36	8.35	TC0100000103.mm.2	NM_001159711; NM_016923; ENSMUST00000026881; BC116785; uc007ajz.2; uc011wim.1
Gdap1	ganglioside-induced differentiation-associated-protein 1	10.58	10.72	10.26	10.08	TC0100000109.mm.2	NM_010267; ENSMUST00000026879; ENSMUST00000150457; BC048177; BC051135; OTTMUST00000053130; OTTMUST00000053131; uc007akb.2; uc007akc.2
Tfap2b	transcription factor AP-2 beta	10.54	10.51	10.42	9.63	TC0100000116.mm.2	NM_001025305; NM_001286340; NM_009334; ENSMUST00000027059; ENSMUST00000064976; uc007aks.1
Paqr8	progestin and adipoQ receptor family member VIII	14.23	14.37	14.72	14.35	TC0100000129.mm.2	NM_028829; ENSMUST00000068880; ENSMUST00000167119; BC059813; uc007ald.1; uc007ale.1
Tmem14a	transmembrane protein 14A	6.57	6.44	6.33	6.94	TC0100000133.mm.2	NM_029398; ENSMUST00000027064; ENSMUST00000027065; BC034768; BC060034; OTTMUST00000074039; OTTMUST00000074040
Gsta3	glutathione S-transferase, alpha 3	6.15	6.41	6.2	6.46	TC0100000135.mm.2	NM_001077353; NM_001288617; NM_010356; ENSMUST00000027067; ENSMUST00000121676; ENSMUST00000124990; BC147272; BC147273; OTTMUST00000065121; OTTMUST00000065122; OTTMUST00000065123
B3gat2	beta-1,3-glucuronyltransferase 2 (glucuronosyltransferase S)	6.22	6.22	5.89	5.5	TC0100000159.mm.2	NM_172124; ENSMUST00000063663; ENSMUST00000140583; ENSMUST00000144602; BC056368; BC058082; OTTMUST00000065597; OTTMUST00000065598; OTTMUST00000065599; uc007amd.1; uc007ame.1
Lmbrd1	LMBR1 domain containing 1	14.32	14.47	14.21	14.21	TC0100000171.mm.2	NM_026719; ENSMUST00000095062; BC025579; BC027774; BC031902; BC039053; uc007amt.1; uc007amu.1
Khdrbs2	KH domain containing, RNA binding, signal transduction associated 2	6.86	6.82	7.16	7.3	TC0100000201.mm.2	NM_133235; ENSMUST00000027226; BC132117; BC132119; uc007ann.1; uc007ano.1; uc007anp.1
Rab23	RAB23, member RAS oncogene family	8.45	9.13	9	9.09	TC0100000215.mm.2	NM_001159729; NM_008999; ENSMUST00000088287; ENSMUST00000115174; ENSMUST00000122822; ENSMUST00000132066; ENSMUST00000135330; ENSMUST00000138024; ENSMUST00000140354; ENSMUST00000150593; ENSMUST00000151482; BC025578; OTTMUST00000051907; OTTMUST00000051908; OTTMUST00000051909; OTTMUST00000051910; OTTMUST00000051911; OTTMUST00000051912; OTTMUST00000051913; OTTMUST00000051914; OTTMUST00000051915; uc00…
Dst	dystonin	13.53	13.59	13.79	13.65	TC0100000216.mm.2	NM_001276764; NM_010081; NM_133833; NM_134448; ENSMUST00000097785; ENSMUST00000097786; ENSMUST00000115104; ENSMUST00000182018; ENSMUST00000182314; ENSMUST00000182335; ENSMUST00000182410; ENSMUST00000182507; ENSMUST00000182697; ENSMUST00000183006; ENSMUST00000183034; ENSMUST00000183100; ENSMUST00000183302; ENSMUST00000183331; OTTMUST00000116984; OTTMUST00000116986; OTTMUST00000116988; OTTMUST00000…
Imp4	IMP4, U3 small nucleolar ribonucleoprotein, homolog (yeast)	8.63	8.64	8.59	8.5	TC0100000222.mm.2	NM_178601; ENSMUST00000027303; ENSMUST00000128086; ENSMUST00000134327; ENSMUST00000136770; ENSMUST00000137794; ENSMUST00000149962; BC069930; OTTMUST00000073351; OTTMUST00000073352; OTTMUST00000073353; OTTMUST00000073354; OTTMUST00000073355; OTTMUST00000073356; uc007aor.2
Amer3	APC membrane recruitment 3	9.75	10.15	9.32	9.3	TC0100000228.mm.2	NM_213727; ENSMUST00000052670; BC070435; uc011wjc.1
Arhgef4	Rho guanine nucleotide exchange factor (GEF) 4	8	8.2	8.53	8.34	TC0100000230.mm.2	NM_183019; ENSMUST00000047664; ENSMUST00000159021; ENSMUST00000159059; ENSMUST00000159747; ENSMUST00000160855; ENSMUST00000162599; ENSMUST00000162760; BC139371; BC139397; OTTMUST00000083450; OTTMUST00000083451; OTTMUST00000083452; OTTMUST00000083453; OTTMUST00000083454; OTTMUST00000083455; OTTMUST00000083469; uc007apf.1; uc007apg.1; uc007aph.1; uc007api.1
Plekhb2	pleckstrin homology domain containing, family B (evectins) member 2	12.35	12.23	12.05	12.12	TC0100000233.mm.2	NM_145516; NM_175421; ENSMUST00000027297; ENSMUST00000152654; ENSMUST00000156687; BC057994; OTTMUST00000073322; OTTMUST00000073323; OTTMUST00000073324; uc007apk.2; uc007apl.1
Hs6st1	heparan sulfate 6-O-sulfotransferase 1	6.45	6.8	6.75	6.57	TC0100000237.mm.2	NM_015818; ENSMUST00000088174; BC052316; OTTMUST00000073283; uc007apn.2
Cnnm4	cyclin M4	6.05	6.05	6.06	5	TC0100000244.mm.2	NM_033570; ENSMUST00000153128; OTTMUST00000083926; uc007aqg.2
Cnnm3	cyclin M3	6.24	6.76	6.1	5.82	TC0100000247.mm.2	NM_001039551; NM_053186; ENSMUST00000001166; ENSMUST00000097776; ENSMUST00000135100; ENSMUST00000154225; OTTMUST00000051653; OTTMUST00000051654; OTTMUST00000051655; OTTMUST00000051656; uc007aqi.1; uc007aqj.1; uc007aqk.1; uc011wjk.1
Cox5b	cytochrome c oxidase subunit Vb	14.5	14.81	14.75	14.47	TC0100000253.mm.2	NM_009942; BC096048; BC099474; uc007aqw.1
Inpp4a	inositol polyphosphate-4-phosphatase, type I	11.86	11.96	11.59	11.22	TC0100000259.mm.2	NM_030266; NM_172971; ENSMUST00000027287; ENSMUST00000058307; ENSMUST00000114933; ENSMUST00000123124; ENSMUST00000132401; ENSMUST00000132615; ENSMUST00000136846; ENSMUST00000137266; ENSMUST00000140264; ENSMUST00000146676; ENSMUST00000168546; BC120541; BC144748; OTTMUST00000083008; OTTMUST00000083009; OTTMUST00000083011; OTTMUST00000083030; OTTMUST00000083031; OTTMUST00000083032; OTTMUST0000008303…
Unc50	unc-50 homolog (C. elegans)	11.14	10.91	11.2	10.73	TC0100000260.mm.2	NM_026123; ENSMUST00000027285; ENSMUST00000114925; ENSMUST00000118059; ENSMUST00000134184; ENSMUST00000144617; BC019484; OTTMUST00000051682; OTTMUST00000051683; OTTMUST00000051684; OTTMUST00000051685; OTTMUST00000075443; uc007arp.1; uc007arq.1
Lipt1	lipoyltransferase 1	6.33	6.45	6.06	6.54	TC0100000267.mm.2	NM_001037918; ENSMUST00000041621; ENSMUST00000128085; ENSMUST00000142670; ENSMUST00000144440; BC019519; OTTMUST00000052446; OTTMUST00000052447; OTTMUST00000052448; OTTMUST00000052449; uc007ash.2
Mrpl30	mitochondrial ribosomal protein L30	6.84	7.48	6.83	6.95	TC0100000268.mm.2	NM_027098; ENSMUST00000027256; ENSMUST00000160082; ENSMUST00000161694; ENSMUST00000162513; BC004614; OTTMUST00000065720; OTTMUST00000065721; OTTMUST00000065722; OTTMUST00000065723; uc007asj.1
Eif5b	eukaryotic translation initiation factor 5B	10.26	10.02	10.13	9.85	TC0100000271.mm.2	NM_198303; ENSMUST00000027252; uc007aso.1
Pdcl3	phosducin-like 3	8.82	8.87	8.68	8.7	TC0100000280.mm.2	NM_026850; ENSMUST00000027247; BC005601; uc007atc.1
Rpl31	ribosomal protein L31	14.11	14.42	14.59	14.9	TC0100000284.mm.2	NM_001252218; NM_001252219; NM_053257; ENSMUST00000086535; ENSMUST00000178079; ENSMUST00000179954; BC050113; BC055720; BC086916; BC099436; uc007ate.2; uc007atf.2; uc029qnw.1; uc029qnx.1
Cnot11	CCR4-NOT transcription complex, subunit 11	10.35	10.59	10.5	10.36	TC0100000286.mm.2	NM_028043; ENSMUST00000003219; ENSMUST00000160145; ENSMUST00000161515; BC049091; BC050812; OTTMUST00000065794; OTTMUST00000065795; uc007ati.1; uc007atj.1
Map4k4	mitogen-activated protein kinase kinase kinase kinase 4	11.73	11.64	11.8	12.15	TC0100000289.mm.2	NM_001252200; NM_001252201; NM_001252202; NM_008696; ENSMUST00000163854; ENSMUST00000168431; BC141109; BC145390; BC145391; uc007atr.1; uc007ats.1; uc011wjv.1; uc011wjw.1; uc011wjx.1
Il1r1	interleukin 1 receptor, type I	6.61	7.29	10.75	10.14	TC0100000295.mm.2	NM_001123382; NM_008362; ENSMUST00000027241; ENSMUST00000114795; BC109135; uc007atv.1; uc007atw.1
Pou3f3; 2900092D14Rik	POU domain, class 3, transcription factor 3; RIKEN cDNA 2900092D14 gene	5.96	6.13	6.6	6.47	TC0100000312.mm.2	NM_008900; NR_027891; ENSMUST00000054883; OTTMUST00000054069; uc007auw.1; uc007aux.2
Mrps9	mitochondrial ribosomal protein S9	11.37	11.29	11.16	11.23	TC0100000315.mm.2	NM_023514; ENSMUST00000057208; BC116437; uc007auz.2; uc007ava.2; uc007avb.1
Gpr45	G protein-coupled receptor 45	5.93	6.27	6.19	6.14	TC0100000317.mm.2	NM_053107; ENSMUST00000114761; ENSMUST00000179655; ENSMUST00000179766; BC118506; BC118510; uc007avc.2; uc007avd.2
AI597479	expressed sequence AI597479	9.06	8.95	9	8.62	TC0100000320.mm.2	NM_133818; ENSMUST00000010434; BC006931; uc007avj.1
Rpl29	ribosomal protein L29	14.63	14.36	15.11	15.06	TC0100000321.mm.2	BC002062; BC082292; BC094039; BC096575
1500015O10Rik	RIKEN cDNA 1500015O10 gene	7.82	7.58	7.73	8.7	TC0100000329.mm.2	NM_024283; ENSMUST00000027217; BC002254; uc007avp.2
Tpp2	tripeptidyl peptidase II	10.72	10.77	10.71	10.56	TC0100000332.mm.2	NM_009418; ENSMUST00000087933; BC058239; uc007avr.1; uc007avs.1; uc007avt.1; uc007avu.1; uc011wkb.1
Bivm	basic, immunoglobulin-like variable motif containing	9.99	10.21	9.65	9.81	TC0100000333.mm.2	NM_144558; ENSMUST00000035991; ENSMUST00000114709; ENSMUST00000129068; ENSMUST00000138521; ENSMUST00000155917; BC082584; OTTMUST00000055463; OTTMUST00000055464; OTTMUST00000055465; OTTMUST00000055466; OTTMUST00000055467; uc007awd.2; uc007awe.2; uc007awf.2
Nif3l1	Ngg1 interacting factor 3-like 1 (S. pombe)	8.32	8.53	7.77	7.99	TC0100000434.mm.2	NM_022988; ENSMUST00000087521; ENSMUST00000114337; ENSMUST00000129759; ENSMUST00000140723; ENSMUST00000151272; ENSMUST00000171597; BC065163; BC089475; OTTMUST00000052148; OTTMUST00000052149; OTTMUST00000052150; OTTMUST00000052151; OTTMUST00000052152; uc007bbz.1; uc007bca.1; uc007bcb.1
Ndufb3	NADH dehydrogenase (ubiquinone) 1 beta subcomplex 3	8.83	9.24	8.95	8.31	TC0100000436.mm.2	NM_025597; ENSMUST00000027193; BC036989; OTTMUST00000065876; uc007bck.1
Cflar	CASP8 and FADD-like apoptosis regulator	8.88	9.01	9.56	9.38	TC0100000439.mm.2	NM_001289704; NM_009805; NM_207653; ENSMUST00000069333; ENSMUST00000097722; ENSMUST00000097723; ENSMUST00000114309; ENSMUST00000114313; ENSMUST00000123032; ENSMUST00000123553; ENSMUST00000124567; ENSMUST00000140940; ENSMUST00000149874; ENSMUST00000156870; ENSMUST00000164900; BC029223; OTTMUST00000046764; OTTMUST00000046765; OTTMUST00000046766; OTTMUST00000046767; OTTMUST00000046768; OTTMUST000000…
Casp8	caspase 8	7.32	6.82	9.24	9.98	TC0100000440.mm.2	NM_001080126; NM_001277926; NM_009812; ENSMUST00000027189; ENSMUST00000165549; BC006737; BC049955; uc007bcs.1; uc007bct.1
Stradb	STE20-related kinase adaptor beta	10.95	11.07	10.92	11.02	TC0100000442.mm.2	NM_172656; ENSMUST00000027185; ENSMUST00000114296; ENSMUST00000123301; ENSMUST00000123965; ENSMUST00000147637; ENSMUST00000152318; ENSMUST00000153990; BC060956; OTTMUST00000049162; OTTMUST00000049163; OTTMUST00000049164; OTTMUST00000049165; OTTMUST00000049166; OTTMUST00000049167; OTTMUST00000049169; uc007bcw.1; uc007bcx.1; uc007bcy.1; uc007bcz.1; uc007bda.1
Csprs	component of Sp100-rs	7.79	7.6	7.33	7.53	TC0100000758.mm.2	uc007bty.1
Sp100	nuclear antigen Sp100	7.4	7.69	7.81	8.84	TC0100000766.mm.2	NM_013673; ENSMUST00000054279; ENSMUST00000066427; ENSMUST00000129951; ENSMUST00000132641; ENSMUST00000134283; ENSMUST00000140758; ENSMUST00000141709; ENSMUST00000141998; ENSMUST00000145440; ENSMUST00000147552; ENSMUST00000150967; ENSMUST00000153574; ENSMUST00000155094; BC069183; OTTMUST00000074495; OTTMUST00000074496; OTTMUST00000074497; OTTMUST00000074498; OTTMUST00000074554; OTTMUST00000074555…
Cab39	calcium binding protein 39	13.04	13.21	13.11	13.46	TC0100000771.mm.2	NM_133781; ENSMUST00000097666; ENSMUST00000113360; ENSMUST00000126962; ENSMUST00000130754; BC020041; OTTMUST00000051256; OTTMUST00000051257; OTTMUST00000051258; OTTMUST00000051259; uc007bum.2
Rab7b	RAB7B, member RAS oncogene family	5.37	6.01	6.11	5.84	TC0100001173.mm.2	NM_145509; ENSMUST00000064664; ENSMUST00000064679; ENSMUST00000129905; ENSMUST00000130848; ENSMUST00000136247
Slc41a1	solute carrier family 41, member 1	11.09	11.16	11.32	11.13	TC0100001176.mm.2	NM_173865; ENSMUST00000086559; ENSMUST00000132585; ENSMUST00000146360; BC096596; BC116280; BC116281; OTTMUST00000051727; OTTMUST00000051728; OTTMUST00000051729; uc007cnu.3
Rab29	RAB29, member RAS oncogene family	6.01	6.2	6.12	6.66	TC0100001177.mm.2	NM_144875; ENSMUST00000027693; ENSMUST00000112386; ENSMUST00000125925; BC016133; BC029056; OTTMUST00000042093; OTTMUST00000042094; OTTMUST00000042095; uc007cnv.3; uc007cnw.2
Nucks1	nuclear casein kinase and cyclin-dependent kinase substrate 1	12.95	13.02	12.81	13.14	TC0100001178.mm.2	NM_001145804; NM_175294; ENSMUST00000062264; BC039951; uc007cnx.2; uc007cny.2
Elk4	ELK4, member of ETS oncogene family	8.67	8.7	8.66	9.31	TC0100001181.mm.2	NM_007923; ENSMUST00000027696; ENSMUST00000086556; ENSMUST00000124579; ENSMUST00000131159; ENSMUST00000146188; ENSMUST00000146432; ENSMUST00000147218; BC144844; BC145795; OTTMUST00000061502; OTTMUST00000061503; OTTMUST00000061504; OTTMUST00000061505; OTTMUST00000061506; OTTMUST00000061507; OTTMUST00000061508; uc007cob.1; uc007coc.1; uc007cod.1
Klhdc8a	kelch domain containing 8A	8.18	8.67	7.92	8.08	TC0100001189.mm.2	NM_144810; ENSMUST00000046071; BC011135; uc007con.1
Adamts4	a disintegrin-like and metallopeptidase (reprolysin type) with thrombospondin type 1 motif, 4	8.07	8.15	8.02	7.69	TC0100001581.mm.2	NM_172845; ENSMUST00000111314; ENSMUST00000111315; BC027773; OTTMUST00000051062; OTTMUST00000051063; uc007dnn.1; uc007dno.1
B4galt3	UDP-Gal:betaGlcNAc beta 1,4-galactosyltransferase, polypeptide 3	9.36	9.29	8.73	9.39	TC0100001582.mm.2	NM_020579; ENSMUST00000064272; ENSMUST00000111313; ENSMUST00000123954; ENSMUST00000125939; ENSMUST00000126699; ENSMUST00000129985; ENSMUST00000132890; ENSMUST00000138904; ENSMUST00000141114; ENSMUST00000141999; ENSMUST00000151863; BC013619; OTTMUST00000051448; OTTMUST00000051449; OTTMUST00000051450; OTTMUST00000051451; OTTMUST00000051452; OTTMUST00000051453; OTTMUST00000051454; OTTMUST00000051455…
Dedd	death effector domain-containing	10.06	10.17	10.11	10.03	TC0100001585.mm.2	NM_001128609; NM_011615; ENSMUST00000064950; ENSMUST00000097467; ENSMUST00000111299; ENSMUST00000111300; ENSMUST00000127830; ENSMUST00000129116; ENSMUST00000131653; ENSMUST00000135150; ENSMUST00000142063; ENSMUST00000157015; BC023668; BC054445; OTTMUST00000051499; OTTMUST00000051512; OTTMUST00000051513; OTTMUST00000051514; OTTMUST00000051515; OTTMUST00000051516; OTTMUST00000051517; OTTMUST0000005…
Pfdn2	prefoldin 2	9.97	10.31	9.94	10.18	TC0100001586.mm.2	NM_011070; ENSMUST00000006579; ENSMUST00000135941; ENSMUST00000138323; BC026839; BC049606; OTTMUST00000051538; OTTMUST00000051539; OTTMUST00000051540; uc007doc.1
Ercc5	excision repair cross-complementing rodent repair deficiency, complementation group 5	11.09	11.09	11	10.91	TC0100000334.mm.2	NM_011729; ENSMUST00000027214; ENSMUST00000131177; ENSMUST00000137380; ENSMUST00000139510; ENSMUST00000145406; ENSMUST00000155862; BC141070; OTTMUST00000050813; OTTMUST00000050814; OTTMUST00000050815; OTTMUST00000050816; OTTMUST00000075845; OTTMUST00000075846; uc007awh.2; uc007awi.2; uc007awj.1
Gulp1	GULP, engulfment adaptor PTB domain containing 1	6.54	6.37	6.18	6.49	TC0100000338.mm.2	NM_028450; ENSMUST00000074525; ENSMUST00000159555; ENSMUST00000160854; ENSMUST00000161066; ENSMUST00000161793; ENSMUST00000162600; BC032154; OTTMUST00000075110; OTTMUST00000075111; OTTMUST00000075112; OTTMUST00000075113; OTTMUST00000075114; OTTMUST00000075115; uc007awl.2; uc007awm.2; uc007awn.2
Wdr75	WD repeat domain 75	9.47	9.38	9.4	9.28	TC0100000351.mm.2	NM_028599; ENSMUST00000027139; ENSMUST00000135662; ENSMUST00000142145; ENSMUST00000143737; ENSMUST00000146602; ENSMUST00000147308; ENSMUST00000154436; BC117880; BC117881; OTTMUST00000053315; OTTMUST00000053316; OTTMUST00000053317; OTTMUST00000053318; OTTMUST00000053319; OTTMUST00000053320; OTTMUST00000053321; uc007awt.1; uc011wkg.1
Dnah7b	dynein, axonemal, heavy chain 7B	5.71	6.23	6.03	6.29	TC0100000353.mm.2	NM_001160386; ENSMUST00000069293; uc007awx.2; uc007awy.2; uc007awz.2
Tmeff2	transmembrane protein with EGF-like and two follistatin-like domains 2	13.33	13.38	12.54	13.11	TC0100000364.mm.2	NM_019790; ENSMUST00000081851; ENSMUST00000114565; ENSMUST00000139157; BC034850; OTTMUST00000053512; OTTMUST00000053513; OTTMUST00000053514; uc007axi.1; uc007axj.1
Stat1	signal transducer and activator of transcription 1	8.57	8.51	9.23	10.22	TC0100000375.mm.2	NM_001205313; NM_001205314; NM_009283; ENSMUST00000070968; BC004808; uc007axy.1; uc007axz.1; uc007aya.2; uc007ayb.2; uc007ayc.2; uc007ayd.2
Tmem194b	transmembrane protein 194B	6.32	5.86	5.84	5.44	TC0100000380.mm.2	NM_001142647; NR_024590; ENSMUST00000165859; uc007ayk.3; uc011wkp.1; uc029qoj.1; uc029qok.1; uc029qol.1
Hibch	3-hydroxyisobutyryl-Coenzyme A hydrolase	6.25	6.58	6.8	6.37	TC0100000381.mm.2	NM_146108; ENSMUST00000044478; ENSMUST00000159352; ENSMUST00000159431; ENSMUST00000161125; ENSMUST00000161552; ENSMUST00000162609; BC026437; OTTMUST00000075675; OTTMUST00000075676; OTTMUST00000075677; OTTMUST00000075678; OTTMUST00000075679; OTTMUST00000075680; uc007ayp.1; uc011wkr.1
Ormdl1	ORM1-like 1 (S. cerevisiae)	6.81	6.61	6.4	6.44	TC0100000386.mm.2	NM_145517; ENSMUST00000027266; ENSMUST00000135746; BC012315; BC023695; BC025572; OTTMUST00000051803; OTTMUST00000051804; uc007ayy.2; uc011wks.1
Osgepl1	O-sialoglycoprotein endopeptidase-like 1	9.92	10.16	9.72	9.57	TC0100000387.mm.2	NM_001285839; NR_104360; NR_104361; ENSMUST00000027265; ENSMUST00000114484; ENSMUST00000135614; ENSMUST00000135786; ENSMUST00000150115; ENSMUST00000151296; ENSMUST00000153939; BC058172; OTTMUST00000051976; OTTMUST00000051977; OTTMUST00000051978; OTTMUST00000051979; OTTMUST00000051980; OTTMUST00000051981; OTTMUST00000051982
Coq10b	coenzyme Q10 homolog B (S. cerevisiae)	8.85	9.15	9.26	9.29	TC0100000393.mm.2	NM_001039710; NM_026424; ENSMUST00000027125; ENSMUST00000087617; BC062129; uc007azz.1; uc007baa.1
Hspe1	heat shock protein 1 (chaperonin 10)	9.26	9.79	9.68	9.49	TC0100000395.mm.2	NM_008303; ENSMUST00000075242; ENSMUST00000134628; BC024385; BC099385; OTTMUST00000051785; OTTMUST00000051786; uc007bac.2
Mob4	MOB family member 4, phocein	12.42	13.06	12.41	12.21	TC0100000397.mm.2	NM_025283; ENSMUST00000027122; ENSMUST00000159311; ENSMUST00000159743; ENSMUST00000161122; ENSMUST00000162364; ENSMUST00000162553; ENSMUST00000162930; BC037499; BC058168; OTTMUST00000088312; OTTMUST00000088313; OTTMUST00000088314; OTTMUST00000088315; OTTMUST00000088316; OTTMUST00000088317; OTTMUST00000088318; uc007bad.1; uc007bae.1
Mars2	methionine-tRNA synthetase 2 (mitochondrial)	7.22	7.59	7.14	7.23	TC0100000399.mm.2	NM_175439; ENSMUST00000061334; BC099669; BC132343; BC137739; uc007baj.1
Plcl1	phospholipase C-like 1	6.93	7.03	7.15	7.12	TC0100000404.mm.2	NM_001114663; ENSMUST00000042986; uc007ban.2
1700066M21Rik	RIKEN cDNA 1700066M21 gene	6.83	7.32	7.3	6.75	TC0100000420.mm.2	NM_028546; ENSMUST00000042734; uc007bay.2
9430016H08Rik	RIKEN cDNA 9430016H08 gene	9.82	10.18	9.54	10.05	TC0100000422.mm.2	NM_001081181; ENSMUST00000027114; BC024945; BC071241; uc007bbc.2
Spats2l	spermatogenesis associated, serine-rich 2-like	6.07	6.16	6.22	7.24	TC0100000424.mm.2	NM_001164566; NM_144882; ENSMUST00000163239; ENSMUST00000163922; ENSMUST00000164302; ENSMUST00000164353; ENSMUST00000165235; ENSMUST00000167085; ENSMUST00000167971; ENSMUST00000168016; ENSMUST00000168895; ENSMUST00000168905; ENSMUST00000169772; ENSMUST00000170139; ENSMUST00000171699; ENSMUST00000172068; ENSMUST00000172287; BC014764; BC021879; OTTMUST00000089542; OTTMUST00000089543; OTTMUST0000008…
Aox1	aldehyde oxidase 1	7.42	7.14	7.42	7.12	TC0100000427.mm.2	NM_009676; ENSMUST00000001027; ENSMUST00000160168; BC026132; OTTMUST00000073919; OTTMUST00000073920; uc007bbl.1
Bzw1	basic leucine zipper and W2 domains 1	13.58	13.42	13.45	13.35	TC0100000433.mm.2	NM_025824; ENSMUST00000050552; BC005466; BC028865; uc007bbq.1; uc007bbr.1
Fzd7	frizzled homolog 7 (Drosophila)	9.51	8.91	8.38	9.25	TC0100000450.mm.2	NM_008057; ENSMUST00000114246; BC063077; OTTMUST00000049127; uc011wlq.1
Nop58	NOP58 ribonucleoprotein	9.58	9.4	9.11	9.47	TC0100000456.mm.2	NM_018868; ENSMUST00000027174; BC076604; BC085135; uc007bdy.1
Bmpr2	bone morphogenetic protein receptor, type II (serine/threonine kinase)	14.16	14.15	14.51	14.38	TC0100000462.mm.2	NM_007561; ENSMUST00000087435
Fam117b	family with sequence similarity 117, member B	13.1	12.98	13.09	12.98	TC0100000464.mm.2	NM_001037725; ENSMUST00000036540; ENSMUST00000151630; OTTMUST00000049436; OTTMUST00000049437
Carf	calcium response factor	8.33	8.17	7.71	8.66	TC0100000465.mm.2	NM_001285463; NM_001285473; NM_139150; NR_104344; ENSMUST00000027171; ENSMUST00000124986; ENSMUST00000130075; ENSMUST00000132949; ENSMUST00000150008; ENSMUST00000180952; BC138644; BC138645; OTTMUST00000053331; OTTMUST00000053332; OTTMUST00000053333; OTTMUST00000053334; OTTMUST00000053335
Nbeal1	neurobeachin like 1	10.89	10.92	10.89	10.8	TC0100000467.mm.2	NM_173444; ENSMUST00000035569; ENSMUST00000159344; ENSMUST00000160834; ENSMUST00000160980; ENSMUST00000162291; OTTMUST00000086714; OTTMUST00000086715; OTTMUST00000086762; OTTMUST00000086763; uc007bej.1; uc007bek.1; uc011wlx.1; uc011wly.1
Cyp20a1	cytochrome P450, family 20, subfamily a, polypeptide 1	9.73	9.55	9.74	9.85	TC0100000469.mm.2	NM_030013; ENSMUST00000060608; ENSMUST00000114202; ENSMUST00000148443; BC049147; OTTMUST00000051028; OTTMUST00000051029; OTTMUST00000051030; uc007bem.1; uc007ben.1; uc007beo.1
Abi2	abl-interactor 2	11.13	11.27	11.18	10.74	TC0100000471.mm.2	NM_001198570; NM_001198571; NM_198127; ENSMUST00000052332; BC056345; BC079545; BC079646; uc007bep.2; uc007beq.2; uc007ber.2
Eef1b2	eukaryotic translation elongation factor 1 beta 2	12.89	13.05	13.67	13.97	TC0100000519.mm.2	NM_018796; ENSMUST00000027108; ENSMUST00000126469; ENSMUST00000126795; ENSMUST00000129339; ENSMUST00000135877; ENSMUST00000142062; ENSMUST00000148553; ENSMUST00000174890; BC003899; BC023139; OTTMUST00000005070; OTTMUST00000005071; OTTMUST00000047129; OTTMUST00000047130; OTTMUST00000047131; OTTMUST00000047132; OTTMUST00000047133; OTTMUST00000095759; uc007bfz.2
Adam23	a disintegrin and metallopeptidase domain 23	12.35	12.36	12.04	11.34	TC0100000524.mm.2	NM_011780; ENSMUST00000087374; ENSMUST00000097717; ENSMUST00000114101; ENSMUST00000114103; ENSMUST00000114107; ENSMUST00000134704; ENSMUST00000141545; ENSMUST00000146403; ENSMUST00000182642; OTTMUST00000004901; OTTMUST00000005207; OTTMUST00000005208; OTTMUST00000005209; OTTMUST00000005210; OTTMUST00000005211; OTTMUST00000005212; uc007bgd.1; uc007bge.1; uc007bgf.2; uc007bgg.1; uc007bgh.1; uc011wmf…
Fastkd2	FAST kinase domains 2	8.08	8.02	7.53	7.65	TC0100000526.mm.2	NM_172422; ENSMUST00000027103; ENSMUST00000123945; ENSMUST00000128621; ENSMUST00000131478; ENSMUST00000134454; ENSMUST00000148758; BC008271; BC057208; BC080813; OTTMUST00000033153; OTTMUST00000033154; OTTMUST00000033155; OTTMUST00000033156; OTTMUST00000033157; OTTMUST00000060877; uc007bgk.3; uc007bgl.2
Creb1	cAMP responsive element binding protein 1	9.67	9.99	9.57	9.53	TC0100000535.mm.2	NM_001037726; NM_009952; NM_133828; ENSMUST00000049932; ENSMUST00000087366; ENSMUST00000171164; BC021649; uc007bgr.1; uc007bgs.1; uc007bgt.1; uc011wmg.1
Ccnyl1	cyclin Y-like 1	7.48	8	7.83	8.04	TC0100000541.mm.2	NM_001097644; ENSMUST00000094898; ENSMUST00000114077; OTTMUST00000051077; uc007bgx.1
Pikfyve	phosphoinositide kinase, FYVE finger containing	10.37	10.23	9.9	10.29	TC0100000545.mm.2	NM_011086; ENSMUST00000081154; ENSMUST00000097707; uc007bho.1; uc007bhp.1; uc007bhq.1; uc007bhr.1; uc007bhs.1; uc007bht.1
Map2	microtubule-associated protein 2	14.68	14.4	14.62	14.6	TC0100000551.mm.2	NM_001039934; NM_008632; ENSMUST00000024639; ENSMUST00000077355; ENSMUST00000114012; ENSMUST00000114013; ENSMUST00000114015; ENSMUST00000114017; ENSMUST00000114018; ENSMUST00000123647; ENSMUST00000124873; ENSMUST00000125844; ENSMUST00000127388; ENSMUST00000128673; ENSMUST00000133522; ENSMUST00000137807; ENSMUST00000141148; ENSMUST00000145419; ENSMUST00000151423; ENSMUST00000156636; ENSMUST0000017…
Unc80	unc-80 homolog (C. elegans)	13.07	12.89	12.79	12.84	TC0100000558.mm.2	NM_175510; ENSMUST00000061620; ENSMUST00000114008; ENSMUST00000136727; ENSMUST00000152844; BC116430; OTTMUST00000064844; OTTMUST00000064845; OTTMUST00000064846; OTTMUST00000103888; uc007bif.2; uc007bih.2; uc007bii.2; uc011wmk.1
Rpe	ribulose-5-phosphate-3-epimerase	10.68	10.76	10.83	10.53	TC0100000561.mm.2	NM_025683; ENSMUST00000027157; ENSMUST00000113995; ENSMUST00000142920; ENSMUST00000151016; BC019126; OTTMUST00000051848; OTTMUST00000051849; OTTMUST00000051850; OTTMUST00000051851; uc007bij.1; uc007bik.1; uc007bil.1
Atic	5-aminoimidazole-4-carboxamide ribonucleotide formyltransferase/IMP cyclohydrolase	7.3	7.6	7.26	7.71	TC0100000590.mm.2	NM_026195; ENSMUST00000027384; ENSMUST00000136443; ENSMUST00000148077; ENSMUST00000154855; ENSMUST00000155769; BC039925; OTTMUST00000084659; OTTMUST00000084660; OTTMUST00000084661; OTTMUST00000084662; OTTMUST00000084663; uc007bjr.2; uc007bjs.2; uc007bjt.2
Tmem169	transmembrane protein 169	7.04	7.39	6.54	6.38	TC0100000601.mm.2	NM_175564; ENSMUST00000027380; ENSMUST00000141783; BC116730; BC117087; OTTMUST00000065965; OTTMUST00000065966; uc007bkk.1
Xrcc5	X-ray repair complementing defective repair in Chinese hamster cells 5	8.43	8.56	8.62	9.07	TC0100000602.mm.2	NM_009533; ENSMUST00000027379; BC051660; uc007bkl.2
Smarcal1	SWI/SNF related matrix associated, actin dependent regulator of chromatin, subfamily a-like 1	9.71	9.92	9.92	9.63	TC0100000608.mm.2	NM_018817; ENSMUST00000047615; ENSMUST00000126832; ENSMUST00000133123; ENSMUST00000136498; ENSMUST00000145868; ENSMUST00000150725; ENSMUST00000152225; ENSMUST00000152814; ENSMUST00000156797; BC029078; OTTMUST00000050950; OTTMUST00000050951; OTTMUST00000050952; OTTMUST00000050953; OTTMUST00000050954; OTTMUST00000050955; OTTMUST00000050956; OTTMUST00000050957; OTTMUST00000050959; uc007bko.2; uc007b…
Rpl37a	ribosomal protein L37a	9.67	9.6	10.35	10.15	TC0100000609.mm.2	NM_009084; ENSMUST00000059980; BC086796; BC096413; uc007bkv.2
Igfbp2	insulin-like growth factor binding protein 2	9.85	9.33	10.27	10.33	TC0100000610.mm.2	NM_008342; ENSMUST00000047328; ENSMUST00000120564; ENSMUST00000155703; BC012724; BC054473; OTTMUST00000073338; OTTMUST00000073339; OTTMUST00000073340; uc007bkw.2
Arpc2	actin related protein 2/3 complex, subunit 2	14.55	14.45	14.52	14.91	TC0100000625.mm.2	NM_029711; ENSMUST00000006467; ENSMUST00000113819; ENSMUST00000113820; BC115750; OTTMUST00000039637; OTTMUST00000041972; OTTMUST00000041973; uc007bln.1; uc007blo.1; uc007blp.1
Slc11a1	solute carrier family 11 (proton-coupled divalent metal ion transporters), member 1	4.37	4.54	5.74	7.03	TC0100000632.mm.2	NM_013612; ENSMUST00000027368; ENSMUST00000127487; ENSMUST00000131511; ENSMUST00000133896; ENSMUST00000134189; ENSMUST00000135137; ENSMUST00000136786; ENSMUST00000147233; ENSMUST00000149166; ENSMUST00000155865; BC109137; BC109138; OTTMUST00000040229; OTTMUST00000040230; OTTMUST00000040231; OTTMUST00000040232; OTTMUST00000040233; OTTMUST00000040234; OTTMUST00000040235; OTTMUST00000040236; OTTMUST0…
Ctdsp1	CTD (carboxy-terminal domain, RNA polymerase II, polypeptide A) small phosphatase 1	9.68	9.55	9.54	9.97	TC0100000633.mm.2	NM_153088; ENSMUST00000027367; ENSMUST00000141175; ENSMUST00000152659; BC049184; BC065158; BC079638; OTTMUST00000051577; OTTMUST00000051578; OTTMUST00000051579; uc007blz.2
Rqcd1	rcd1 (required for cell differentiation) homolog 1 (S. pombe)	10.74	10.58	10.5	10.14	TC0100000636.mm.2	NM_021383; ENSMUST00000087215; ENSMUST00000137100; ENSMUST00000147810; BC050898; BC051948; OTTMUST00000051585; OTTMUST00000051586; OTTMUST00000051587; uc007bmf.2
Plcd4	phospholipase C, delta 4	7.51	7.52	7.73	8.07	TC0100000637.mm.2	NM_001081456; NM_148937; ENSMUST00000027362; ENSMUST00000067916; ENSMUST00000113745; ENSMUST00000113747; ENSMUST00000113749; ENSMUST00000113750; ENSMUST00000135111; ENSMUST00000141412; ENSMUST00000152707; BC066156; OTTMUST00000051213; OTTMUST00000051214; OTTMUST00000051215; OTTMUST00000051216; OTTMUST00000051217; OTTMUST00000051218; OTTMUST00000051219; uc007bmg.1; uc007bmh.1; uc007bmi.1; uc007bmj…
Bcs1l	BCS1-like (yeast)	7.6	7.89	7.53	7.24	TC0100000638.mm.2	NM_025784; ENSMUST00000027358; ENSMUST00000113732; ENSMUST00000113733; ENSMUST00000147464; BC019781; OTTMUST00000051600; OTTMUST00000051601; OTTMUST00000051602; OTTMUST00000051603
Ttll4	tubulin tyrosine ligase-like family, member 4	7.35	7.34	7.11	7.07	TC0100000640.mm.2	NM_001014974; ENSMUST00000042125; ENSMUST00000113678; ENSMUST00000128891; ENSMUST00000129890; ENSMUST00000140591; ENSMUST00000141119; ENSMUST00000143790; ENSMUST00000143925; ENSMUST00000145132; ENSMUST00000153636; ENSMUST00000155753; BC085151; OTTMUST00000051630; OTTMUST00000051631; OTTMUST00000051632; OTTMUST00000051633; OTTMUST00000051634; OTTMUST00000051635; OTTMUST00000051636; OTTMUST00000051…
Cyp27a1	cytochrome P450, family 27, subfamily a, polypeptide 1	7.6	7.55	6.94	6.97	TC0100000642.mm.2	NM_024264; ENSMUST00000027356; BC002183; BC055028; uc007bna.1
Cdk5r2	cyclin-dependent kinase 5, regulatory subunit 2 (p39)	8.06	8.16	7.6	7.21	TC0100000648.mm.2	NM_009872; ENSMUST00000160379; OTTMUST00000088334; uc007bng.2
Fam134a	family with sequence similarity 134, member A	12.27	11.96	12.22	11.98	TC0100000652.mm.2	NM_170755; ENSMUST00000097694; BC038286; BC070406; uc007bnt.1; uc007bnu.1
Zfand2b	zinc finger, AN1 type domain 2B	6.88	6.82	6.45	6.52	TC0100000653.mm.2	NM_001159905; NM_001159906; NM_026846; ENSMUST00000027394; ENSMUST00000160033; ENSMUST00000160282; ENSMUST00000160439; ENSMUST00000160903; ENSMUST00000161106; ENSMUST00000161657; ENSMUST00000162768; BC011495; OTTMUST00000088510; OTTMUST00000088511; OTTMUST00000088512; OTTMUST00000088513; OTTMUST00000088515; OTTMUST00000088516; OTTMUST00000088517; OTTMUST00000088518; uc007bnw.2; uc011wnf.1; uc011w…
Ankzf1	ankyrin repeat and zinc finger domain containing 1	9.97	10.09	9.88	9.93	TC0100000654.mm.2	NM_001267620; NM_026187; NR_051998; NR_051999; ENSMUST00000127625; ENSMUST00000127860; ENSMUST00000131788; ENSMUST00000134233; ENSMUST00000134378; ENSMUST00000145459; ENSMUST00000151887; ENSMUST00000152233; BC150879; OTTMUST00000051179; OTTMUST00000051180; OTTMUST00000051181; OTTMUST00000051183; OTTMUST00000051184; OTTMUST00000051185; OTTMUST00000051187; uc007boe.1
Stk16	serine/threonine kinase 16	7.01	7.24	7.03	6.77	TC0100000655.mm.2	NM_001277992; NM_011494; NR_102731; ENSMUST00000027401; ENSMUST00000123825; ENSMUST00000126328; ENSMUST00000131738; ENSMUST00000135484; ENSMUST00000139627; ENSMUST00000142052; ENSMUST00000144355; ENSMUST00000145144; ENSMUST00000156012; BC005703; BC028999; OTTMUST00000073490; OTTMUST00000073491; OTTMUST00000073492; OTTMUST00000073493; OTTMUST00000073494; OTTMUST00000073495; OTTMUST00000073496; OTT…
Dnajb2	DnaJ (Hsp40) homolog, subfamily B, member 2	8.85	8.67	8.55	8.82	TC0100000656.mm.2	NM_001159883; NM_001159884; NM_001159885; NM_020266; NM_178055; ENSMUST00000055223; ENSMUST00000082158; BC011090; uc007bom.2; uc007bon.2; uc007boo.2; uc007bop.2; uc011wnm.1
Speg	SPEG complex locus	7.68	8.02	7.58	7.57	TC0100000658.mm.2	NM_001085370; NM_001085371; NM_001173477; NM_007463; ENSMUST00000087122; ENSMUST00000113587; ENSMUST00000113588; ENSMUST00000113589; ENSMUST00000113590; ENSMUST00000122266; ENSMUST00000125118; ENSMUST00000125306; ENSMUST00000132222; ENSMUST00000132228; ENSMUST00000137868; ENSMUST00000143679; ENSMUST00000146705; ENSMUST00000148515; OTTMUST00000046334; OTTMUST00000046335; OTTMUST00000046336; OTTMUS…
Gmppa	GDP-mannose pyrophosphorylase A	9.58	9.37	9.5	9.33	TC0100000659.mm.2	NM_133708; ENSMUST00000037796; ENSMUST00000113584; ENSMUST00000124539; ENSMUST00000131545; ENSMUST00000132291; ENSMUST00000133418; ENSMUST00000135453; ENSMUST00000140287; ENSMUST00000141124; ENSMUST00000143730; ENSMUST00000144874; ENSMUST00000145166; BC008116; OTTMUST00000046364; OTTMUST00000046365; OTTMUST00000046366; OTTMUST00000046367; OTTMUST00000046368; OTTMUST00000046369; OTTMUST00000046370…
Tmem198	transmembrane protein 198	6.65	6.71	6.95	6.35	TC0100000661.mm.2	NM_177056; ENSMUST00000050899; ENSMUST00000113575; ENSMUST00000148980; BC059868; OTTMUST00000046320; OTTMUST00000046321; OTTMUST00000046322; uc007bpl.2; uc007bpm.2
Inha	inhibin alpha	8.95	9.18	8.87	8.48	TC0100000662.mm.2	NM_010564; ENSMUST00000037330; BC056627; OTTMUST00000046355; uc007bps.1
Slc4a3	solute carrier family 4 (anion exchanger), member 3	6.21	6.4	6.14	5.95	TC0100000665.mm.2	NM_009208; ENSMUST00000027415; ENSMUST00000124341; ENSMUST00000129703; ENSMUST00000132110; ENSMUST00000132612; ENSMUST00000138814; ENSMUST00000142257; ENSMUST00000145258; ENSMUST00000145516; ENSMUST00000150142; ENSMUST00000154101; BC080271; OTTMUST00000046376; OTTMUST00000046377; OTTMUST00000046378; OTTMUST00000046379; OTTMUST00000046380; OTTMUST00000046381; OTTMUST00000046382; OTTMUST00000046383…
Sgpp2	sphingosine-1-phosphate phosphotase 2	11.74	11.8	11.13	10.5	TC0100000678.mm.2	NM_001004173; ENSMUST00000036172; BC049995; BC147843; BC147850; uc007bqe.1
Utp14b; Acsl3	UTP14, U3 small nucleolar ribonucleoprotein, homolog B (yeast); acyl-CoA synthetase long-chain family member 3	14.82	15.05	14.2	14.33	TC0100000682.mm.2	NM_001001981; NM_001033606; NM_001136222; NM_001136226; NM_028817; ENSMUST00000035779; ENSMUST00000053760; ENSMUST00000132997; ENSMUST00000134566; ENSMUST00000135642; ENSMUST00000142704; ENSMUST00000148608; ENSMUST00000151622; ENSMUST00000154777; BC031529; BC141102; OTTMUST00000082782; OTTMUST00000082783; OTTMUST00000082784; OTTMUST00000082785; OTTMUST00000082786; OTTMUST00000082787; OTTMUST00000…
Mrpl44	mitochondrial ribosomal protein L44	7.67	7.98	8.03	7.87	TC0100000688.mm.2	NM_001081210; ENSMUST00000027464; uc007bqx.1; uc007bqy.1
Nyap2	neuronal tyrosine-phophorylated phosphoinositide 3-kinase adaptor 2	9.95	9.99	10.12	9.49	TC0100000697.mm.2	NM_172849; ENSMUST00000068275; ENSMUST00000113494; ENSMUST00000123285; ENSMUST00000123720; ENSMUST00000137862; BC082310; OTTMUST00000066074; OTTMUST00000066075; OTTMUST00000066076; OTTMUST00000066077; OTTMUST00000066078; uc007brj.1; uc007brk.1; uc007brl.1; uc007brm.1; uc007brn.1
Rhbdd1	rhomboid domain containing 1	7.56	7.45	7.57	8.14	TC0100000703.mm.2	NM_001122685; NM_029777; ENSMUST00000027322; ENSMUST00000140020; BC005518; OTTMUST00000050884; OTTMUST00000050885; uc007brq.3; uc007brr.2
Mff	mitochondrial fission factor	14.69	14.73	14.8	14.54	TC0100000708.mm.2	NM_029409; ENSMUST00000073025; ENSMUST00000078332; ENSMUST00000159279; ENSMUST00000160044; ENSMUST00000160632; ENSMUST00000160744; ENSMUST00000160750; ENSMUST00000160786; ENSMUST00000160972; ENSMUST00000161572; ENSMUST00000161648; ENSMUST00000162003; ENSMUST00000162056; ENSMUST00000162573; ENSMUST00000162794; BC016597; BC059229; OTTMUST00000088341; OTTMUST00000088342; OTTMUST00000088343; OTTMUST0…
Agfg1	ArfGAP with FG repeats 1	13.12	13.04	12.9	13.06	TC0100000711.mm.2	NM_010472; ENSMUST00000063380; ENSMUST00000113444; BC031154; uc007bse.1; uc007bsf.1; uc007bsg.1; uc007bsh.1
Fbxo36	F-box protein 36	7.03	6.8	7.08	7.31	TC0100000725.mm.2	NM_025386; ENSMUST00000097672; ENSMUST00000139562; ENSMUST00000143656; ENSMUST00000151737; BC049581; OTTMUST00000050898; OTTMUST00000050899; OTTMUST00000050900; OTTMUST00000050901; uc007btc.2
Itm2c	integral membrane protein 2C	11.83	12.11	12.46	12.74	TC0100000774.mm.2	NM_022417; ENSMUST00000027425; ENSMUST00000139837; BC012952; OTTMUST00000074348; OTTMUST00000074349; uc011wof.1
4933407L21Rik	RIKEN cDNA 4933407L21 gene	6.29	6.17	6.36	6.26	TC0100000775.mm.2	NR_037692; uc007bup.2
Ptma	prothymosin alpha	15.41	15.44	15.54	15.6	TC0100000790.mm.2	NM_008972; ENSMUST00000045897; BC081453; BC083135; BC085171; uc007bvp.1
Cops7b	COP9 (constitutive photomorphogenic) homolog, subunit 7b (Arabidopsis thaliana)	7.87	7.56	7.58	7.18	TC0100000792.mm.2	NM_172974; ENSMUST00000027446; ENSMUST00000121534; ENSMUST00000122884; ENSMUST00000127219; ENSMUST00000138280; ENSMUST00000149542; BC012659; OTTMUST00000067485; OTTMUST00000067486; OTTMUST00000067487; OTTMUST00000067488; OTTMUST00000067546; uc007bvr.1; uc007bvs.1
Dis3l2	DIS3 mitotic control homolog (S. cerevisiae)-like 2	9.43	9.56	9.18	9.03	TC0100000794.mm.2	NM_001172157; NM_153530; ENSMUST00000065694; ENSMUST00000168237; BC036177; uc007bvu.2; uc007bvv.2; uc007bvw.2
Eif4e2	eukaryotic translation initiation factor 4E member 2	8.91	9	9.12	9.12	TC0100000811.mm.2	NM_001039169; NM_001039170; NM_023314; ENSMUST00000050876; ENSMUST00000076362; ENSMUST00000113230; ENSMUST00000113231; ENSMUST00000113232; ENSMUST00000113233; ENSMUST00000113235; ENSMUST00000123735; BC028903; BC045153; BC049077; OTTMUST00000051659; OTTMUST00000051660; OTTMUST00000051661; OTTMUST00000051662; OTTMUST00000051663; OTTMUST00000051664; OTTMUST00000051665; OTTMUST00000051666; uc007bwj.1…
Efhd1	EF hand domain containing 1	6.6	6.45	6.29	6.09	TC0100000813.mm.2	NM_028889; ENSMUST00000027472; ENSMUST00000118687; ENSMUST00000150831; BC019531; BC085088; OTTMUST00000073234; OTTMUST00000073235; OTTMUST00000073236; uc007bwo.1
Gigyf2	GRB10 interacting GYF protein 2	9	9.04	9.07	8.82	TC0100000814.mm.2	NM_001110212; NM_146112; ENSMUST00000027475; ENSMUST00000164992; ENSMUST00000172736; ENSMUST00000172776; ENSMUST00000172794; ENSMUST00000172964; ENSMUST00000172976; ENSMUST00000173148; ENSMUST00000173152; ENSMUST00000173173; ENSMUST00000173235; ENSMUST00000173636; ENSMUST00000173663; ENSMUST00000173850; ENSMUST00000174334; ENSMUST00000174482; ENSMUST00000174501; ENSMUST00000174535; ENSMUST0000017…
Neu2	neuraminidase 2	6.74	6.3	6.34	5.63	TC0100000817.mm.2	NM_001160163; NM_001160164; NM_001160165; NM_015750; ENSMUST00000070898; ENSMUST00000163606; ENSMUST00000164128; ENSMUST00000165109; ENSMUST00000166055; ENSMUST00000166259; ENSMUST00000172222; BC105657; BC105658; BC105659; BC105661; OTTMUST00000094288; OTTMUST00000094289; OTTMUST00000094290; OTTMUST00000094291; OTTMUST00000094292; OTTMUST00000094293; uc007bwz.2; uc007bxa.2; uc007bxb.2; uc011wop.1…
Inpp5d	inositol polyphosphate-5-phosphatase D	4.43	4.1	6.95	6.92	TC0100000822.mm.2	NM_001110192; NM_001110193; NM_010566; ENSMUST00000042275; ENSMUST00000072999; ENSMUST00000163222; ENSMUST00000163548; ENSMUST00000163576; ENSMUST00000164592; ENSMUST00000165554; ENSMUST00000167032; ENSMUST00000168783; ENSMUST00000169754; ENSMUST00000170300; BC108328; OTTMUST00000091932; OTTMUST00000091933; OTTMUST00000091934; OTTMUST00000091935; OTTMUST00000091936; OTTMUST00000091937; OTTMUST000…
Atg16l1	autophagy related 16-like 1 (S. cerevisiae)	8.77	8.83	8.17	8.07	TC0100000824.mm.2	NM_001205391; NM_001205392; NM_029846; ENSMUST00000027512; ENSMUST00000113186; ENSMUST00000113190; ENSMUST00000127884; ENSMUST00000129431; ENSMUST00000133072; ENSMUST00000134603; ENSMUST00000137638; ENSMUST00000139628; ENSMUST00000144047; ENSMUST00000151037; BC049122; OTTMUST00000039677; OTTMUST00000039678; OTTMUST00000039679; OTTMUST00000039680; OTTMUST00000039681; OTTMUST00000039682; OTTMUST000…
Dgkd	diacylglycerol kinase, delta	11.01	10.49	10.13	10.08	TC0100000829.mm.2	NM_177646; ENSMUST00000027517; uc007bxu.2; uc007bxv.2; uc011wos.1
Mroh2a	maestro heat-like repeat family member 2A	5.86	6.16	5.92	6.09	TC0100000845.mm.2	NM_001281466; ENSMUST00000061013; ENSMUST00000113130; ENSMUST00000135948; ENSMUST00000142632; ENSMUST00000148474; OTTMUST00000049203; OTTMUST00000049204; OTTMUST00000049205; OTTMUST00000049206
Agap1	ArfGAP with GTPase domain, ankyrin repeat and PH domain 1	10.62	10.63	10.72	10.74	TC0100000858.mm.2	NM_001037136; NM_178119; ENSMUST00000027521; ENSMUST00000074945; uc007byw.1; uc007byx.1; uc007byy.1; uc011wpa.1
Ackr3	atypical chemokine receptor 3	5.55	5.33	5.32	7.13	TC0100000870.mm.2	NM_001271607; NM_007722; ENSMUST00000065587; ENSMUST00000159654; BC015254; OTTMUST00000072324; OTTMUST00000072325
Cops8	COP9 (constitutive photomorphogenic) homolog, subunit 8 (Arabidopsis thaliana)	10.89	10.8	10.76	10.7	TC0100000878.mm.2	NM_133805; ENSMUST00000036153; BC017690; BC021488; BC024421; uc007bzi.1
Lrrfip1	leucine rich repeat (in FLII) interacting protein 1	9.08	9.16	9.22	9.43	TC0100000884.mm.2	NM_001111311; NM_001111312; NM_008515; ENSMUST00000068116; ENSMUST00000068167; ENSMUST00000097649; ENSMUST00000097650; BC144956; BC145642; uc007bzp.2; uc007bzq.2; uc007bzr.2; uc007bzs.2; uc007bzt.2; uc007bzu.2; uc011wpe.1
Ramp1	receptor (calcitonin) activity modifying protein 1	8.86	9.4	9.84	9.71	TC0100000886.mm.2	NM_001168392; NM_016894; NM_178401; ENSMUST00000097648; ENSMUST00000165855; BC012644; uc007bzw.2; uc007bzx.2; uc011wpf.1
Ube2f	ubiquitin-conjugating enzyme E2F (putative)	12.06	12.2	12.3	12.12	TC0100000890.mm.2	NM_026454; ENSMUST00000059743; ENSMUST00000171112; ENSMUST00000171165; ENSMUST00000178627; BC016117; uc007bzy.1; uc007bzz.1; uc007caa.1; uc007cab.1; uc007cac.1
Scly	selenocysteine lyase	6.83	6.53	6.51	6.26	TC0100000892.mm.2	NM_016717; ENSMUST00000027532; ENSMUST00000123651; ENSMUST00000124832; ENSMUST00000137074; ENSMUST00000142488; ENSMUST00000142802; ENSMUST00000145843; ENSMUST00000147523; ENSMUST00000153621; ENSMUST00000154045; BC019879; BC021389; OTTMUST00000053551; OTTMUST00000053552; OTTMUST00000053553; OTTMUST00000053554; OTTMUST00000053555; OTTMUST00000053556; OTTMUST00000053557; OTTMUST00000053558; OTTMUST0…
Traf3ip1	TRAF3 interacting protein 1	7.47	7.31	7.28	7.03	TC0100000897.mm.2	NM_028718; ENSMUST00000047242; BC117868; uc007cax.2; uc007cay.2
Asb1	ankyrin repeat and SOCS box-containing 1	6.51	7.3	6.78	6.73	TC0100000898.mm.2	NM_001039126; NM_023046; ENSMUST00000027538; ENSMUST00000086843; uc007caz.1; uc007cba.1; uc007cbb.3; uc007cbc.1
Olfr1412	olfactory receptor 1412	5.7	5.7	6.43	5.38	TC0100000909.mm.2	NM_146277; ENSMUST00000062964; BC125241; uc007cbm.1
Gpc1	glypican 1	6.86	6.66	6.66	6.75	TC0100000916.mm.2	NM_016696; ENSMUST00000045970; BC062902; uc007cbs.1
Rnpepl1	arginyl aminopeptidase (aminopeptidase B)-like 1	9.49	9.39	9.69	9.86	TC0100000921.mm.2	NM_181405; ENSMUST00000027487; ENSMUST00000178116; ENSMUST00000178361; ENSMUST00000178662; ENSMUST00000178778; ENSMUST00000178816; ENSMUST00000179127; ENSMUST00000179531; ENSMUST00000179837; ENSMUST00000179854; ENSMUST00000179993; ENSMUST00000180306; BC031789; OTTMUST00000111572; OTTMUST00000111573; OTTMUST00000111574; OTTMUST00000111575; OTTMUST00000111576; OTTMUST00000111577; OTTMUST00000111578…
Capn10	calpain 10	7.69	7.67	7.43	7.21	TC0100000922.mm.2	NM_011796; ENSMUST00000027488; ENSMUST00000117814; ENSMUST00000128429; ENSMUST00000136598; ENSMUST00000152983; ENSMUST00000153828; BC005681; BC010969; OTTMUST00000065210; OTTMUST00000065211; OTTMUST00000065212; OTTMUST00000065213; OTTMUST00000065214; OTTMUST00000065215; uc007cbx.1; uc007cby.1
Sned1; Mir6901	sushi, nidogen and EGF-like domains 1; microRNA 6901	7.28	6.94	7.33	7.84	TC0100000927.mm.2	NM_172463; NR_105866; ENSMUST00000062202; ENSMUST00000163688; ENSMUST00000165843; ENSMUST00000165883; ENSMUST00000168122; ENSMUST00000172289; BC145886; OTTMUST00000093349; OTTMUST00000093350; OTTMUST00000093351; OTTMUST00000093352; OTTMUST00000093353; OTTMUST00000093354; uc007cdm.1
Ppp1r7	protein phosphatase 1, regulatory (inhibitor) subunit 7	14.67	14.64	14.34	14.32	TC0100000929.mm.2	NM_023200; ENSMUST00000027494; ENSMUST00000127141; BC013524; OTTMUST00000051857; OTTMUST00000051858; uc007cdv.1
Sept2	septin 2	10.32	10.39	10.79	10.84	TC0100000936.mm.2	NM_001159717; NM_001159718; NM_001159719; NM_010891; ENSMUST00000027495; ENSMUST00000112912; ENSMUST00000129211; ENSMUST00000131175; ENSMUST00000136182; ENSMUST00000142401; ENSMUST00000149532; ENSMUST00000150931; ENSMUST00000152476; ENSMUST00000152778; ENSMUST00000153826; ENSMUST00000157021; ENSMUST00000168776; ENSMUST00000172165; ENSMUST00000179353; BC138636; BC138637; OTTMUST00000051865; OTTMUS…
Farp2	FERM, RhoGEF and pleckstrin domain protein 2	8.64	8.38	8.21	7.4	TC0100000937.mm.2	NM_145519; ENSMUST00000120301; ENSMUST00000122402; BC009153; OTTMUST00000065398; OTTMUST00000065399; uc007ceb.2; uc007cec.2
Atg4b	autophagy related 4B, cysteine peptidase	10.49	10.23	10.16	9.93	TC0100000944.mm.2	NM_174874; ENSMUST00000027502; ENSMUST00000135762; ENSMUST00000149436; BC027184; OTTMUST00000081166; OTTMUST00000081167; OTTMUST00000081168; uc007cej.1
Gal3st2	galactose-3-O-sulfotransferase 2	6.6	6.56	6.05	6.35	TC0100000948.mm.2	NM_199366; ENSMUST00000094663; BC132622; BC132624; uc007ces.1
Fam174a	family with sequence similarity 174, member A	11.08	10.56	11.09	11.1	TC0100000957.mm.2	NM_026321; ENSMUST00000059975; BC021428; uc007cex.2; uc007cey.2
Gin1	gypsy retrotransposon integrase 1	8.98	9.58	8.81	9.1	TC0100000971.mm.2	NM_026250; ENSMUST00000027571; ENSMUST00000112842; ENSMUST00000112844; ENSMUST00000122925; ENSMUST00000138142; BC033572; OTTMUST00000050829; OTTMUST00000050830; OTTMUST00000050831; OTTMUST00000050832; OTTMUST00000050833; uc007cfm.1; uc007cfn.1; uc011wpx.1
Cntnap5b	contactin associated protein-like 5B	8.2	8.25	7.35	7.54	TC0100000985.mm.2	NM_172851; ENSMUST00000086738; uc007cfy.1; uc007cfz.1
Cdh20	cadherin 20	6.82	6.8	6.78	6.8	TC0100000999.mm.2	NM_011800; ENSMUST00000062528; BC119606; BC119607; OTTMUST00000062566; uc007cgc.1
2310035C23Rik	RIKEN cDNA 2310035C23 gene	10.78	11	10.46	10.71	TC0100001008.mm.2	NM_029349; NM_173187; ENSMUST00000039173; ENSMUST00000086721; BC117949; BC117950; uc007cgi.2; uc007cgj.2; uc007cgk.2; uc007cgl.2; uc007cgm.2; uc007cgn.2
Tnfrsf11a	tumor necrosis factor receptor superfamily, member 11a, NFKB activator	5.85	5.33	6.29	5.9	TC0100001011.mm.2	NM_009399; ENSMUST00000027559; BC019185; uc007cgo.1; uc007cgp.1
Zcchc2	zinc finger, CCHC domain containing 2	7.79	7.63	7.56	7.72	TC0100001016.mm.2	NM_001122675; NM_001122676; ENSMUST00000118196; ENSMUST00000119166; ENSMUST00000131830; OTTMUST00000066616; OTTMUST00000066617; OTTMUST00000066618; uc007cgq.3; uc007cgr.3; uc007cgs.3; uc007cgt.3
Phlpp1	PH domain and leucine rich repeat protein phosphatase 1	10.56	10.73	10.63	10.58	TC0100001018.mm.2	NM_133821; ENSMUST00000061047; ENSMUST00000124895; ENSMUST00000135810; BC059254; OTTMUST00000051100; OTTMUST00000051101; OTTMUST00000051102; uc007cgu.2; uc007cgv.2
Serpinb8	serine (or cysteine) peptidase inhibitor, clade B, member 8	5.93	6.24	5.83	5.24	TC0100001031.mm.2	NM_001159748; NM_011459; ENSMUST00000000514; ENSMUST00000112706; ENSMUST00000123086; ENSMUST00000151283; BC025121; OTTMUST00000049637; OTTMUST00000049638; OTTMUST00000049639; OTTMUST00000049640; uc007chr.2; uc007chs.2; uc007cht.2
Cdh7	cadherin 7, type 2	11.83	11.57	11.28	11.15	TC0100001037.mm.2	NM_172853; ENSMUST00000027542; ENSMUST00000112701; ENSMUST00000129923; ENSMUST00000131464; ENSMUST00000134301; ENSMUST00000137092; ENSMUST00000145188; ENSMUST00000146282; ENSMUST00000172005; BC141119; OTTMUST00000053580; OTTMUST00000053581; OTTMUST00000053582; OTTMUST00000053583; OTTMUST00000053584; OTTMUST00000053585; OTTMUST00000053618; uc007chv.1; uc007chw.1; uc011wqi.1; uc011wqj.1; uc011wqk.1
Cntnap5a	contactin associated protein-like 5A	6.52	6.1	6.25	6.26	TC0100001048.mm.2	NM_001077425; ENSMUST00000043725; OTTMUST00000052468; uc007cia.1
Nifk	nucleolar protein interacting with the FHA domain of MKI67	9.18	9.05	8.91	9.08	TC0100001058.mm.2	NM_026472; ENSMUST00000027626; ENSMUST00000112688; ENSMUST00000161495; BC058559; OTTMUST00000088395; OTTMUST00000088396; OTTMUST00000088397; uc007cic.2; uc011wql.1
Clasp1	CLIP associating protein 1	11.96	12.16	11.8	11.86	TC0100001060.mm.2	NM_029709; ENSMUST00000049404; ENSMUST00000070989; ENSMUST00000165223; ENSMUST00000178710; BC094432; BC158064; uc007cid.1; uc007cie.1; uc007cij.2
Tmem185b	transmembrane protein 185B	6.94	7.02	6.82	6.71	TC0100001076.mm.2	NM_146103; ENSMUST00000183607; ENSMUST00000183952; BC024712; OTTMUST00000117293; OTTMUST00000117294; uc007ciu.2
En1	engrailed 1	6.24	6.17	6.41	6.28	TC0100001088.mm.2	NM_010133; ENSMUST00000079721; OTTMUST00000096137; uc007cjm.2
Ccdc93	coiled-coil domain containing 93	6.13	5.88	6.1	5.67	TC0100001096.mm.2	NM_001025156; NM_029955; ENSMUST00000036025; ENSMUST00000112621; ENSMUST00000128924; ENSMUST00000152959; ENSMUST00000155673; ENSMUST00000156459; BC054083; OTTMUST00000049709; OTTMUST00000049710; OTTMUST00000049711; OTTMUST00000049712; OTTMUST00000049713; OTTMUST00000049714; uc007cjr.1; uc007cjs.1; uc007cju.2; uc011wqw.1
Slc35f5	solute carrier family 35, member F5	9.78	10.29	10.38	10.22	TC0100001111.mm.2	NM_028787; ENSMUST00000027580; BC026858; uc007ckg.1
Mgat5	mannoside acetylglucosaminyltransferase 5	11.6	11.65	11.64	11.61	TC0100001114.mm.2	NM_145128; ENSMUST00000038361; ENSMUST00000171405; BC125533; BC125535; uc007ckp.1; uc007ckq.1; uc007ckr.1; uc007cks.1
Ccnt2	cyclin T2	13.28	13.43	13	12.95	TC0100001124.mm.2	NM_028399; ENSMUST00000027587; ENSMUST00000112570; ENSMUST00000125760; ENSMUST00000126850; ENSMUST00000143513; ENSMUST00000149760; ENSMUST00000153359; BC054122; OTTMUST00000051316; OTTMUST00000051317; OTTMUST00000051318; OTTMUST00000051319; OTTMUST00000051320; OTTMUST00000051321; OTTMUST00000051322; uc007ckx.1; uc007cky.1; uc007ckz.1; uc007clb.1
Rab3gap1	RAB3 GTPase activating protein subunit 1	10.66	10.72	10.36	10.37	TC0100001125.mm.2	NM_178690; ENSMUST00000037649; ENSMUST00000131884; ENSMUST00000142662; ENSMUST00000150945; BC046297; OTTMUST00000062113; OTTMUST00000062114; OTTMUST00000062115; OTTMUST00000062116; uc007clc.2
R3hdm1	R3H domain containing 1	13.48	13.43	13.07	13.33	TC0100001129.mm.2	NM_181750; ENSMUST00000036288; BC137772; uc007clh.1; uc007cli.1; uc007clj.1; uc011wrb.1
Ubxn4	UBX domain protein 4	9.17	8.66	9.1	9.06	TC0100001138.mm.2	NM_026390; ENSMUST00000027592; BC019795; uc007cll.1
Thsd7b	thrombospondin, type I, domain containing 7B	6.47	6.2	6.05	6.68	TC0100001145.mm.2	NM_172485; ENSMUST00000040311; ENSMUST00000073527; ENSMUST00000140629; ENSMUST00000140834; ENSMUST00000143130; ENSMUST00000148051; ENSMUST00000151700; ENSMUST00000152305; BC063250; OTTMUST00000064853; OTTMUST00000064854; OTTMUST00000064855; OTTMUST00000064856; OTTMUST00000064857; OTTMUST00000064858; OTTMUST00000064859; OTTMUST00000064860; uc007clu.2; uc007clv.2; uc007clw.1
Yod1	YOD1 OTU deubiquitinating enzyme 1 homologue (S. cerevisiae)	6.17	6.41	6.03	6.06	TC0100001158.mm.2	NM_178691; ENSMUST00000049813; BC099948; BC139034; uc007cmh.2
AA986860	expressed sequence AA986860	6.22	5.85	6.05	6.02	TC0100001161.mm.2	NM_177604; ENSMUST00000039323; BC099401; BC117765; BC117766; BC129960; uc007cmi.2; uc007cmj.2
Eif2d	eukaryotic translation initiation factor 2D	9.4	9.4	9.43	9.14	TC0100001168.mm.2	NM_001136070; NM_010709; ENSMUST00000068791; ENSMUST00000068805; ENSMUST00000112446; ENSMUST00000131855; ENSMUST00000139468; ENSMUST00000149119; ENSMUST00000151874; ENSMUST00000153651; BC025036; OTTMUST00000051117; OTTMUST00000051118; OTTMUST00000051119; OTTMUST00000051120; OTTMUST00000051121; OTTMUST00000051122; OTTMUST00000051123; OTTMUST00000051124; uc007cmx.2; uc007cmy.2; uc007cmz.2; uc007cna…
Dstyk	dual serine/threonine and tyrosine protein kinase	6.54	6.4	6.34	5.82	TC0100001193.mm.2	NM_172516; ENSMUST00000045110; BC130226; uc007cou.1; uc007cov.1; uc011wrw.1
Rbbp5	retinoblastoma binding protein 5	9.9	10	9.73	10.09	TC0100001195.mm.2	NM_172517; ENSMUST00000027700; BC057632; uc007cow.2; uc007cox.2; uc007coy.2
Lrrn2	leucine rich repeat protein 2, neuronal	8.24	8.29	8.33	7.84	TC0100001200.mm.2	NM_010732; ENSMUST00000027706; ENSMUST00000159088; BC056458; OTTMUST00000072558; OTTMUST00000072559; uc007cpi.2
Pik3c2b	phosphoinositide-3-kinase, class 2, beta polypeptide	6.33	6.1	5.83	6.13	TC0100001201.mm.2	NM_001099276; ENSMUST00000077730; ENSMUST00000124934; ENSMUST00000145153; ENSMUST00000153707; BC132141; OTTMUST00000052037; OTTMUST00000052038; OTTMUST00000052039; OTTMUST00000052040; uc007cpq.1; uc007cpr.1; uc011wry.1
Ppp1r15b	protein phosphatase 1, regulatory (inhibitor) subunit 15b	7.77	7.69	7.8	7.42	TC0100001202.mm.2	NM_133819; ENSMUST00000052529; ENSMUST00000122956; OTTMUST00000052463; OTTMUST00000052464; uc007cps.2; uc007cpt.2
Plekha6	pleckstrin homology domain containing, family A member 6	8.04	7.72	7.77	7.72	TC0100001204.mm.2	NM_001160268; NM_182930; ENSMUST00000038295; ENSMUST00000105082; BC054547; uc007cpu.2; uc007cpv.2; uc007cpx.2
Fmod	fibromodulin	6.49	6.42	9.28	9.18	TC0100001218.mm.2	NM_021355; ENSMUST00000048183; ENSMUST00000162779; BC064779; OTTMUST00000088428; OTTMUST00000088429; uc007crd.1
Chil1	chitinase-like 1	6.56	6.49	10.75	8.84	TC0100001222.mm.2	NM_007695; ENSMUST00000082060; ENSMUST00000132873; ENSMUST00000133701; ENSMUST00000134812; ENSMUST00000139254; ENSMUST00000144819; ENSMUST00000153856; ENSMUST00000156873; BC003780; BC004734; BC005611; OTTMUST00000074544; OTTMUST00000074545; OTTMUST00000074546; OTTMUST00000074547; OTTMUST00000074548; OTTMUST00000074549; OTTMUST00000077094; uc007crg.2
Adipor1	adiponectin receptor 1	11.17	10.61	11.11	10.96	TC0100001228.mm.2	NM_028320; ENSMUST00000027727; ENSMUST00000112237; ENSMUST00000148822; ENSMUST00000156433; BC014875; OTTMUST00000051762; OTTMUST00000051763; OTTMUST00000051764; OTTMUST00000051765; uc007crx.1; uc007cry.1
Klhl12	kelch-like 12	7.71	7.77	7.91	7.22	TC0100001230.mm.2	NM_153128; ENSMUST00000027725; ENSMUST00000112232; ENSMUST00000116528; ENSMUST00000133721; ENSMUST00000141458; BC034514; OTTMUST00000050879; OTTMUST00000050880; OTTMUST00000050881; OTTMUST00000050882; uc007crz.1; uc007csa.1; uc007csb.1
Rabif	RAB interacting factor	8.66	8.66	8.37	8.34	TC0100001231.mm.2	NM_145510; ENSMUST00000047978; BC011166; BC024808; uc007csc.1
Kdm5b	lysine (K)-specific demethylase 5B	9.35	9.3	9.28	9.03	TC0100001234.mm.2	NM_152895; ENSMUST00000047714; ENSMUST00000112197; ENSMUST00000112198; ENSMUST00000133725; BC048180; BC057318; OTTMUST00000041390; OTTMUST00000041391; OTTMUST00000041392; OTTMUST00000041393; uc007csf.2; uc007csg.2; uc011wsg.1
Syt2	synaptotagmin II	12.77	12.68	12.4	12.46	TC0100001237.mm.2	NM_009307; ENSMUST00000121990; BC027019; OTTMUST00000073004; uc007csi.1; uc007csj.1; uc007csk.1
Arl8a	ADP-ribosylation factor-like 8A	13.43	13.52	13.83	13.43	TC0100001245.mm.2	NM_026823; ENSMUST00000027684; ENSMUST00000123344; ENSMUST00000125774; ENSMUST00000141177; BC018479; OTTMUST00000052114; OTTMUST00000052115; OTTMUST00000052116; OTTMUST00000052117; uc007csu.1
Csrp1	cysteine and glycine-rich protein 1	12.98	12.93	13.15	12.86	TC0100001252.mm.2	NM_007791; ENSMUST00000027677; ENSMUST00000097561; BC006912; OTTMUST00000051741; OTTMUST00000051742; uc007cto.1
Tmem9	transmembrane protein 9	7.12	7.46	7.42	7.38	TC0100001258.mm.2	NM_001160145; NM_001160146; NM_025439; ENSMUST00000063719; ENSMUST00000117950; ENSMUST00000118832; ENSMUST00000140545; ENSMUST00000165125; BC016524; OTTMUST00000073582; OTTMUST00000073584; OTTMUST00000073585; uc007cue.2; uc011wsv.1; uc011wsw.1; uc011wsx.1
Ddx59	DEAD (Asp-Glu-Ala-Asp) box polypeptide 59	6.72	6.62	6.56	6.76	TC0100001268.mm.2	NM_026500; ENSMUST00000027655; ENSMUST00000122959; ENSMUST00000129218; ENSMUST00000149783; BC023840; OTTMUST00000051238; OTTMUST00000051239; OTTMUST00000051240; OTTMUST00000051241; uc007cut.1; uc007cuu.2
Zfp281	zinc finger protein 281	10.07	10.29	10.22	9.83	TC0100001274.mm.2	NM_001160251; NM_177643; ENSMUST00000047734; ENSMUST00000112046; BC003243; BC062153; OTTMUST00000052461; OTTMUST00000052462; uc007cuw.2; uc007cux.2
Dennd1b	DENN/MADD domain containing 1B	7.24	7.27	7	7.23	TC0100001294.mm.2	NM_001166501; NM_181347; ENSMUST00000094505; ENSMUST00000168527; BC141388; BC141389; OTTMUST00000083856; OTTMUST00000083857; OTTMUST00000083860; OTTMUST00000083867; OTTMUST00000085752; uc007cvy.2; uc007cvz.2; uc007cwb.2; uc011wtc.1
Zbtb41	zinc finger and BTB domain containing 41 homolog	10.42	10.24	10.29	10.2	TC0100001302.mm.2	NM_172643; ENSMUST00000039867; BC150859; OTTMUST00000051928; uc007cwg.2; uc011wtd.1
F13b	coagulation factor XIII, beta subunit	5.55	6.06	5.92	5.77	TC0100001304.mm.2	NM_031164; ENSMUST00000027615; ENSMUST00000141842; BC030166; OTTMUST00000050890; OTTMUST00000050892; uc007cwk.2
B3galt2	UDP-Gal:betaGlcNAc beta 1,3-galactosyltransferase, polypeptide 2	8.93	9.02	9.1	8.4	TC0100001313.mm.2	NM_020025; ENSMUST00000038252; BC046322; OTTMUST00000076604; uc007cwy.2
Glrx2	glutaredoxin 2 (thioltransferase)	13.31	13.52	13.09	13.13	TC0100001316.mm.2	NM_001038592; NM_001038593; NM_001038594; NM_023505; ENSMUST00000050491; ENSMUST00000111957; ENSMUST00000126514; ENSMUST00000129653; ENSMUST00000145571; ENSMUST00000145969; ENSMUST00000148600; ENSMUST00000149103; ENSMUST00000152435; BC132031; BC132033; BC145304; OTTMUST00000049271; OTTMUST00000049272; OTTMUST00000049273; OTTMUST00000049274; OTTMUST00000049275; OTTMUST00000049276; OTTMUST000000492…
Uchl5	ubiquitin carboxyl-terminal esterase L5	10.47	11.01	10.43	10.19	TC0100001317.mm.2	NM_001159866; NM_019562; ENSMUST00000018333; BC006891; uc007cxe.2; uc007cxf.2
Brinp3	bone morphogenetic protein/retinoic acid inducible neural specific 3	11.26	11.66	10.59	11.27	TC0100001330.mm.2	NM_001145807; NM_153539; ENSMUST00000074622; ENSMUST00000125331; ENSMUST00000128345; ENSMUST00000132847; ENSMUST00000166814; BC030498; BC099956; OTTMUST00000058815; OTTMUST00000058816; OTTMUST00000058817; OTTMUST00000058818; uc007cxo.2; uc007cxp.2; uc007cxq.2; uc007cxr.1
Ptgs2	prostaglandin-endoperoxide synthase 2	3.74	3.53	6	5.03	TC0100001338.mm.2	NM_011198; ENSMUST00000035065; BC052900; uc007cxv.1
Tpr	translocated promoter region, nuclear basket protein	12.18	12.14	12.37	12.24	TC0100001341.mm.2	NM_133780; ENSMUST00000119161; ENSMUST00000124484; ENSMUST00000124973; ENSMUST00000128417; ENSMUST00000130779; ENSMUST00000131701; ENSMUST00000132257; ENSMUST00000132522; ENSMUST00000138718; ENSMUST00000141827; ENSMUST00000147769; ENSMUST00000150752; ENSMUST00000151563; ENSMUST00000152967; BC141406; BC141410; OTTMUST00000073088; OTTMUST00000073201; OTTMUST00000073202; OTTMUST00000073203; OTTMUST0…
Ivns1abp	influenza virus NS1A binding protein	13.2	13.28	12.92	12.91	TC0100001351.mm.2	NM_001039511; NM_001039512; NM_054102; ENSMUST00000023918; ENSMUST00000097543; ENSMUST00000111887; BC004092; uc007cym.1; uc007cyn.1; uc007cyo.1; uc007cyp.1
Trmt1l	tRNA methyltransferase 1 like	10.91	11.58	10.96	11.06	TC0100001353.mm.2	NM_026876; ENSMUST00000065625; BC110425; BC132299; uc007cyr.1; uc007cys.1; uc007cyt.1; uc007cyu.1; uc007cyv.2; uc007cyw.2; uc029qua.1
Edem3	ER degradation enhancer, mannosidase alpha-like 3	11.64	11.53	11.43	11.22	TC0100001358.mm.2	NM_001039644; ENSMUST00000059498; BC138658; BC138659; BC145357; BC145358; uc007czb.1; uc007czc.2; uc011wtp.1; uc011wtq.1
Arpc5	actin related protein 2/3 complex, subunit 5	10.3	10.54	10.7	11.11	TC0100001369.mm.2	NM_026369; ENSMUST00000077755; ENSMUST00000097536; ENSMUST00000143008; BC060143; OTTMUST00000052610; OTTMUST00000052611; OTTMUST00000052612; uc007czj.2; uc007czk.2
Nmnat2	nicotinamide nucleotide adenylyltransferase 2	13.74	13.8	13.42	13.45	TC0100001373.mm.2	NM_175460; ENSMUST00000043313; BC089007; uc007czq.1; uc011wts.1
Rgs8	regulator of G-protein signaling 8	15.38	15.16	15.33	14.94	TC0100001379.mm.2	NM_026380; ENSMUST00000041776; ENSMUST00000111810; ENSMUST00000111812; ENSMUST00000111814; ENSMUST00000111815; ENSMUST00000124500; ENSMUST00000147482; ENSMUST00000147700; ENSMUST00000147794; ENSMUST00000152114; BC065056; BC094577; OTTMUST00000051304; OTTMUST00000051305; OTTMUST00000051306; OTTMUST00000051307; OTTMUST00000051308; OTTMUST00000051309; OTTMUST00000051310; OTTMUST00000051311; OTTMUST0…
Rgs16	regulator of G-protein signaling 16	7.39	7.36	7.31	8.13	TC0100001381.mm.2	NM_011267; ENSMUST00000027748; BC010980; BC049968; BC055459; OTTMUST00000049392; uc007dae.2
Rnasel	ribonuclease L (2, 5-oligoisoadenylate synthetase-dependent); ribonuclease L (2', 5'-oligoisoadenylate synthetase-dependent)	6.2	5.22	6.28	6.45	TC0100001382.mm.2	NM_011882; ENSMUST00000086209; ENSMUST00000182016; ENSMUST00000182131; ENSMUST00000182538; ENSMUST00000182722; ENSMUST00000183241; BC138013; OTTMUST00000114392; OTTMUST00000114394; OTTMUST00000114395; OTTMUST00000114396; OTTMUST00000114397; OTTMUST00000114398; uc007daf.1; uc007dag.2; uc007dah.1; uc007daj.2; uc011wtu.1
Glul; Mir8114	glutamate-ammonia ligase (glutamine synthetase); microRNA 8114	15.5	15.41	15.15	15.24	TC0100001387.mm.2	NM_008131; NR_106194; ENSMUST00000086199; ENSMUST00000139476; ENSMUST00000140685; ENSMUST00000153134; ENSMUST00000154576; BC015086; OTTMUST00000039662; OTTMUST00000039663; OTTMUST00000039664; OTTMUST00000039665; OTTMUST00000050906
Stx6	syntaxin 6	9.88	10.2	9.98	10.43	TC0100001397.mm.2	NM_021433; ENSMUST00000027743; BC029205; uc007dbb.1; uc007dbc.1; uc007dbd.1
Acbd6	acyl-Coenzyme A binding domain containing 6	11.66	11.9	11.56	11.68	TC0100001402.mm.2	NM_001145781; NM_026683; NM_028250; ENSMUST00000035560; ENSMUST00000080138; ENSMUST00000097529; ENSMUST00000159339; BC115580; BC115581; OTTMUST00000088454; OTTMUST00000088455; OTTMUST00000088456; OTTMUST00000088457; uc007dbk.2; uc007dbl.2; uc011wtw.1
Tor1aip2	torsin A interacting protein 2	12.73	12.4	12.62	12.33	TC0100001409.mm.2	NM_001160180; NM_001160181; NM_001160182; NM_022329; NM_172843; ENSMUST00000060404; ENSMUST00000065648; ENSMUST00000097526; ENSMUST00000111754; ENSMUST00000111757; ENSMUST00000125371; ENSMUST00000128941; ENSMUST00000131359; ENSMUST00000133152; BC064017; BC066790; BC092059; OTTMUST00000052163; OTTMUST00000052164; OTTMUST00000052165; OTTMUST00000052167; OTTMUST00000052177; OTTMUST00000052178; OTTMU…
Gm2000	predicted gene 2000 [Source:MGI Symbol;Acc:MGI:3780170]	9.57	9.89	10.35	10.62	TC0100001414.mm.2	ENSMUST00000102782
Abl2	v-abl Abelson murine leukemia viral oncogene 2 (arg, Abelson-related gene)	6.92	6.7	6.47	6.63	TC0100001419.mm.2	NM_001136104; NM_009595; ENSMUST00000027888; ENSMUST00000166172; ENSMUST00000173929; BC137771; BC144897; OTTMUST00000095554; OTTMUST00000095555; OTTMUST00000095556; uc007dcl.2; uc011wuf.1; uc011wug.1
2810025M15Rik	RIKEN cDNA 2810025M15 gene	6.42	6.23	6.4	6.02	TC0100001431.mm.2	NR_027984; BC055845; BC055878; uc007ddi.1
BC026585	cDNA sequence BC026585	6.54	6.46	6.97	6.8	TC0100001433.mm.2	NM_001033284; ENSMUST00000046743; ENSMUST00000119891; BC045198; uc007ddj.1; uc007ddk.1
Astn1	astrotactin 1	9.6	9.25	8.97	9.44	TC0100001438.mm.2	NM_001205204; NM_007495; ENSMUST00000046110; ENSMUST00000170718; BC094666; uc007ddr.3; uc007dds.3; uc007ddt.3; uc007ddu.3
Rfwd2	ring finger and WD repeat domain 2	10.95	11.14	11	10.86	TC0100001442.mm.2	NM_011931; ENSMUST00000076894; BC082804; BC158002; uc007ddz.1
Tnr	tenascin R	10.2	10.6	10.55	10.3	TC0100001447.mm.2	NM_022312; ENSMUST00000111669; BC132392; BC138043; uc007dea.2
Mrps14	mitochondrial ribosomal protein S14	10.48	11.27	10.56	10.62	TC0100001452.mm.2	NM_025474; ENSMUST00000078878; ENSMUST00000097193; ENSMUST00000135680; BC044057; OTTMUST00000052102; OTTMUST00000052103; OTTMUST00000052104; uc007def.1
Rc3h1	RING CCCH (C3H) domains 1	11.57	11.65	11.61	11.69	TC0100001459.mm.2	NM_001024952; ENSMUST00000035911; ENSMUST00000161609; ENSMUST00000161708; BC138663; OTTMUST00000088460; OTTMUST00000088461; OTTMUST00000088462; uc007del.2
Ankrd45	ankyrin repeat domain 45	8.3	8.52	7.98	8.14	TC0100001466.mm.2	NM_028664; ENSMUST00000052245; ENSMUST00000111608; ENSMUST00000125018; ENSMUST00000150721; BC049713; OTTMUST00000052534; OTTMUST00000052535; OTTMUST00000052536; uc007dfj.2
Pigc	phosphatidylinositol glycan anchor biosynthesis, class C	8.04	8.03	8.06	7.9	TC0100001473.mm.2	NM_001039045; NM_026078; ENSMUST00000028021; ENSMUST00000111594; ENSMUST00000159648; ENSMUST00000160881; BC006938; OTTMUST00000072955; OTTMUST00000072956; OTTMUST00000073019; OTTMUST00000073020; uc007dfx.1; uc007dfy.1
Vamp4	vesicle-associated membrane protein 4	12.89	12.84	12.72	12.63	TC0100001479.mm.2	NM_016796; ENSMUST00000050010; ENSMUST00000128704; ENSMUST00000132158; ENSMUST00000135241; ENSMUST00000138499; ENSMUST00000150040; ENSMUST00000155003; BC138753; BC138754; OTTMUST00000082750; OTTMUST00000082751; OTTMUST00000082752; OTTMUST00000082753; OTTMUST00000082754; OTTMUST00000082755; OTTMUST00000082756; uc007dgk.1; uc007dgl.1
Myoc	myocilin	5.76	5.9	5.11	6.33	TC0100001481.mm.2	NM_010865; ENSMUST00000028020; BC125329; BC137606; uc007dgm.2
Kifap3	kinesin-associated protein 3	13.81	13.9	13.75	13.54	TC0100001491.mm.2	NM_010629; ENSMUST00000027877; ENSMUST00000077642; BC040362; BC049100; OTTMUST00000044067; OTTMUST00000044068
Scyl3	SCY1-like 3 (S. cerevisiae)	8.59	7.97	8.46	8.33	TC0100001493.mm.2	NM_001286002; NM_001286003; NM_028776; ENSMUST00000027876; ENSMUST00000159516; ENSMUST00000161908; ENSMUST00000162234; ENSMUST00000162920; ENSMUST00000163033; ENSMUST00000170359; BC043085; OTTMUST00000088468; OTTMUST00000088469; OTTMUST00000088470; OTTMUST00000088471; OTTMUST00000088472; OTTMUST00000088473; uc007dht.1; uc011wuu.1
Mettl18	methyltransferase like 18	5.49	6.11	5.96	5.89	TC0100001494.mm.2	NM_027279; ENSMUST00000045694; ENSMUST00000111490; BC050143; BC052693; OTTMUST00000051801; OTTMUST00000051802; uc007dhv.2; uc007dhw.2
Selp	selectin, platelet	3.27	3.05	6.25	7.39	TC0100001497.mm.2	NM_011347; ENSMUST00000160000; ENSMUST00000161020; ENSMUST00000161152; ENSMUST00000162102; ENSMUST00000162746; BC109158; BC109159; OTTMUST00000088484; OTTMUST00000088485; OTTMUST00000088486; OTTMUST00000088487; OTTMUST00000088488; uc007dhz.2
F5	coagulation factor V	6.11	5.3	6	6.37	TC0100001498.mm.2	NM_007976; ENSMUST00000086040; OTTMUST00000088478; uc007dic.1
Slc19a2	solute carrier family 19 (thiamine transporter), member 2	9.25	9.18	9.31	9	TC0100001500.mm.2	NM_001276455; NM_054087; ENSMUST00000044021; ENSMUST00000159230; ENSMUST00000160773; ENSMUST00000169394; BC034659; OTTMUST00000078223; OTTMUST00000078291; OTTMUST00000078292; OTTMUST00000092810
Ccdc181	coiled-coil domain containing 181	6.75	7.01	6.99	6.9	TC0100001501.mm.2	NM_029115; ENSMUST00000027867; BC048086; OTTMUST00000052657; uc007dif.2
Nme7	NME/NM23 family member 7	9.15	9.18	9.18	9.17	TC0100001502.mm.2	NM_138314; NM_178071; ENSMUST00000086028; BC038021; BC049225; uc007dik.1; uc007dil.1
Mpc2	mitochondrial pyruvate carrier 2	10.01	10.21	10.06	9.97	TC0100001520.mm.2	NM_027430; ENSMUST00000027853; ENSMUST00000128633; ENSMUST00000138999; BC018324; OTTMUST00000054065; OTTMUST00000054066; OTTMUST00000054067; uc007djd.1
Creg1	cellular repressor of E1A-stimulated genes 1	12.54	12.18	12.04	12.09	TC0100001526.mm.2	NM_011804; ENSMUST00000040298; ENSMUST00000111432; ENSMUST00000140769; BC027426; OTTMUST00000051208; OTTMUST00000051209; OTTMUST00000051210; uc007djm.1; uc011wvb.1
Ildr2	immunoglobulin-like domain containing receptor 2	4.93	4.81	5.81	6.84	TC0100001533.mm.2	NM_001164528; ENSMUST00000111416; OTTMUST00000051617; uc011wvd.1; uc011wve.1; uc011wvf.1; uc011wvg.1; uc011wvh.1; uc011wvi.1; uc011wvj.1
Tada1	transcriptional adaptor 1	7.46	7.46	7.45	7.01	TC0100001537.mm.2	NM_030245; ENSMUST00000027846; ENSMUST00000132817; ENSMUST00000138148; ENSMUST00000138284; BC002307; BC027337; OTTMUST00000066478; OTTMUST00000066479; OTTMUST00000066480; OTTMUST00000066481; uc007dkl.2; uc007dkm.2
Fam78b	family with sequence similarity 78, member B	7.89	8.16	8.06	7.6	TC0100001541.mm.2	NM_001160261; NM_001160262; NM_175461; ENSMUST00000122929; ENSMUST00000126198; ENSMUST00000128373; ENSMUST00000156025; ENSMUST00000165874; BC132161; BC132525; OTTMUST00000085670; OTTMUST00000085671; OTTMUST00000085672; OTTMUST00000085673; uc007dks.2; uc007dkt.2; uc011wvo.1
Tmco1	transmembrane and coiled-coil domains 1	9.96	10.21	10.48	10.45	TC0100001548.mm.2	NM_001039483; ENSMUST00000097473; BC011457; BC019761; BC020098; uc007dkv.1
Aldh9a1	aldehyde dehydrogenase 9, subfamily A1	8.29	8.46	8.19	8.46	TC0100001550.mm.2	NM_019993; ENSMUST00000028004; BC003297; uc007dkx.1
Rgs5	regulator of G-protein signaling 5	9.76	9.54	10.06	10.43	TC0100001560.mm.2	NM_009063; ENSMUST00000027997; ENSMUST00000152809; BC037683; OTTMUST00000049406; OTTMUST00000049407; uc007dlm.1
Ccdc190	coiled-coil domain containing 190	8.92	9.07	9.98	8.95	TC0100001563.mm.2	NM_001033185; ENSMUST00000094348; ENSMUST00000175731; BC150846; BC172001
Cfap126	cilia and flagella associated protein 126	6.3	6.13	7.41	8.01	TC0100001577.mm.2	NM_001081275; ENSMUST00000027959; ENSMUST00000124157; ENSMUST00000127394; ENSMUST00000129651; ENSMUST00000143623; ENSMUST00000148200; ENSMUST00000151340; ENSMUST00000156789; BC061017; OTTMUST00000051410; OTTMUST00000051411; OTTMUST00000051412; OTTMUST00000051413; OTTMUST00000051414; OTTMUST00000051415; OTTMUST00000051416; OTTMUST00000051417; uc007dna.1
F11r	F11 receptor	5.65	5.22	7.06	6.53	TC0100001592.mm.2	NM_172647; ENSMUST00000043839; ENSMUST00000144497; ENSMUST00000155913; BC021876; OTTMUST00000051546; OTTMUST00000051547; OTTMUST00000051548; uc007doo.1
Cd244	CD244 natural killer cell receptor 2B4	4.86	4.6	5.87	6.03	TC0100001595.mm.2	NM_018729; ENSMUST00000004829; BC145067; OTTMUST00000041041; uc007dor.1; uc007dos.1; uc029qup.1
Mfsd6	major facilitator superfamily domain containing 6	9.94	9.84	10.07	9.62	TC0100002324.mm.2	NM_133829; NM_178081; ENSMUST00000087701; ENSMUST00000147421; ENSMUST00000147758; ENSMUST00000149887; ENSMUST00000156876; BC017534; OTTMUST00000083797; OTTMUST00000083798; OTTMUST00000083799; OTTMUST00000083800; OTTMUST00000083801; uc007ayl.3; uc007aym.1; uc007ayn.1
Inpp1	inositol polyphosphate-1-phosphatase	10.93	11.05	10.56	10.65	TC0100002327.mm.2	NM_008384; ENSMUST00000027271; ENSMUST00000159607; ENSMUST00000159725; ENSMUST00000162351; ENSMUST00000162576; ENSMUST00000177279; BC025072; OTTMUST00000065807; OTTMUST00000065808; OTTMUST00000065809; OTTMUST00000065810; OTTMUST00000065811; OTTMUST00000111209; uc007ayo.2
1700019D03Rik	RIKEN cDNA 1700019D03 gene	8.63	8.81	8.76	8.31	TC0100002330.mm.2	NM_144953; ENSMUST00000050567; ENSMUST00000114492; ENSMUST00000114493; BC048645; uc007ayr.1; uc007ays.1
1700019A02Rik	RIKEN cDNA 1700019A02 gene	6.3	5.81	6.08	5.49	TC0100002331.mm.2	NM_027070; ENSMUST00000072235; uc007ayu.1
Pms1	postmeiotic segregation increased 1 (S. cerevisiae)	10.18	10.09	9.65	10.28	TC0100002332.mm.2	NM_153556; ENSMUST00000027267; ENSMUST00000126412; ENSMUST00000126590; ENSMUST00000128337; ENSMUST00000133358; ENSMUST00000135246; ENSMUST00000142922; BC028939; OTTMUST00000051984; OTTMUST00000052021; OTTMUST00000052022; OTTMUST00000052023; OTTMUST00000052024; OTTMUST00000052025; OTTMUST00000052026; uc007ayv.2; uc007ayx.1
Asnsd1	asparagine synthetase domain containing 1	7.63	8.39	7.83	8.83	TC0100002333.mm.2	NM_133728; ENSMUST00000027264; ENSMUST00000123519; ENSMUST00000136468; ENSMUST00000147021; ENSMUST00000154402; BC013617; OTTMUST00000051332; OTTMUST00000051333; OTTMUST00000051334; OTTMUST00000051335; OTTMUST00000051336; uc007azf.1
Stk17b	serine/threonine kinase 17b (apoptosis-inducing)	11.01	11.34	10.99	10.67	TC0100002337.mm.2	NM_133810; ENSMUST00000027263; BC006579; OTTMUST00000050819; uc007azj.2
Hecw2	HECT, C2 and WW domain containing E3 ubiquitin protein ligase 2	7	7.03	7	6.93	TC0100002338.mm.2	NM_001001883; NM_172655; ENSMUST00000087659; ENSMUST00000097741; ENSMUST00000120904; ENSMUST00000146850; ENSMUST00000150677; ENSMUST00000152870; OTTMUST00000072479; OTTMUST00000072480; OTTMUST00000072493; OTTMUST00000072494; uc007azk.2; uc007azl.2; uc007azm.1; uc011wkw.2
Gtf3c3	general transcription factor IIIC, polypeptide 3	9.25	9.52	9.3	9.41	TC0100002348.mm.2	NM_001033194; ENSMUST00000041638; BC141157; uc007azp.1
Pgap1	post-GPI attachment to proteins 1	9.53	9.81	9.14	9.71	TC0100002349.mm.2	NM_001163314; ENSMUST00000097739; uc007azr.3; uc011wky.2
Ankrd44	ankyrin repeat domain 44	6.66	6.22	6.86	7.24	TC0100002350.mm.2	NM_001081433; ENSMUST00000044359; ENSMUST00000177679; ENSMUST00000177704; ENSMUST00000177919; ENSMUST00000178156; ENSMUST00000178226; ENSMUST00000178685; ENSMUST00000178905; ENSMUST00000178935; ENSMUST00000179030; ENSMUST00000179242; ENSMUST00000179398; ENSMUST00000180189; ENSMUST00000180327; BC157918; BC157951; BC172102; OTTMUST00000111387; OTTMUST00000111388; OTTMUST00000111389; OTTMUST00000111…
A730008H23Rik; Hjurp; 6430706D22Rik	RIKEN cDNA A730008H23 gene; Holliday junction recognition protein; RIKEN cDNA 6430706D22 gene	11.29	10.79	11.62	10.58	TC0100002772.mm.2	NM_172505; NM_198652; NR_040291; BC057309; BC062125; BC131919; OTTMUST00000049209; OTTMUST00000049210; OTTMUST00000049211; OTTMUST00000049212; OTTMUST00000049213; OTTMUST00000049214; OTTMUST00000049215; uc007bym.2; uc007byn.2; uc007byo.1; uc011wow.1; uc029qrj.1
Glrp1	glutamine repeat protein 1	9.47	9.24	9.3	9.19	TC0100002775.mm.2	NM_008132; ENSMUST00000067625; BC139128; BC139129; uc007byr.1
Arl4c	ADP-ribosylation factor-like 4C	8.56	8.61	8.7	8.77	TC0100002776.mm.2	NM_177305; ENSMUST00000051236; ENSMUST00000159814; BC055769; OTTMUST00000071303; OTTMUST00000072344; uc007byt.1; uc011woz.1
Cfh	complement component factor h	10.61	10.31	14.06	14.47	TC0100003193.mm.2	NM_009888; ENSMUST00000066859; ENSMUST00000111976; ENSMUST00000111977; ENSMUST00000123238; ENSMUST00000148225; BC066092; OTTMUST00000060596; OTTMUST00000060597; OTTMUST00000060598; OTTMUST00000060599; uc007cws.1; uc007cwt.1; uc007cwu.1; uc011wtg.1
Cdc73	cell division cycle 73, Paf1/RNA polymerase II complex component	10.6	10.85	10.64	10.72	TC0100003202.mm.2	NM_145991; ENSMUST00000018337; ENSMUST00000159794; ENSMUST00000162638; BC027756; BC031127; OTTMUST00000076702; OTTMUST00000076703; OTTMUST00000076704; uc007cwx.1
Trove2	TROVE domain family, member 2	10.07	9.7	10.1	9.88	TC0100003203.mm.2	NM_013835; ENSMUST00000018343; ENSMUST00000159879; BC051974; BC052380; OTTMUST00000051883; OTTMUST00000051884; uc007cxd.1
Rgs2	regulator of G-protein signaling 2	5.73	5.66	7.25	7.28	TC0100003204.mm.2	NM_009061; ENSMUST00000027606; ENSMUST00000127206; ENSMUST00000134817; ENSMUST00000153527; BC023001; OTTMUST00000049364; OTTMUST00000049365; OTTMUST00000049366; OTTMUST00000049367; uc007cxg.2
Pla2g4a	phospholipase A2, group IVA (cytosolic, calcium-dependent)	6.15	6.02	6.88	6.51	TC0100003233.mm.2	NM_008869; ENSMUST00000070200; ENSMUST00000111926; ENSMUST00000134676; ENSMUST00000142040; ENSMUST00000155438; BC003816; OTTMUST00000039570; OTTMUST00000039571; OTTMUST00000039572; OTTMUST00000039573; OTTMUST00000047354
BC003331	cDNA sequence BC003331	8.88	9.07	8.85	8.65	TC0100003239.mm.2	NM_001077237; NM_145511; ENSMUST00000006167; ENSMUST00000094477; ENSMUST00000097546; ENSMUST00000097547; ENSMUST00000111913; ENSMUST00000132809; ENSMUST00000140112; ENSMUST00000148389; ENSMUST00000150615; BC003331; uc007cxy.1; uc007cxz.1; uc007cya.1
Prg4	proteoglycan 4 (megakaryocyte stimulating factor, articular superficial zone protein)	5.56	5.26	5.97	6.35	TC0100003240.mm.2	NM_001110146; NM_021400; ENSMUST00000006171; ENSMUST00000111901; ENSMUST00000111902; ENSMUST00000159035; ENSMUST00000161320; ENSMUST00000161611; ENSMUST00000162367; ENSMUST00000164600; OTTMUST00000084348; OTTMUST00000084349; OTTMUST00000084350; OTTMUST00000084351; uc007cyg.2; uc007cyh.2
Ackr1	atypical chemokine receptor 1 (Duffy blood group)	12.17	11.99	12.64	12.11	TC0100003586.mm.2	NM_010045; ENSMUST00000038227; BC005583; uc007drg.1
Cadm3	cell adhesion molecule 3	14.71	14.73	14.59	14.27	TC0100003587.mm.2	NM_053199; ENSMUST00000005470; ENSMUST00000111220; ENSMUST00000126963; ENSMUST00000136540; ENSMUST00000157032; BC115417; BC115418; OTTMUST00000059629; OTTMUST00000059630; OTTMUST00000059631; OTTMUST00000059632; OTTMUST00000083363; uc007drh.1; uc007dri.1; uc007drj.1; uc007drk.1
AI607873	expressed sequence AI607873	4.64	4.45	7.59	9.43	TC0100003593.mm.2	NM_001204910; ENSMUST00000042610; ENSMUST00000127730; BC150711; uc007dru.3; uc011www.2
Rgs7	regulator of G protein signaling 7	12.53	12.66	12.44	12.12	TC0100003604.mm.2	NM_001199003; NM_011880; ENSMUST00000027812; BC051133; uc007dtg.2; uc007dth.2; uc007dti.2; uc007dtj.2; uc007dtk.2; uc007dtl.2
Cd84	CD84 antigen	4.87	5.65	6.31	8.63	TC0100001602.mm.2	NM_001252472; NM_001289470; NM_013489; ENSMUST00000042302; ENSMUST00000128189; ENSMUST00000135386; ENSMUST00000136479; ENSMUST00000155802; BC140952; BC144736; OTTMUST00000066580; OTTMUST00000066581; OTTMUST00000066582; OTTMUST00000066583; uc007dpd.3; uc007dpe.2
Copa	coatomer protein complex subunit alpha	12.24	12.11	12.22	12.08	TC0100001605.mm.2	NM_009938; ENSMUST00000027833; ENSMUST00000122845; ENSMUST00000124289; ENSMUST00000126634; ENSMUST00000133909; ENSMUST00000135192; ENSMUST00000138407; ENSMUST00000142765; ENSMUST00000150298; ENSMUST00000152403; BC024070; BC047429; OTTMUST00000085713; OTTMUST00000085714; OTTMUST00000085715; OTTMUST00000085716; OTTMUST00000085718; OTTMUST00000085719; OTTMUST00000085720; OTTMUST00000085723; OTTMUST0…
Pex19	peroxisomal biogenesis factor 19	10.76	10.6	10.69	10.72	TC0100001606.mm.2	NM_001159525; NM_023041; ENSMUST00000075895; ENSMUST00000111252; ENSMUST00000127662; ENSMUST00000133081; ENSMUST00000133546; ENSMUST00000147799; BC019767; OTTMUST00000073427; OTTMUST00000073428; OTTMUST00000073429; OTTMUST00000073430; OTTMUST00000073431; OTTMUST00000073432; uc007dpq.2; uc011wwj.1
Dcaf8	DDB1 and CUL4 associated factor 8	13.74	13.65	13.73	13.82	TC0100001607.mm.2	NM_153555; ENSMUST00000074144; BC023704; BC023804; uc007dpr.2; uc007dps.2; uc007dpt.2; uc007dpu.2; uc007dpv.2; uc007dpw.2; uc007dpx.2
Igsf8	immunoglobulin superfamily, member 8	10.2	10.19	10.27	10.23	TC0100001610.mm.2	NM_080419; ENSMUST00000039506; ENSMUST00000085912; ENSMUST00000128508; ENSMUST00000139528; ENSMUST00000150598; ENSMUST00000155363; BC048387; OTTMUST00000050841; OTTMUST00000050842; OTTMUST00000050843; OTTMUST00000050844; OTTMUST00000050845; OTTMUST00000050846; uc007dqe.1
Kcnj10	potassium inwardly-rectifying channel, subfamily J, member 10	10.78	10.21	11.42	11.04	TC0100001611.mm.2	NM_001039484; ENSMUST00000056136; BC141088; uc007dqj.1
Pigm	phosphatidylinositol glycan anchor biosynthesis, class M	7.71	8.19	7.64	7.75	TC0100001613.mm.2	NM_026234; ENSMUST00000052455; BC005650; BC083115; uc007dqk.2
Tagln2	transgelin 2	7.43	7.53	8.56	9.28	TC0100001617.mm.2	NM_178598; ENSMUST00000111228; ENSMUST00000111230; ENSMUST00000138296; BC009076; BC049861; OTTMUST00000051327; OTTMUST00000051328; OTTMUST00000051329; uc007dqp.1
Aim2	absent in melanoma 2	5.31	5.27	6.02	5.58	TC0100001631.mm.2	NM_001013779; ENSMUST00000135370; ENSMUST00000147604; ENSMUST00000151176; ENSMUST00000166137; ENSMUST00000173023; ENSMUST00000174263; BC009664; OTTMUST00000083366; OTTMUST00000084686; OTTMUST00000084687; OTTMUST00000098407; OTTMUST00000098408; uc011wws.1
Fmn2	formin 2	7.75	7.43	7.7	7.98	TC0100001651.mm.2	NM_019445; ENSMUST00000030039; BC094606; uc007dtd.2; uc007dte.1; uc011wxa.1; uc011wxb.1
Sdccag8	serologically defined colon cancer antigen 8	9.56	9.18	9.48	9.06	TC0100001663.mm.2	NM_029756; ENSMUST00000027785; ENSMUST00000056773; ENSMUST00000123409; ENSMUST00000133305; ENSMUST00000139589; ENSMUST00000150429; BC016244; BC025138; OTTMUST00000051035; OTTMUST00000051036; OTTMUST00000051037; OTTMUST00000051038; OTTMUST00000051039; OTTMUST00000051040
Zbtb18	zinc finger and BTB domain containing 18	16.3	15.79	15.37	15.65	TC0100001671.mm.2	NM_001012330; NM_013915; ENSMUST00000077225; ENSMUST00000094276; BC054529; BC054742; uc007dul.2; uc007dum.1; uc007dun.2; uc011wxi.2
Gm16432	predicted gene 16432	6.77	6.55	7.16	7.39	TC0100001678.mm.2	NM_001034899; ENSMUST00000094273; BC147679; BC147686; uc007duv.2; uc007duw.2; uc011wxj.1
Desi2	desumoylating isopeptidase 2	8.58	9.16	8.9	8.4	TC0100001680.mm.2	NM_024282; ENSMUST00000027783; ENSMUST00000159284; ENSMUST00000161075; BC002200; BC046816; OTTMUST00000073574; OTTMUST00000073575; OTTMUST00000073644; uc007dux.1; uc011wxk.1
Desi2	desumoylating isopeptidase 2	6.77	6.73	6.09	6.52	TC0100001684.mm.2	ENSMUST00000069568
Cox20	COX20 Cox2 chaperone	12.66	13.01	12.82	12.42	TC0100001685.mm.2	NM_025511; ENSMUST00000027781; ENSMUST00000154437; BC055277; BC059717; OTTMUST00000052569; OTTMUST00000052570; uc007duz.1
Efcab2	EF-hand calcium binding domain 2	6.26	6.66	6.83	6.24	TC0100001688.mm.2	NM_026626; ENSMUST00000027775; BC025062; uc007dve.1
Kif26b	kinesin family member 26B	8.25	8.22	7.74	7.34	TC0100001692.mm.2	NM_001161665; ENSMUST00000160789; ENSMUST00000161017; BC056349; BC120791; BC137689; OTTMUST00000088621; OTTMUST00000088651; uc007dvf.1; uc007dvh.2
Cnst	consortin, connexin sorting protein	7.06	7.09	6.87	6.84	TC0100001698.mm.2	NM_146105; ENSMUST00000040706; ENSMUST00000143270; ENSMUST00000144370; ENSMUST00000153962; BC034107; BC054802; OTTMUST00000054013; OTTMUST00000054014; OTTMUST00000054015; OTTMUST00000054016; uc007dvm.1; uc007dvn.1; uc007dvo.1
Sccpdh	saccharopine dehydrogenase (putative)	13.9	14.18	13.56	13.25	TC0100001699.mm.2	NM_178653; ENSMUST00000040538; ENSMUST00000131039; ENSMUST00000134287; ENSMUST00000143936; ENSMUST00000144480; BC025803; OTTMUST00000052000; OTTMUST00000052001; OTTMUST00000052003; OTTMUST00000052004; OTTMUST00000052005; uc007dvp.1
Cdc42bpa	CDC42 binding protein kinase alpha	12.94	12.79	12.91	12.5	TC0100001703.mm.2	NM_001033285; ENSMUST00000076687; ENSMUST00000097450; ENSMUST00000097453; ENSMUST00000111117; ENSMUST00000129754; ENSMUST00000132894; ENSMUST00000133890; ENSMUST00000134959; ENSMUST00000135056; ENSMUST00000139002; ENSMUST00000143161; ENSMUST00000143176; ENSMUST00000143350; ENSMUST00000145181; ENSMUST00000145274; ENSMUST00000152582; BC158017; BC158095; OTTMUST00000051658; OTTMUST00000051700; OTTMU…
Itpkb	inositol 1,4,5-trisphosphate 3-kinase B	9.03	8.91	10.74	10.95	TC0100001707.mm.2	NM_001081175; ENSMUST00000070181; BC151160; BC157986; BC158000; OTTMUST00000051715; uc007dwg.1
Parp1; Mir6904	poly (ADP-ribose) polymerase family, member 1; microRNA 6904	8.22	8.31	8.1	8.06	TC0100001711.mm.2	NM_007415; NR_105869; ENSMUST00000027777; BC012041; uc007dwi.1
Lin9	lin-9 homolog (C. elegans)	6.91	7.11	6.71	6.74	TC0100001712.mm.2	NM_001103182; ENSMUST00000085803; ENSMUST00000085804; uc007dwn.1; uc007dwo.1
Acbd3	acyl-Coenzyme A binding domain containing 3	9.57	9.6	9.5	9.58	TC0100001713.mm.2	NM_133225; ENSMUST00000027780; BC060602; uc007dwq.2
Sde2	SDE2 telomere maintenance homolog (S. pombe)	8.03	8.24	8.03	8.02	TC0100001720.mm.2	NM_145943; ENSMUST00000038091; BC031781; uc007dwt.1
Tmem63a	transmembrane protein 63a	10.43	10.66	10.19	10.29	TC0100001724.mm.2	NM_144794; ENSMUST00000027800; ENSMUST00000159436; ENSMUST00000160508; ENSMUST00000160536; ENSMUST00000161523; ENSMUST00000161847; ENSMUST00000161942; ENSMUST00000162283; BC014795; BC019442; OTTMUST00000088576; OTTMUST00000088577; OTTMUST00000088578; OTTMUST00000088579; OTTMUST00000088580; OTTMUST00000088583; OTTMUST00000088584; OTTMUST00000088585; uc007dwx.1; uc007dwy.1
Cnih4	cornichon homolog 4 (Drosophila)	11.02	11.14	10.52	10.75	TC0100001730.mm.2	NM_030131; ENSMUST00000075968; ENSMUST00000111057; ENSMUST00000111059; ENSMUST00000134115; BC065395; OTTMUST00000052605; OTTMUST00000052606; OTTMUST00000052607; OTTMUST00000052608; uc007dxe.2; uc011wxr.1
Cnih3	cornichon homolog 3 (Drosophila)	6.29	6.33	5.84	6.86	TC0100001734.mm.2	NM_001160211; NM_001160212; NM_028408; ENSMUST00000027795; ENSMUST00000161880; ENSMUST00000162685; BC115640; BC115641; OTTMUST00000088832; OTTMUST00000088833; OTTMUST00000088871; uc007dxh.2; uc007dxi.2; uc011wxs.1
Srp9	signal recognition particle 9	10.68	10.73	10.58	10.85	TC0100001740.mm.2	NM_012058; ENSMUST00000027792; ENSMUST00000111018; BC039648; BC090254; OTTMUST00000052511; OTTMUST00000052512; uc007dxu.2; uc007dxv.2
Trp53bp2	transformation related protein 53 binding protein 2	8	8.02	7.48	7.26	TC0100001745.mm.2	NM_173378; ENSMUST00000117245; OTTMUST00000066841; uc007dyc.1; uc007dyd.1
Susd4	sushi domain containing 4	11.97	11.87	11.53	11.61	TC0100001752.mm.2	NM_144796; ENSMUST00000085724; ENSMUST00000153348; ENSMUST00000155229; BC021842; OTTMUST00000066786; OTTMUST00000067235; OTTMUST00000067236; uc007dyk.1
Aida	axin interactor, dorsalization associated	10.38	10.37	10.38	10.95	TC0100001755.mm.2	NM_181732; ENSMUST00000109166; BC057183; BC086763; uc008icu.2; uc012bom.1; uc029quz.1
Taf1a	TATA box binding protein (Tbp)-associated factor, RNA polymerase I, A	8.52	8.49	8.01	8.3	TC0100001756.mm.2	NM_001277957; NM_001277958; NM_001277959; NM_021466; ENSMUST00000097043; BC061106; BC138425; uc008icz.1; uc008ida.2
Dusp10	dual specificity phosphatase 10	11.76	11.65	11.59	11.23	TC0100001765.mm.2	NM_022019; ENSMUST00000048655; ENSMUST00000139839; BC025066; OTTMUST00000085760; OTTMUST00000085761; uc007dym.1
Rab3gap2	RAB3 GTPase activating protein subunit 2	9.6	9.61	9.58	9.49	TC0100001779.mm.2	NM_001163754; ENSMUST00000069652; BC057872; uc007dyu.2; uc007dyv.2; uc007dyw.2; uc007dyx.1
Bpnt1	bisphosphate 3-nucleotidase 1; bisphosphate 3'-nucleotidase 1	7.57	7.64	7.38	7.23	TC0100001786.mm.2	NM_011794; ENSMUST00000027916; ENSMUST00000110965; ENSMUST00000137757; ENSMUST00000151769; BC011036; OTTMUST00000050820; OTTMUST00000050821; OTTMUST00000050822; OTTMUST00000050823; uc007dzc.1; uc007dzd.1
Eprs	glutamyl-prolyl-tRNA synthetase	14.67	14.95	14.74	14.87	TC0100001787.mm.2	NM_029735; ENSMUST00000046514; BC141049; uc007dze.1; uc007dzf.1; uc007dzg.1; uc007dzh.1
Slc30a10	solute carrier family 30, member 10	7.01	7.22	6.9	7.06	TC0100001788.mm.2	NM_001033286; ENSMUST00000061093; uc007dzk.1
Gpatch2	G patch domain containing 2	8.17	8.43	8.04	8.24	TC0100001804.mm.2	NM_026367; ENSMUST00000044812; ENSMUST00000065573; ENSMUST00000097443; ENSMUST00000110943; ENSMUST00000159748; ENSMUST00000160471; ENSMUST00000160481; ENSMUST00000160570; ENSMUST00000161260; BC054810; OTTMUST00000055489; OTTMUST00000055490; OTTMUST00000055491; OTTMUST00000055493; OTTMUST00000055646; OTTMUST00000055647; OTTMUST00000055648; OTTMUST00000055649; uc007dzx.2; uc007dzy.2; uc011wye.1; uc…
Esrrg	estrogen-related receptor gamma	9.32	9.41	8.75	8.72	TC0100001806.mm.2	NM_001243792; NM_011935; ENSMUST00000027906; ENSMUST00000110938; ENSMUST00000110939; ENSMUST00000127489; ENSMUST00000152927; BC082324; OTTMUST00000053412; OTTMUST00000053413; OTTMUST00000053430; OTTMUST00000053595; OTTMUST00000053596; uc007eaa.2; uc007eab.2; uc011wyg.2
Angel2	angel homolog 2 (Drosophila)	10.2	10.2	10.02	10.15	TC0100001831.mm.2	NM_001199020; NM_021421; NR_037578; NR_037579; ENSMUST00000027947; ENSMUST00000066632; ENSMUST00000110899; ENSMUST00000123384; ENSMUST00000130298; ENSMUST00000134187; ENSMUST00000135364; ENSMUST00000137608; ENSMUST00000144693; ENSMUST00000146048; BC024907; OTTMUST00000051004; OTTMUST00000051005; OTTMUST00000051006; OTTMUST00000051007; OTTMUST00000051008; OTTMUST00000051009; OTTMUST00000051010; OT…
Tmem206	transmembrane protein 206	7.94	7.67	7.64	7.45	TC0100001844.mm.2	NM_025864; ENSMUST00000027940; BC027151; OTTMUST00000073369; uc007ech.1
Ints7	integrator complex subunit 7	10.05	9.93	9.91	10.02	TC0100001853.mm.2	NM_178632; ENSMUST00000045450; BC054120; uc007eco.1; uc007ecp.1; uc007ecq.1; uc007ecr.1
Lpgat1	lysophosphatidylglycerol acyltransferase 1	13.5	13.47	13.4	13.22	TC0100001855.mm.2	NM_001134829; NM_172266; ENSMUST00000110855; ENSMUST00000110856; ENSMUST00000130876; ENSMUST00000133076; ENSMUST00000138494; BC013667; OTTMUST00000051902; OTTMUST00000051903; OTTMUST00000051904; OTTMUST00000051905; OTTMUST00000051906; uc007ecs.3; uc007ect.3; uc007ecu.3
Nek2	NIMA (never in mitosis gene a)-related expressed kinase 2	7.41	7.65	7.28	6.9	TC0100001858.mm.2	NM_010892; ENSMUST00000027931; ENSMUST00000126446; ENSMUST00000136733; ENSMUST00000150839; BC010302; BC011316; BC057576; OTTMUST00000066790; OTTMUST00000066791; OTTMUST00000066792; OTTMUST00000066793; uc007ecw.2; uc007ecx.2; uc011wyv.1
Slc30a1	solute carrier family 30 (zinc transporter), member 1	6.96	7.34	6.77	6.8	TC0100001859.mm.2	NM_009579; ENSMUST00000044954; ENSMUST00000161756; BC052166; OTTMUST00000051885; OTTMUST00000051886; uc007edc.1
Kcnh1	potassium voltage-gated channel, subfamily H (eag-related), member 1	9.98	10.09	9.79	9.45	TC0100001863.mm.2	NM_001038607; NM_010600; ENSMUST00000078470; ENSMUST00000110844; ENSMUST00000151152; BC109012; BC109013; OTTMUST00000060175; OTTMUST00000060176; OTTMUST00000060177
Plxna2	plexin A2	10.93	10.26	10.92	10.82	TC0100001877.mm.2	NM_008882; ENSMUST00000027952; ENSMUST00000124785; ENSMUST00000125381; ENSMUST00000135664; BC068155; OTTMUST00000042096; OTTMUST00000042105; OTTMUST00000042106; OTTMUST00000042107; uc007een.1; uc007eeo.1
Cd34	CD34 antigen	8.63	8.73	10.51	9.48	TC0100001882.mm.2	NM_001111059; NM_133654; ENSMUST00000016638; ENSMUST00000110815; BC006607; uc007eep.2; uc007eeq.2
Xkr4	X Kell blood group precursor related family member 4	10.79	10.42	10.84	10.19	TC0100001889.mm.2	NM_001011874; ENSMUST00000070533; ENSMUST00000159265; ENSMUST00000162897; OTTMUST00000065166; OTTMUST00000086624; OTTMUST00000086625; uc007aeu.1
Mrpl15	mitochondrial ribosomal protein L15	7.8	7.82	7.63	7.84	TC0100001909.mm.2	NM_001177658; NM_025300; NR_033530; ENSMUST00000045689; ENSMUST00000115538; ENSMUST00000130201; ENSMUST00000132625; ENSMUST00000146665; ENSMUST00000156816; BC021304; BC027233; OTTMUST00000072659; OTTMUST00000072660; OTTMUST00000072661; OTTMUST00000072662; OTTMUST00000072663; OTTMUST00000072664; uc007afd.3; uc007afe.3; uc007aff.3
Sntg1	syntrophin, gamma 1	7.65	7.97	7.97	8.01	TC0100001932.mm.2	NM_027671; ENSMUST00000115484; ENSMUST00000115488; ENSMUST00000126083; ENSMUST00000132064; ENSMUST00000134075; ENSMUST00000135046; ENSMUST00000140295; ENSMUST00000140302; ENSMUST00000144593; OTTMUST00000082929; OTTMUST00000082930; OTTMUST00000082931; OTTMUST00000082932; OTTMUST00000082933; OTTMUST00000082934; OTTMUST00000082935; OTTMUST00000082936
Mybl1	myeloblastosis oncogene-like 1	7.34	7.39	7	7.19	TC0100001943.mm.2	NM_008651; ENSMUST00000088658; ENSMUST00000115468; ENSMUST00000160022; ENSMUST00000160451; BC103533; OTTMUST00000088260; OTTMUST00000088261; OTTMUST00000088262; OTTMUST00000088263
Vcpip1	valosin containing protein (p97)/p47 complex interacting protein 1	11.95	11.88	11.58	11.58	TC0100001944.mm.2	NM_173443; ENSMUST00000057438; BC059209; OTTMUST00000052491
Cops5	COP9 (constitutive photomorphogenic) homolog, subunit 5 (Arabidopsis thaliana)	10.11	10.52	10.29	10.09	TC0100001952.mm.2	NM_001277101; NM_013715; NR_102282; ENSMUST00000027050; ENSMUST00000139578; ENSMUST00000150509; BC046753; OTTMUST00000072996; OTTMUST00000072997; OTTMUST00000072998
Arfgef1	ADP-ribosylation factor guanine nucleotide-exchange factor 1(brefeldin A-inhibited)	13.5	13.55	13.22	13.15	TC0100001955.mm.2	NM_001102430; ENSMUST00000088615; ENSMUST00000128834; ENSMUST00000131556; ENSMUST00000142497; ENSMUST00000156563; OTTMUST00000085576; OTTMUST00000085577; OTTMUST00000085578; OTTMUST00000085579; OTTMUST00000085580; uc007ahn.1; uc007aho.1; uc007ahp.1
Ncoa2	nuclear receptor coactivator 2	10.61	10.72	10.25	10.46	TC0100001969.mm.2	NM_008678; ENSMUST00000006037; ENSMUST00000068304; ENSMUST00000081713; ENSMUST00000124088; ENSMUST00000133232; ENSMUST00000139970; ENSMUST00000143603; ENSMUST00000145280; ENSMUST00000146784; ENSMUST00000147927; BC053387; OTTMUST00000051358; OTTMUST00000051367; OTTMUST00000051368; OTTMUST00000051369; OTTMUST00000051370; OTTMUST00000051371; OTTMUST00000051372; OTTMUST00000051373; OTTMUST00000051374…
Tram1	translocating chain-associating membrane protein 1	10.79	10.52	10.83	11.17	TC0100001978.mm.2	NM_028173; ENSMUST00000027068; BC012401
Lactb2	lactamase, beta 2	11.48	10.84	11.36	11.23	TC0100001980.mm.2	NM_145381; ENSMUST00000027071; ENSMUST00000156222; BC004045; OTTMUST00000051280; OTTMUST00000051281; uc007aiu.2
Eya1	eyes absent 1 homolog (Drosophila)	8.97	8.68	8.51	8.56	TC0100001985.mm.2	NM_001252192; NM_010164; ENSMUST00000027066; ENSMUST00000080664; ENSMUST00000168081; BC060260; BC066860; uc007aiw.1; uc007aix.1; uc007aiy.1; uc007aiz.1
Rpl7	ribosomal protein L7	13.37	13.43	14.09	14.21	TC0100001996.mm.2	NM_011291; ENSMUST00000058437; ENSMUST00000125005; ENSMUST00000140597; ENSMUST00000141217; ENSMUST00000149566; ENSMUST00000151017; BC025909; BC051261; BC086786; BC096452; OTTMUST00000041073; OTTMUST00000041074; OTTMUST00000041075; OTTMUST00000041076; OTTMUST00000041077; OTTMUST00000041078; uc007ajl.3
Stau2	staufen (RNA binding protein) homolog 2 (Drosophila)	13.02	12.98	12.51	12.89	TC0100001999.mm.2	NM_001111272; NM_025303; ENSMUST00000027052; ENSMUST00000054668; ENSMUST00000115359; ENSMUST00000115360; ENSMUST00000127420; ENSMUST00000128957; ENSMUST00000131257; ENSMUST00000144138; ENSMUST00000145092; ENSMUST00000149320; ENSMUST00000151888; ENSMUST00000153966; ENSMUST00000159558; ENSMUST00000162007; ENSMUST00000162435; ENSMUST00000162627; ENSMUST00000162751; BC025118; OTTMUST00000082849; OTTM…
Ube2w	ubiquitin-conjugating enzyme E2W (putative)	9.72	10.19	9.95	9.76	TC0100002002.mm.2	NM_001271016; NM_001271017; NM_025773; NR_073122; ENSMUST00000117146; ENSMUST00000132919; ENSMUST00000133639; ENSMUST00000136455; ENSMUST00000182080; ENSMUST00000182554; BC020124; OTTMUST00000073645; OTTMUST00000073646; OTTMUST00000073647; OTTMUST00000073648; OTTMUST00000113103; OTTMUST00000113104
Tceb1	transcription elongation factor B (SIII), polypeptide 1	13.12	13.32	13.09	12.81	TC0100002008.mm.2	NM_026456; BC009104; BC028545; uc007ajv.1; uc007ajw.1
Jph1	junctophilin 1	9.04	8.5	8.68	8.6	TC0100002012.mm.2	NM_020604; ENSMUST00000038382; BC120839; BC137669; uc007aka.2
Gm2710; Gm10075	predicted gene 2710 [Source:MGI Symbol;Acc:MGI:3780879]; predicted gene 10075 [Source:MGI Symbol;Acc:MGI:3710521]	12.57	12.7	12.67	12.55	TC0100002025.mm.2	ENSMUST00000073196; ENSMUST00000162030
Tram2	translocating chain-associating membrane protein 2	6.15	6	7.31	7.12	TC0100002038.mm.2	NM_177409; ENSMUST00000037998; BC018212; OTTMUST00000065709
Kcnq5	potassium voltage-gated channel, subfamily Q, member 5	5.92	6.1	5.36	5.46	TC0100002042.mm.2	NM_001160139; NM_023872; ENSMUST00000029667; ENSMUST00000115299; ENSMUST00000115300; ENSMUST00000134505; ENSMUST00000173058; ENSMUST00000173404; ENSMUST00000174183; OTTMUST00000047088; OTTMUST00000047089; OTTMUST00000054606; OTTMUST00000054607; OTTMUST00000097898; OTTMUST00000097899; OTTMUST00000097900; uc007alq.2; uc009uzv.1; uc011wio.1
Rims1	regulating synaptic membrane exocytosis 1	14.87	14.38	14.32	13.85	TC0100002054.mm.2	NM_001012623; NM_001012624; NM_001012625; NM_053270; NM_183018; uc007alr.1; uc007alx.2; uc007aly.1; uc029qni.1; uc029qnj.1; uc029qnk.1; uc029qnl.1; uc029qnm.1
Ogfrl1	opioid growth factor receptor-like 1	12.69	12.61	12.49	12.5	TC0100002063.mm.2	NM_001081079; ENSMUST00000027343; uc007amb.1
Smap1	small ArfGAP 1	13.2	13.23	13.25	13.09	TC0100002067.mm.2	NM_028534; ENSMUST00000027339; ENSMUST00000129254; ENSMUST00000133398; ENSMUST00000136506; ENSMUST00000141330; ENSMUST00000148710; ENSMUST00000149737; BC006946; OTTMUST00000065602; OTTMUST00000065603; OTTMUST00000065604; OTTMUST00000065710; OTTMUST00000065711; OTTMUST00000065712; OTTMUST00000065836; uc007ami.1
Fam135a	family with sequence similarity 135, member A	10.86	10.98	10.18	10.53	TC0100002071.mm.2	NM_026604; ENSMUST00000027337; BC070446; uc007amk.2; uc007aml.2; uc007amn.2; uc011wiq.1
Adgrb3	adhesion G protein-coupled receptor B3	14.97	14.96	14.46	14.54	TC0100002081.mm.2	NM_175642; ENSMUST00000041838; ENSMUST00000126096; ENSMUST00000126626; ENSMUST00000134022; ENSMUST00000135518; ENSMUST00000146592; ENSMUST00000151309; ENSMUST00000153568; ENSMUST00000154102; BC099951; uc007amv.2; uc007amw.2; uc007amy.1; uc011wis.1
Gm20172	predicted gene, 20172	9.25	9.44	9.19	9.06	TC0100002082.mm.2	NM_001204913; uc029qnn.1
Phf3	PHD finger protein 3	13.6	13.87	13.65	13.62	TC0100002118.mm.2	NM_001081080; ENSMUST00000088310; BC137913; uc007ane.1; uc007anf.1; uc007ang.1
Ptp4a1; Gm13363	protein tyrosine phosphatase 4a1; predicted gene 13363	14.7	14.85	14.58	14.68	TC0100002121.mm.2	NM_011200; NR_002688; BC055039; BC086787; BC094447; BC150972; BC150981; OTTMUST00000050557; OTTMUST00000050558; OTTMUST00000050559; OTTMUST00000050560; OTTMUST00000050561; uc007anh.1; uc007ani.1
Prim2	DNA primase, p58 subunit	8.61	8.69	8.78	8.91	TC0100002136.mm.2	NM_008922; ENSMUST00000027312; BC019500; uc007anr.1
Bag2	BCL2-associated athanogene 2	6.14	5.84	6.27	5.8	TC0100002140.mm.2	NM_145392; ENSMUST00000044691; ENSMUST00000155484; BC016230; BC028944; OTTMUST00000051772; OTTMUST00000051773; uc007any.1
Zfp451	zinc finger protein 451	13.01	12.88	12.86	12.92	TC0100002141.mm.2	NM_133817; ENSMUST00000019861; ENSMUST00000044455; ENSMUST00000115167; ENSMUST00000125723; ENSMUST00000130376; ENSMUST00000139143; ENSMUST00000140163; ENSMUST00000151055; BC019546; BC062154; OTTMUST00000051953; OTTMUST00000051954; OTTMUST00000051956; OTTMUST00000051958; OTTMUST00000051959; OTTMUST00000051961
Gm15455	predicted gene 15455	5.84	5.99	6.54	5.69	TC0100002142.mm.2	NM_001161816; uc011wiy.1
Bend6	BEN domain containing 6	11.88	11.59	11.36	10.91	TC0100002143.mm.2	NM_177235; ENSMUST00000062289; ENSMUST00000115161; ENSMUST00000126724; ENSMUST00000129464; ENSMUST00000139700; BC057378; OTTMUST00000050966; OTTMUST00000050967; OTTMUST00000050968; OTTMUST00000050969; OTTMUST00000077983; uc007aoc.1; uc007aod.1; uc007aoe.1; uc011wiz.1
Ccdc115	coiled-coil domain containing 115	6.7	6.74	6.76	6.98	TC0100002151.mm.2	NM_027159; ENSMUST00000042493; BC019430; uc011wja.1
Fam168b	family with sequence similarity 168, member B	10.58	10.63	10.64	10.6	TC0100002163.mm.2	NM_001160235; NM_001160236; NM_174997; ENSMUST00000047534; ENSMUST00000140534; ENSMUST00000167518; ENSMUST00000170092; BC040511; BC043098; BC059247; OTTMUST00000051861; OTTMUST00000051862; uc007apj.2; uc011wje.1; uc011wjf.1
Uggt1	UDP-glucose glycoprotein glucosyltransferase 1	10.79	11.14	11.12	11	TC0100002175.mm.2	NM_198899; ENSMUST00000046875; ENSMUST00000172592; ENSMUST00000173082; ENSMUST00000173166; ENSMUST00000173250; ENSMUST00000173999; ENSMUST00000174142; ENSMUST00000174224; ENSMUST00000174266; ENSMUST00000174716; BC062936; BC068283; OTTMUST00000097354; OTTMUST00000097355; OTTMUST00000097356; OTTMUST00000097357; OTTMUST00000097358; OTTMUST00000097359; OTTMUST00000097360; OTTMUST00000097361; OTTMUST0…
Kansl3	KAT8 regulatory NSL complex subunit 3	9.22	9.28	9.21	9.04	TC0100002179.mm.2	NM_172652; ENSMUST00000010597; BC132293; uc007apz.1; uc007aqa.1; uc011wji.1; uc011wjj.1
Lman2l	lectin, mannose-binding 2-like	9.09	9.2	9.15	8.57	TC0100002184.mm.2	NM_001013374; ENSMUST00000001171; ENSMUST00000115011; ENSMUST00000123583; ENSMUST00000125304; ENSMUST00000134594; ENSMUST00000152088; BC027226; BC046969; OTTMUST00000051147; OTTMUST00000051148; OTTMUST00000051149; OTTMUST00000051150; OTTMUST00000051151; OTTMUST00000051152; uc007aqc.1; uc007aqd.1; uc007aqe.1; uc007aqf.1
Sema4c	sema domain, immunoglobulin domain (Ig), transmembrane domain (TM) and short cytoplasmic domain, (semaphorin) 4C	8.47	8.34	8.32	8.3	TC0100002187.mm.2	NM_001126047; ENSMUST00000114991; OTTMUST00000049349; OTTMUST00000049350; OTTMUST00000049351; OTTMUST00000049352; OTTMUST00000049353; OTTMUST00000049354; OTTMUST00000049355; OTTMUST00000049356; uc007aqs.2
Actr1b	ARP1 actin-related protein 1B, centractin beta	12.29	12.37	12.33	12.48	TC0100002189.mm.2	NM_146107; ENSMUST00000043951; ENSMUST00000159448; ENSMUST00000159675; ENSMUST00000160043; ENSMUST00000160084; ENSMUST00000162662; ENSMUST00000162684; BC023020; OTTMUST00000086602; OTTMUST00000086603; OTTMUST00000086604; OTTMUST00000086606; OTTMUST00000086607; OTTMUST00000086608; uc007aqx.1
Tmem131	transmembrane protein 131	11.24	11.24	11.58	11.72	TC0100002193.mm.2	NM_018872; ENSMUST00000027290; uc007arc.1; uc007ard.1
Coa5	cytochrome C oxidase assembly factor 5	10.48	10.54	10.39	10.45	TC0100002203.mm.2	NM_198006; ENSMUST00000027286; BC002137; OTTMUST00000052497; uc007aro.2
Mgat4a	mannoside acetylglucosaminyltransferase 4, isoenzyme A	7.9	8.32	8.67	8.26	TC0100002204.mm.2	NM_173870; ENSMUST00000042161; ENSMUST00000143636; ENSMUST00000148047; ENSMUST00000149791; ENSMUST00000151952; ENSMUST00000154819; OTTMUST00000085506; OTTMUST00000085524; OTTMUST00000085536; OTTMUST00000085537; OTTMUST00000085538; uc007arr.2; uc007aru.2
Tsga10	testis specific 10	7.33	7.76	7.49	7.21	TC0100002209.mm.2	NM_207228; ENSMUST00000041815; ENSMUST00000088072; ENSMUST00000114902; ENSMUST00000123082; ENSMUST00000134024; ENSMUST00000151735; ENSMUST00000155852; BC066782; OTTMUST00000058199; OTTMUST00000058200; OTTMUST00000058201; OTTMUST00000058202; OTTMUST00000058203; OTTMUST00000058204; OTTMUST00000058205; uc007asa.1; uc007asb.1; uc007asc.1; uc007asd.1
Mitd1	MIT, microtubule interacting and transport, domain containing 1	8.51	8.14	8.41	8.03	TC0100002210.mm.2	NM_026913; ENSMUST00000027257; ENSMUST00000127170; ENSMUST00000131754; ENSMUST00000138806; ENSMUST00000139725; BC020137; OTTMUST00000065724; OTTMUST00000065791; OTTMUST00000065792; OTTMUST00000065793; OTTMUST00000086539; uc007asi.1
Txndc9	thioredoxin domain containing 9	11.55	11.58	11.38	11.71	TC0100002213.mm.2	NM_172054; ENSMUST00000162031; BC022947; BC083077; OTTMUST00000065804; OTTMUST00000065805; OTTMUST00000065806; OTTMUST00000065870; OTTMUST00000065871; OTTMUST00000065872; uc007asm.1; uc007asn.1
Rev1	REV1 homolog (S. cerevisiae)	9.45	9.51	9.31	9.43	TC0100002214.mm.2	NM_019570; ENSMUST00000027251; BC058093; uc007asp.1; uc007asq.1; uc007asr.1
Aff3	AF4/FMR2 family, member 3	8.01	7.71	8.07	8.03	TC0100002215.mm.2	ENSMUST00000027250; ENSMUST00000039827; ENSMUST00000095027; ENSMUST00000134963; ENSMUST00000136641; OTTMUST00000047163; OTTMUST00000047164; OTTMUST00000076584; OTTMUST00000076585; uc007asu.1
Lonrf2	LON peptidase N-terminal domain and ring finger 2	10.63	10.61	10.36	10.1	TC0100002228.mm.2	NM_001029878; ENSMUST00000039612; ENSMUST00000147695; BC139127; BC139130; OTTMUST00000065718; uc007asx.1
Chst10	carbohydrate sulfotransferase 10	10.03	10.25	9.49	9.02	TC0100002229.mm.2	NM_145142; ENSMUST00000027249; BC132223; BC132225; uc007asy.1; uc007asz.1; uc007ata.1; uc011wjt.1
Tbc1d8	TBC1 domain family, member 8	7.33	7.28	7.61	7.41	TC0100002236.mm.2	NM_018775; ENSMUST00000054462; BC065081; uc007atg.3; uc007ath.2
Rnf149	ring finger protein 149	10.26	10.41	10.25	10.76	TC0100002237.mm.2	NM_001033135; ENSMUST00000062525; ENSMUST00000153381; BC115968; OTTMUST00000051939; OTTMUST00000051940; uc007atl.3
Tgfbrap1	transforming growth factor, beta receptor associated protein 1	10.29	10.11	9.97	9.62	TC0100002260.mm.2	NM_001013025; ENSMUST00000095014; BC138866; BC138867; uc007ave.1; uc007avf.1; uc007avg.1; uc007avh.1
Uxs1	UDP-glucuronate decarboxylase 1	9.82	10.05	9.88	9.91	TC0100002266.mm.2	NM_026430; ENSMUST00000076997; ENSMUST00000126008; ENSMUST00000128261; ENSMUST00000134860; ENSMUST00000136179; ENSMUST00000136704; ENSMUST00000139451; ENSMUST00000153317; BC037049; OTTMUST00000075193; OTTMUST00000075194; OTTMUST00000075195; OTTMUST00000075196; OTTMUST00000075197; OTTMUST00000075198; OTTMUST00000075199; OTTMUST00000075200; uc007avq.1; uc011wka.1
Slc40a1	solute carrier family 40 (iron-regulated transporter), member 1	6.13	6.36	4.93	5.1	TC0100002285.mm.2	NM_016917; ENSMUST00000027137; BC003438; uc007awu.1; uc007awv.1; uc011wkh.1; uc011wki.1
Slc39a10	solute carrier family 39 (zinc transporter), member 10	10.58	10.51	10.15	9.98	TC0100002288.mm.2	NM_172653; ENSMUST00000027131; ENSMUST00000141226; BC052880; BC062918; OTTMUST00000050811; OTTMUST00000050812; uc007axc.1; uc007axd.1
Nabp1	nucleic acid binding protein 1	7.73	7.6	7.39	7.91	TC0100002305.mm.2	NM_028696; ENSMUST00000027279; BC095967; BC131923; BC132532; uc007axm.1; uc007axn.1; uc007axo.1; uc007axp.1
Myo1b	myosin IB	9.55	9.23	10.11	9.83	TC0100002308.mm.2	NM_001161817; NM_010863; ENSMUST00000018561; ENSMUST00000046390; ENSMUST00000114537; ENSMUST00000114541; ENSMUST00000123299; ENSMUST00000126657; ENSMUST00000126952; ENSMUST00000135125; ENSMUST00000136273; ENSMUST00000136701; ENSMUST00000140731; ENSMUST00000140930; ENSMUST00000144694; ENSMUST00000145367; ENSMUST00000151525; BC046300; BC054786; OTTMUST00000039699; OTTMUST00000039700; OTTMUST0000003…
Gls	glutaminase	15.42	15.46	15.21	14.98	TC0100002314.mm.2	NM_001081081; NM_001113383; ENSMUST00000114509; ENSMUST00000114510; ENSMUST00000114512; ENSMUST00000114513; ENSMUST00000123324; ENSMUST00000126221; ENSMUST00000129107; ENSMUST00000136654; ENSMUST00000138906; ENSMUST00000139273; ENSMUST00000142976; ENSMUST00000145514; ENSMUST00000147825; ENSMUST00000148917; ENSMUST00000151694; ENSMUST00000155587; ENSMUST00000156887; OTTMUST00000050743; OTTMUST0000…
Nab1	Ngfi-A binding protein 1	9.08	9.06	9.1	8.78	TC0100002319.mm.2	NM_008667; ENSMUST00000069792; ENSMUST00000167732; ENSMUST00000168082; ENSMUST00000170269; BC005627; BC016886; OTTMUST00000092056; OTTMUST00000092057; OTTMUST00000092058; OTTMUST00000092059; OTTMUST00000092060; uc007ayh.2
Sf3b1	splicing factor 3b, subunit 1	12.61	12.64	12.62	12.51	TC0100002353.mm.2	NM_031179; ENSMUST00000027127; uc007azw.2; uc007azx.2; uc007azy.1
Hspd1	heat shock protein 1 (chaperonin)	12.63	12.96	12.73	12.4	TC0100002354.mm.2	NM_010477; ENSMUST00000027123; ENSMUST00000127861; ENSMUST00000144077; BC016400; OTTMUST00000051674; OTTMUST00000051675; OTTMUST00000051676; uc007bab.2
Rftn2	raftlin family member 2	8.79	8.93	9.29	9.16	TC0100002356.mm.2	NM_028713; ENSMUST00000027121; ENSMUST00000114428; ENSMUST00000132055; ENSMUST00000133294; ENSMUST00000141107; BC026871; BC038341; OTTMUST00000051756; OTTMUST00000051757; OTTMUST00000051758; OTTMUST00000051759; OTTMUST00000051760; uc007bag.1; uc007bah.1; uc011wla.1
Satb2	special AT-rich sequence binding protein 2	9.17	9.08	9.06	9.11	TC0100002365.mm.2	NM_139146; ENSMUST00000042857; ENSMUST00000114415; ENSMUST00000176759; ENSMUST00000177282; ENSMUST00000177424; BC138625; BC138626; OTTMUST00000055482; OTTMUST00000055483; OTTMUST00000104375; OTTMUST00000104376; OTTMUST00000104377; uc007bas.1; uc011wlc.1
Tyw5	tRNA-yW synthesizing protein 5	6.87	7.23	7.18	7.23	TC0100002371.mm.2	NM_001037742; ENSMUST00000079998; ENSMUST00000097732; ENSMUST00000160118; ENSMUST00000160837; ENSMUST00000161092; ENSMUST00000161727; ENSMUST00000161780; ENSMUST00000162663; ENSMUST00000162686; ENSMUST00000163039; BC132289; OTTMUST00000073855; OTTMUST00000073912; OTTMUST00000073913; OTTMUST00000073914; OTTMUST00000073916; OTTMUST00000073917; OTTMUST00000073918; OTTMUST00000075720; OTTMUST00000075…
Kctd18	potassium channel tetramerisation domain containing 18	6.22	6.09	6.3	6.28	TC0100002376.mm.2	NM_001159864; NM_001159865; NR_027630; ENSMUST00000068000; ENSMUST00000114410; ENSMUST00000159826; ENSMUST00000160130; ENSMUST00000160614; ENSMUST00000161608; ENSMUST00000162410; ENSMUST00000163006; ENSMUST00000163061; ENSMUST00000164963; BC075692; OTTMUST00000089405; OTTMUST00000089406; OTTMUST00000089407; OTTMUST00000089408; OTTMUST00000089409; OTTMUST00000089410; OTTMUST00000089411; OTTMUST000…
Clk1	CDC-like kinase 1	12.16	12.29	12.5	12.19	TC0100002381.mm.2	NM_001042634; NR_027853; NR_027854; ENSMUST00000034868; ENSMUST00000123580; ENSMUST00000129303; ENSMUST00000129577; ENSMUST00000131051; ENSMUST00000135380; ENSMUST00000139787; ENSMUST00000141570; ENSMUST00000147258; ENSMUST00000148330; ENSMUST00000151338; ENSMUST00000156931; OTTMUST00000051743; OTTMUST00000051744; OTTMUST00000051745; OTTMUST00000051746; OTTMUST00000051747; OTTMUST00000051748; OTT…
Ppil3	peptidylprolyl isomerase (cyclophilin)-like 3	8.55	8.7	8.55	8.69	TC0100002382.mm.2	NM_001285826; NM_001285827; NM_027351; NM_027374; ENSMUST00000081677; ENSMUST00000114345; ENSMUST00000114348; ENSMUST00000117069; ENSMUST00000124550; BC060993; BC061645; OTTMUST00000052203; OTTMUST00000052204; OTTMUST00000052205; OTTMUST00000052206; OTTMUST00000052207; uc007bbv.2; uc007bbx.2; uc007bby.2
Orc2	origin recognition complex, subunit 2	7.58	8.21	7.67	8.08	TC0100002383.mm.2	NM_001025378; NM_001271526; NM_008765; ENSMUST00000027198; ENSMUST00000114325; ENSMUST00000151723; BC015257; OTTMUST00000052154; OTTMUST00000052155; OTTMUST00000052156; uc007bcc.1
Fam126b	family with sequence similarity 126, member B	13.15	13.32	12.87	12.44	TC0100002385.mm.2	NM_172513; ENSMUST00000038372; ENSMUST00000097724; ENSMUST00000159185; ENSMUST00000159980; ENSMUST00000160546; ENSMUST00000161000; ENSMUST00000161600; BC068302; OTTMUST00000065877; OTTMUST00000065878; OTTMUST00000065879; OTTMUST00000065880; OTTMUST00000065881; OTTMUST00000065882; OTTMUST00000065883; uc007bch.2; uc007bci.2; uc007bcj.2
Trak2	trafficking protein, kinesin binding 2	11.04	11.41	11.21	10.54	TC0100002392.mm.2	NM_172406; ENSMUST00000027186; ENSMUST00000172685; ENSMUST00000173590; ENSMUST00000173719; ENSMUST00000174120; ENSMUST00000174359; BC060681; OTTMUST00000097369; OTTMUST00000097370; OTTMUST00000097371; OTTMUST00000097372; OTTMUST00000097373; OTTMUST00000097376; uc007bcv.2
Tmem237	transmembrane protein 237	6.43	6.53	6.62	6.79	TC0100002395.mm.2	NM_001033449; NM_001037812; ENSMUST00000087475; ENSMUST00000094917; BC147243; BC147244; uc007bdd.1; uc007bde.1; uc007bdf.1
Sumo1	small ubiquitin-like modifier 1	11.9	11.71	11.9	11.84	TC0100002405.mm.2	NM_009460; ENSMUST00000091374; ENSMUST00000123857; BC082566; BC083158; OTTMUST00000052620; OTTMUST00000052621; uc007bdx.1
Ica1l	islet cell autoantigen 1-like	9.37	9.2	8.89	8.82	TC0100002409.mm.2	NM_027407; ENSMUST00000027172; BC079669; uc007beb.1; uc007bec.1; uc007bed.1
Wdr12	WD repeat domain 12	10.94	11.01	10.63	10.6	TC0100002411.mm.2	NM_001199060; NM_001199061; NM_021312; ENSMUST00000027173; ENSMUST00000117438; ENSMUST00000122038; ENSMUST00000133767; ENSMUST00000136461; ENSMUST00000141417; ENSMUST00000143342; ENSMUST00000147413; BC004748; BC052386; BC096651; OTTMUST00000051272; OTTMUST00000051273; OTTMUST00000051274; OTTMUST00000051275; OTTMUST00000051276; OTTMUST00000051277; OTTMUST00000051278; OTTMUST00000051279; uc007bee.2…
Raph1	Ras association (RalGDS/AF-6) and pleckstrin homology domains 1	9.16	8.71	8.75	8.75	TC0100002413.mm.2	NM_001045513; ENSMUST00000027168; ENSMUST00000090293; ENSMUST00000127573; ENSMUST00000140485; ENSMUST00000142258; ENSMUST00000182085; OTTMUST00000004432; OTTMUST00000004475; OTTMUST00000004476; OTTMUST00000004477; OTTMUST00000113093; uc007bet.2
Ino80d	INO80 complex subunit D	10.34	10.67	10.65	10.13	TC0100002442.mm.2	NM_001081436; NM_001114609; ENSMUST00000097718; ENSMUST00000133236; ENSMUST00000137511; ENSMUST00000153992; ENSMUST00000165066; ENSMUST00000172416; BC150989; OTTMUST00000005042; OTTMUST00000005043; OTTMUST00000005044; OTTMUST00000005045; uc011wmb.1; uc011wmc.1
Ndufs1	NADH dehydrogenase (ubiquinone) Fe-S protein 1	12.45	12.75	12.22	12.1	TC0100002445.mm.2	NM_001160038; NM_001160039; NM_001160040; NM_145518; ENSMUST00000027111; ENSMUST00000140612; ENSMUST00000168099; BC006660; BC015300; OTTMUST00000005068; OTTMUST00000005069; uc007bfu.2; uc007bfv.2; uc007bfw.1; uc007bfx.2; uc007bfy.2; uc011wmd.1
Klf7	Kruppel-like factor 7 (ubiquitous)	12.17	11.73	12.1	11.65	TC0100002461.mm.2	NM_033563; ENSMUST00000055001; ENSMUST00000114086; ENSMUST00000135075; BC004700; BC019604; BC040794; OTTMUST00000033149; OTTMUST00000033150; OTTMUST00000033151; uc007bgo.2; uc007bgp.2; uc007bgq.1
Mettl21a	methyltransferase like 21A	8.37	8.38	8.47	8.87	TC0100002468.mm.2	NM_025964; ENSMUST00000053469; ENSMUST00000114079; ENSMUST00000161264; ENSMUST00000162806; BC026952; OTTMUST00000065884; OTTMUST00000065885; OTTMUST00000065886; OTTMUST00000065887; uc007bgu.1; uc007bgv.1
Plekhm3	pleckstrin homology domain containing, family M, member 3	8.48	8.54	7.94	8.35	TC0100002471.mm.2	NM_001039493; ENSMUST00000097713; ENSMUST00000123225; ENSMUST00000134097; ENSMUST00000139649; ENSMUST00000140857; OTTMUST00000052216; OTTMUST00000052217; OTTMUST00000052218; OTTMUST00000052219; OTTMUST00000052220; uc007bha.1; uc007bhb.1
Idh1	isocitrate dehydrogenase 1 (NADP+), soluble	9.63	9.52	9.82	10.26	TC0100002481.mm.2	NM_001111320; NM_010497; ENSMUST00000097709; ENSMUST00000149310; ENSMUST00000169032; BC088986; OTTMUST00000052006; OTTMUST00000052007; uc007bhn.2; uc011wmj.1
Kansl1l	KAT8 regulatory NSL complex subunit 1-like	11.94	11.85	11.99	12.11	TC0100002488.mm.2	NM_001122738; NM_177645; ENSMUST00000068168; ENSMUST00000113987; ENSMUST00000129190; ENSMUST00000132960; BC141036; OTTMUST00000061560; OTTMUST00000064847; OTTMUST00000064848; OTTMUST00000079240; uc007bim.2; uc007bin.2; uc007bio.2; uc007bip.1; uc007biq.2; uc011wml.1
Acadl	acyl-Coenzyme A dehydrogenase, long-chain	9.49	9.3	9.48	9.56	TC0100002495.mm.2	NM_007381; ENSMUST00000027153; ENSMUST00000139208; BC027412; OTTMUST00000064849; OTTMUST00000064850
Lancl1	LanC (bacterial lantibiotic synthetase component C)-like 1	10.45	10.68	9.96	9.92	TC0100002499.mm.2	NM_001190984; NM_001190985; NM_021295; ENSMUST00000027149; ENSMUST00000113979; ENSMUST00000119559; ENSMUST00000133508; ENSMUST00000149996; BC058560; OTTMUST00000051236; OTTMUST00000051237; OTTMUST00000065662; OTTMUST00000065663; OTTMUST00000065664; uc007biv.1; uc007biw.2; uc007bix.2; uc011wmm.1
Erbb4	v-erb-a erythroblastic leukemia viral oncogene homolog 4 (avian)	10.03	9.91	9.77	9.49	TC0100002503.mm.2	NM_010154; ENSMUST00000119142; ENSMUST00000121473; ENSMUST00000126682; ENSMUST00000131148; ENSMUST00000153432; OTTMUST00000061851; OTTMUST00000061852; OTTMUST00000061853; OTTMUST00000061854; OTTMUST00000061855; uc007bjb.1; uc007bjc.1
Ikzf2	IKAROS family zinc finger 2	8.55	8.54	8.68	8.53	TC0100002534.mm.2	NM_011770; ENSMUST00000027146; BC138606; BC138608; uc007bjd.2; uc029qoy.1
Fn1	fibronectin 1	8.22	8.09	11.92	11	TC0100002544.mm.2	NM_001276408; NM_001276409; NM_001276410; NM_001276411; NM_001276412; NM_001276413; NM_010233; ENSMUST00000055226; BC138421; BC145271
Mreg	melanoregulin	6.6	6.78	6.54	6.34	TC0100002552.mm.2	NM_001005423; ENSMUST00000048860; BC068125; uc007bkg.2
Pecr	peroxisomal trans-2-enoyl-CoA reductase	5.82	5.96	5.89	6.21	TC0100002554.mm.2	NM_023523; ENSMUST00000027381; ENSMUST00000097698; ENSMUST00000129458; ENSMUST00000134840; BC013530; OTTMUST00000065967; OTTMUST00000065968; OTTMUST00000065969; OTTMUST00000065970; uc007bki.2; uc007bkj.2; uc011wmu.1
March4	membrane-associated ring finger (C3HC4) 4	7.64	6.88	7.03	7.15	TC0100002556.mm.2	NM_001045533; ENSMUST00000047786; BC098191; OTTMUST00000065971; uc007bkn.1
Igfbp5	insulin-like growth factor binding protein 5	10.9	11.17	10.57	11.95	TC0100002562.mm.2	NM_010518; ENSMUST00000027377; ENSMUST00000137339; BC054812; BC057447; OTTMUST00000042008; OTTMUST00000042009; uc007bkx.1
Tns1	tensin 1	7.54	6.93	6.81	6.56	TC0100002576.mm.2	NM_001289895; NM_027884; ENSMUST00000169786; uc007blf.2; uc007bli.1
Aamp	angio-associated migratory protein	7.2	7.19	7.66	7.29	TC0100002582.mm.2	NM_001190444; NM_146110; ENSMUST00000006462; ENSMUST00000178235; BC031795; uc007blr.2; uc011wmz.1
Tmbim1	transmembrane BAX inhibitor motif containing 1	7.2	7.45	7.9	8.21	TC0100002583.mm.2	NM_027154; ENSMUST00000016309; ENSMUST00000113796; ENSMUST00000128505; ENSMUST00000130763; ENSMUST00000135384; ENSMUST00000141560; ENSMUST00000152603; ENSMUST00000154859; BC004752; OTTMUST00000051568; OTTMUST00000051569; OTTMUST00000051570; OTTMUST00000051571; OTTMUST00000051572; OTTMUST00000051573; OTTMUST00000051574; OTTMUST00000051575; uc007blv.2
Usp37	ubiquitin specific peptidase 37	8.17	8.01	8.08	7.95	TC0100002584.mm.2	NM_176972; ENSMUST00000044260; BC139091; uc007bmc.2; uc007bmd.2; uc007bme.1
Zfp142	zinc finger protein 142	9.44	9.63	9.6	9.23	TC0100002586.mm.2	NM_029888; ENSMUST00000027315; ENSMUST00000066986; ENSMUST00000113737; ENSMUST00000127921; ENSMUST00000130112; ENSMUST00000136865; ENSMUST00000147011; ENSMUST00000156613; BC060118; OTTMUST00000051589; OTTMUST00000051590; OTTMUST00000051591; OTTMUST00000051592; OTTMUST00000051593; OTTMUST00000051594; OTTMUST00000051595; OTTMUST00000051596; uc007bml.1; uc007bmm.1; uc007bmn.1; uc007bmo.1; uc007bmp.1
Rnf25	ring finger protein 25	9.18	9.28	8.91	8.95	TC0100002588.mm.2	NM_021313; ENSMUST00000027357; ENSMUST00000113721; ENSMUST00000127938; ENSMUST00000128491; ENSMUST00000132081; ENSMUST00000135140; ENSMUST00000136078; ENSMUST00000149649; ENSMUST00000151003; ENSMUST00000154874; BC048821; OTTMUST00000051604; OTTMUST00000051605; OTTMUST00000051606; OTTMUST00000051607; OTTMUST00000051608; OTTMUST00000051609; OTTMUST00000051610; OTTMUST00000051611; OTTMUST00000051612…
Nhej1	nonhomologous end-joining factor 1	6.11	5.74	5.58	5.58	TC0100002598.mm.2	NM_029342; BC006063; BC107252; BC107253; BC132359; BC132361; OTTMUST00000051645; uc029qpd.1
Cnppd1	cyclin Pas1/PHO80 domain containing 1	8.05	8.41	8.28	8.25	TC0100002600.mm.2	NM_026977; ENSMUST00000041213; ENSMUST00000168720; BC028815; uc007bnp.1; uc007bnq.1; uc007bnr.1; uc007bns.1
Atg9a	autophagy related 9A	12.15	12.07	12.02	12.17	TC0100002602.mm.2	NM_001003917; NM_001288612; NM_001288613; NR_109938; ENSMUST00000040689; BC079884; uc007bnz.1; uc007boc.1
Glb1l	galactosidase, beta 1-like	7.04	6.1	7.2	7.31	TC0100002603.mm.2	NM_029010; ENSMUST00000113623; ENSMUST00000131408; ENSMUST00000132507; ENSMUST00000143193; ENSMUST00000146713; ENSMUST00000153584; ENSMUST00000155716; BC021773; OTTMUST00000051172; OTTMUST00000051173; OTTMUST00000051174; OTTMUST00000051175; OTTMUST00000051176; OTTMUST00000051177; OTTMUST00000051178; uc007bog.1; uc011wnk.1; uc011wnl.1
Tuba4a	tubulin, alpha 4A	13.95	13.96	13.93	13.66	TC0100002604.mm.2	NM_009447; ENSMUST00000079464; BC019959; uc007bok.1
Ptprn	protein tyrosine phosphatase, receptor type, N	10.73	10.51	10.67	10.15	TC0100002606.mm.2	NM_008985; ENSMUST00000027404; uc007boq.1; uc007bor.1; uc011wnn.1
Dnpep	aspartyl aminopeptidase	7.51	7.29	7.4	7.49	TC0100002608.mm.2	NM_001110831; NM_016878; ENSMUST00000066668; ENSMUST00000113605; BC092232; uc007bot.2; uc007bou.2; uc007bow.2; uc011wnp.1
Epha4	Eph receptor A4	6.9	7.1	6.95	6.63	TC0100002618.mm.2	NM_007936; ENSMUST00000027451; BC004782; BC052164; uc007bpz.1; uc007bqa.1
Pax3	paired box 3	6.62	6.69	6.88	6.41	TC0100002624.mm.2	NM_001159520; NM_008781; ENSMUST00000004994; ENSMUST00000087086; ENSMUST00000172555; BC048699; OTTMUST00000097090; OTTMUST00000097091; OTTMUST00000097092; uc007bqb.2; uc007bqc.2; uc007bqd.1
Farsb	phenylalanyl-tRNA synthetase, beta subunit	9.14	9.41	8.96	9.23	TC0100002631.mm.2	NM_001278075; NM_011811; NR_102757; NR_102758; ENSMUST00000068333; ENSMUST00000170217; BC002313; BC016428
Scg2	secretogranin II	12.7	12.69	12.81	13.11	TC0100002640.mm.2	NM_009129; ENSMUST00000049972; BC048249; uc007bqr.1; uc007bqs.1
Serpine2	serine (or cysteine) peptidase inhibitor, clade E, member 2	10.23	10.22	10.98	12.19	TC0100002645.mm.2	NM_009255; ENSMUST00000027467; ENSMUST00000153862; BC010675; OTTMUST00000051625; OTTMUST00000051626; uc007bqz.2; uc007bra.2
Cul3	cullin 3	12.95	12.92	13.04	12.94	TC0100002651.mm.2	NM_016716; ENSMUST00000163119; ENSMUST00000164108; ENSMUST00000167293; ENSMUST00000167794; ENSMUST00000168372; ENSMUST00000170897; BC027304; OTTMUST00000090232; OTTMUST00000090233; OTTMUST00000090234; OTTMUST00000090235; OTTMUST00000090236; OTTMUST00000090237; uc007brc.1; uc007brd.1
Dock10	dedicator of cytokinesis 10	7.68	7.81	8.08	7.74	TC0100002656.mm.2	NM_001285927; NM_175291; ENSMUST00000077946; BC150753; uc007bre.1; uc007brf.1; uc007bri.2
Irs1	insulin receptor substrate 1	7.74	7.69	7.05	7.63	TC0100002667.mm.2	NM_010570; ENSMUST00000069799; OTTMUST00000039671; uc007brp.2
Slc19a3	solute carrier family 19, member 3	7.38	7.08	6.24	6.02	TC0100002681.mm.2	NM_030556; ENSMUST00000045560; ENSMUST00000142805; ENSMUST00000164473; BC109154; BC109155; OTTMUST00000054192; OTTMUST00000054193; uc007bsi.2; uc007bsj.2
Sphkap	SPHK1 interactor, AKAP domain containing	15.96	15.98	15.93	15.45	TC0100002685.mm.2	NM_172430; ENSMUST00000053075; ENSMUST00000159078; ENSMUST00000160237; ENSMUST00000160567; ENSMUST00000160953; BC069832; OTTMUST00000074976; OTTMUST00000074977; OTTMUST00000074997; OTTMUST00000075028; OTTMUST00000075029; uc007bsp.2; uc007bsq.2; uc007bsr.2
Pid1	phosphotyrosine interaction domain containing 1	7.61	7.93	8.43	8.1	TC0100002690.mm.2	NM_001003948; ENSMUST00000168574; ENSMUST00000175948; ENSMUST00000175996; ENSMUST00000176559; ENSMUST00000176720; ENSMUST00000176822; ENSMUST00000177458; BC080290; OTTMUST00000104053; OTTMUST00000104054; OTTMUST00000104055; OTTMUST00000104056; OTTMUST00000104057; OTTMUST00000104058; OTTMUST00000104059; uc007bst.2; uc007bsv.2
Dner	delta/notch-like EGF repeat containing	13.43	13.5	13.13	12.83	TC0100002696.mm.2	NM_152915; ENSMUST00000049126; BC034634; uc007bsw.1; uc007bsx.1
Trip12	thyroid hormone receptor interactor 12	12.52	12.25	12.46	12.5	TC0100002698.mm.2	NM_133975; ENSMUST00000027421; uc007bsy.1; uc007bsz.1; uc007btb.1
Slc16a14	solute carrier family 16 (monocarboxylic acid transporters), member 14	6.6	6.66	6.89	6.12	TC0100002702.mm.2	NM_027921; ENSMUST00000027422; BC023456; uc007btd.1
Csprs	component of Sp100-rs	5.87	5.52	6.09	6.47	TC0100002711.mm.2	uc007bth.2
Ncl	nucleolin	11.89	11.94	12.03	12	TC0100002739.mm.2	NM_010880; ENSMUST00000027438; BC005460; uc007bvl.1
Pde6d	phosphodiesterase 6D, cGMP-specific, rod, delta	8.88	8.81	9.06	8.69	TC0100002748.mm.2	NM_008801; ENSMUST00000027444; ENSMUST00000143674; ENSMUST00000146220; ENSMUST00000148683; ENSMUST00000150653; BC005636; OTTMUST00000051929; OTTMUST00000051930; OTTMUST00000051931; OTTMUST00000051932; OTTMUST00000078762; uc007bvq.1; uc011wok.1
Kcnj13	potassium inwardly-rectifying channel, subfamily J, member 13	11.97	11.53	11.42	12.67	TC0100002762.mm.2	NM_001110227; ENSMUST00000113212; ENSMUST00000174179; OTTMUST00000095333; OTTMUST00000095334; uc007bwu.2
Ngef	neuronal guanine nucleotide exchange factor	6.65	6.37	6.78	6.95	TC0100002764.mm.2	NM_001111314; NM_019867; ENSMUST00000027477; ENSMUST00000068681; ENSMUST00000166463; ENSMUST00000168235; BC039279; OTTMUST00000094294; OTTMUST00000094295; OTTMUST00000094298; OTTMUST00000094299; uc007bwx.2; uc007bwy.2
Usp40	ubiquitin specific peptidase 40	9.25	9.01	8.99	9.07	TC0100002769.mm.2	NM_001033291; NM_001198573; ENSMUST00000040783; BC117957; BC117958; uc007bxw.1; uc007bxx.1; uc007bxy.1; uc007bxz.1; uc011wot.1; uc011wou.1
Ilkap	integrin-linked kinase-associated serine/threonine phosphatase 2C	9.84	9.5	9.66	9.5	TC0100002798.mm.2	NM_023343; ENSMUST00000027534; BC026953; BC027439; uc007cak.1; uc007cal.1; uc007cam.1; uc011wpg.1
Per2	period circadian clock 2	7.8	7.8	8.09	7.92	TC0100002801.mm.2	NM_011066; ENSMUST00000069620; uc007cav.1; uc007caw.1; uc011wph.1
Hdac4	histone deacetylase 4	8.54	8.26	8.03	8.13	TC0100002805.mm.2	ENSMUST00000097644
Hdac4	histone deacetylase 4	8.09	8.25	8.11	8.43	TC0100002806.mm.2	NM_207225; ENSMUST00000008995; BC066052; uc007cbe.2; uc007cbf.2; uc007cbg.2
Ndufa10	NADH dehydrogenase (ubiquinone) 1 alpha subcomplex 10	11.8	11.83	11.6	11.56	TC0100002810.mm.2	NM_024197; ENSMUST00000027478; ENSMUST00000153897; BC003439; OTTMUST00000051651; OTTMUST00000051652; uc007cbh.1
Myeov2	myeloma overexpressed 2	14.99	15.11	15.1	15.03	TC0100002816.mm.2	NM_001163425; NR_028108; ENSMUST00000097642; ENSMUST00000112999; ENSMUST00000129730; ENSMUST00000148508; ENSMUST00000154129; BC147334; BC147335; BC147659; BC147669; OTTMUST00000052502; OTTMUST00000052503; OTTMUST00000052504; OTTMUST00000052505; OTTMUST00000052506; uc007cbq.2; uc011wpj.1
Kif1a	kinesin family member 1A	13.25	12.83	13.04	13.32	TC0100002827.mm.2	NM_001110315; NM_008440; ENSMUST00000086819; ENSMUST00000112958; ENSMUST00000171556; ENSMUST00000171796; BC062891
Mterf4	mitochondrial transcription termination factor 4	8.27	8.24	8.33	8.16	TC0100002831.mm.2	NM_178051; ENSMUST00000027492; ENSMUST00000112942; ENSMUST00000112944; ENSMUST00000136754; ENSMUST00000152307; BC002280; BC055877; BC064709; OTTMUST00000051042; OTTMUST00000051043; OTTMUST00000051044; OTTMUST00000051045; OTTMUST00000074620; uc007cdo.1; uc007cdp.1
Hdlbp	high density lipoprotein (HDL) binding protein	13.39	13.33	13.34	13.4	TC0100002833.mm.2	NM_133808; ENSMUST00000042498; ENSMUST00000170883; BC021765; BC023806; BC025648; BC027779; BC027788; BC035301
Stk25	serine/threonine kinase 25 (yeast)	11.1	11.08	10.94	11.19	TC0100002836.mm.2	NM_021537; ENSMUST00000027498; ENSMUST00000125778; ENSMUST00000133769; ENSMUST00000151068; ENSMUST00000154008; BC052913; BC071218; OTTMUST00000065416; OTTMUST00000065417; OTTMUST00000065418; OTTMUST00000065419; OTTMUST00000065420; uc007ced.1
Thap4	THAP domain containing 4	6.05	6.11	5.95	5.91	TC0100002837.mm.2	NM_025920; ENSMUST00000112905; BC063758; BC066042; uc007cef.1; uc007ceg.1; uc007ceh.1
Dtymk	deoxythymidylate kinase	9.65	9.4	9.71	9.74	TC0100002838.mm.2	NM_001105667; NM_023136; ENSMUST00000027503; ENSMUST00000112890; ENSMUST00000112893; ENSMUST00000144106; BC030178; BC069902; OTTMUST00000052626; OTTMUST00000052627; OTTMUST00000052628; OTTMUST00000052629; uc007cek.2; uc007cel.1; uc007cem.2
St8sia4	ST8 alpha-N-acetyl-neuraminide alpha-2,8-sialyltransferase 4	7.01	6.98	7.11	7.07	TC0100002844.mm.2	NM_001159745; NM_009183; ENSMUST00000043336; BC060112; uc007cfa.1; uc007cfb.1; uc011wpu.1
D1Ertd622e	DNA segment, Chr 1, ERATO Doi 622, expressed	7.28	7.62	7.56	7.11	TC0100002863.mm.2	NM_133825; ENSMUST00000053033; ENSMUST00000142234; ENSMUST00000149927; ENSMUST00000153115; BC019375; BC023951; uc007cfg.2; uc007cfh.2; uc011wpw.1
Ppip5k2	diphosphoinositol pentakisphosphate kinase 2	9.46	9.59	9.59	9.76	TC0100002864.mm.2	NM_173760; ENSMUST00000042509; ENSMUST00000112845; ENSMUST00000137758; ENSMUST00000152788; ENSMUST00000171129; BC053396; OTTMUST00000052011; OTTMUST00000052012; OTTMUST00000052013; OTTMUST00000052014; uc007cfl.1
Pam	peptidylglycine alpha-amidating monooxygenase	8.69	8.76	9.39	10.79	TC0100002866.mm.2	NM_013626; ENSMUST00000058762; ENSMUST00000097625; ENSMUST00000159041; ENSMUST00000159131; ENSMUST00000159428; ENSMUST00000159585; ENSMUST00000159841; ENSMUST00000160210; ENSMUST00000161071; ENSMUST00000161567; ENSMUST00000162426; ENSMUST00000162681; ENSMUST00000162803; ENSMUST00000163007; OTTMUST00000088381; OTTMUST00000088382; OTTMUST00000088383; OTTMUST00000088384; OTTMUST00000088385; OTTMUST0…
Rnf152	ring finger protein 152	10.78	10.9	10.25	10.03	TC0100002887.mm.2	NM_001160368; NM_178779; ENSMUST00000058688; ENSMUST00000172299; BC118961; uc011wpy.1; uc011wpz.1
Pign	phosphatidylinositol glycan anchor biosynthesis, class N	9.97	10.25	9.87	10.2	TC0100002888.mm.2	NM_013784; ENSMUST00000070699; BC021148; uc007cgf.3; uc007cgg.2; uc007cgh.2; uc011wqa.2
Bcl2	B cell leukemia/lymphoma 2	8.26	8.73	8.37	8.99	TC0100002894.mm.2	NM_009741; NM_177410; ENSMUST00000112751; BC068988; BC095964; OTTMUST00000052517; uc011wqb.2
Kdsr	3-ketodihydrosphingosine reductase	10.96	11.06	10.9	10.88	TC0100002899.mm.2	NM_027534; ENSMUST00000010049; BC023820; uc007cgy.2
Vps4b	vacuolar protein sorting 4b (yeast)	10.08	10.12	10.47	10.29	TC0100002900.mm.2	NM_009190; ENSMUST00000094646; ENSMUST00000112736; ENSMUST00000126057; ENSMUST00000127606; ENSMUST00000147705; BC003799; OTTMUST00000051389; OTTMUST00000051390; OTTMUST00000051391; OTTMUST00000051392; OTTMUST00000051393; uc007cgz.2
Cdh19	cadherin 19, type 2	7.51	6.92	6.43	6.55	TC0100002916.mm.2	NM_001081386; ENSMUST00000094626; BC157927; uc007chx.1
Dsel	dermatan sulfate epimerase-like	7.03	7.31	7.44	7.16	TC0100002921.mm.2	NM_001081316; ENSMUST00000035462; BC120567; BC137796; uc007chy.1
Tsn	translin	10.8	10.73	10.64	10.49	TC0100002936.mm.2	NM_011650; ENSMUST00000027623; BC004615; uc007cib.1
2900060B14Rik	RIKEN cDNA 2900060B14 gene	13.74	13.96	13.96	13.55	TC0100002938.mm.2	NR_027901; uc007cih.2
Inhbb	inhibin beta-B	7.17	7.14	7.17	7.68	TC0100002945.mm.2	NM_008381; ENSMUST00000038765; OTTMUST00000088399; uc007cir.1
Ralb	v-ral simian leukemia viral oncogene homolog B (ras related)	8.75	8.9	9.19	9.03	TC0100002947.mm.2	NM_022327; ENSMUST00000004565; ENSMUST00000142945; ENSMUST00000156213; BC006907; OTTMUST00000051693; OTTMUST00000051694; OTTMUST00000075366; uc007cis.2
Epb41l5	erythrocyte membrane protein band 4.1 like 5	6.43	6.79	6.82	6.92	TC0100002950.mm.2	NM_001113416; NM_145506; ENSMUST00000027632; ENSMUST00000052404; ENSMUST00000163147; BC003937; BC011476
Ptpn4	protein tyrosine phosphatase, non-receptor type 4	11.68	11.72	11.37	11.39	TC0100002954.mm.2	NM_019933; ENSMUST00000064091; ENSMUST00000163179; ENSMUST00000163435; ENSMUST00000163621; ENSMUST00000164086; ENSMUST00000164269; ENSMUST00000166422; ENSMUST00000166624; ENSMUST00000168303; ENSMUST00000168429; ENSMUST00000168808; OTTMUST00000090386; OTTMUST00000090387; OTTMUST00000090390; OTTMUST00000090391; OTTMUST00000090434; OTTMUST00000090435; OTTMUST00000090436; OTTMUST00000090437; OTTMUST0…
Tmem177	transmembrane protein 177	6.09	6.29	6.04	5.89	TC0100002960.mm.2	NM_175106; ENSMUST00000037906; BC094344; BC131993; BC132021; OTTMUST00000052476; uc007cja.2
Dbi	diazepam binding inhibitor	15.18	15.23	16.27	15.88	TC0100002964.mm.2	NM_001037999; NM_007830; ENSMUST00000027634; ENSMUST00000112648; ENSMUST00000128408; ENSMUST00000132118; ENSMUST00000135937; ENSMUST00000149628; ENSMUST00000151708; BC028874; OTTMUST00000051289; OTTMUST00000051290; OTTMUST00000051291; OTTMUST00000051292; OTTMUST00000051293; OTTMUST00000051294; OTTMUST00000051295; uc007cje.1; uc007cjf.2
Steap3	STEAP family member 3	4.83	4.45	6.25	7.38	TC0100002965.mm.2	NM_001085409; NM_133186; ENSMUST00000112639; ENSMUST00000112640; ENSMUST00000112641; ENSMUST00000112643; ENSMUST00000140490; BC037435; OTTMUST00000050942; OTTMUST00000050943; OTTMUST00000050944; OTTMUST00000050945; OTTMUST00000050946; uc007cji.1; uc007cjj.1
Insig2	insulin induced gene 2	7.03	7.21	7.01	7.05	TC0100002969.mm.2	NM_001271531; NM_001271532; NM_133748; NM_178082; ENSMUST00000003818; ENSMUST00000071064; ENSMUST00000159085; ENSMUST00000159125; ENSMUST00000159192; ENSMUST00000159528; ENSMUST00000160688; ENSMUST00000160968; ENSMUST00000161068; ENSMUST00000161818; ENSMUST00000162019; ENSMUST00000162582; ENSMUST00000162790; BC015288; BC023067; BC023874; BC024411; OTTMUST00000088551; OTTMUST00000088552; OTTMUST00…
Ddx18	DEAD (Asp-Glu-Ala-Asp) box polypeptide 18	9.91	9.68	10.07	9.89	TC0100002974.mm.2	NM_025860; ENSMUST00000001724; ENSMUST00000131471; ENSMUST00000134417; ENSMUST00000148809; BC028246; BC103776; BC141230; BC141231; OTTMUST00000047501; OTTMUST00000047502; OTTMUST00000049719; OTTMUST00000049720; uc007cjw.2
Dpp10	dipeptidylpeptidase 10	12.65	12.9	12.98	12.41	TC0100002977.mm.2	NM_199021; ENSMUST00000112603; ENSMUST00000112606; ENSMUST00000140361; BC063074; BC067026; OTTMUST00000049175; OTTMUST00000049176; OTTMUST00000049177; uc007cjx.2
Actr3	ARP3 actin-related protein 3	12.48	12.28	12.37	12.49	TC0100002993.mm.2	NM_001205385; NM_001205386; NM_023735; ENSMUST00000027579; ENSMUST00000178474; BC005557; BC080806; BC108386; uc007cke.2; uc007ckf.2; uc029qta.1
Lypd1	Ly6/Plaur domain containing 1	8.62	9.06	8.19	8.43	TC0100002997.mm.2	NM_145100; ENSMUST00000027582; ENSMUST00000159417; ENSMUST00000159529; ENSMUST00000161361; ENSMUST00000162899; BC058599; OTTMUST00000074922; OTTMUST00000074923; OTTMUST00000074924; OTTMUST00000074929; OTTMUST00000074930; uc007cki.1; uc007ckj.1
Tmem163	transmembrane protein 163	13.8	13.65	13.19	12.58	TC0100003010.mm.2	NM_028135; ENSMUST00000027585; ENSMUST00000160111; ENSMUST00000160616; ENSMUST00000162406; BC046234; BC059048; OTTMUST00000075105; OTTMUST00000075106; OTTMUST00000075107; OTTMUST00000078911; uc007cku.1; uc011wqz.1
Mcm6	minichromosome maintenance deficient 6 (MIS5 homolog, S. pombe) (S. cerevisiae)	5.46	5.53	6.32	6.93	TC0100003026.mm.2	NM_008567; ENSMUST00000027601; BC050886; BC057584; uc007cln.1; uc007clo.1
Dars	aspartyl-tRNA synthetase	9.56	9.76	9.82	9.69	TC0100003027.mm.2	NM_145507; NM_177445; ENSMUST00000027602; ENSMUST00000064309; BC008638; uc007clp.2; uc007clr.2; uc011wrd.1
Cd55b	CD55 molecule, decay accelerating factor for complement B	7.11	6.7	7.29	7.69	TC0100003035.mm.2	NM_007827; ENSMUST00000112488; ENSMUST00000119432; ENSMUST00000136497; BC127150; OTTMUST00000061937; OTTMUST00000061938; OTTMUST00000074408
Cd55	CD55 molecule, decay accelerating factor for complement	5.95	6.15	6.4	6.94	TC0100003037.mm.2	NM_010016; ENSMUST00000027650; ENSMUST00000122830; ENSMUST00000133057; ENSMUST00000140400; ENSMUST00000140725; BC011314; OTTMUST00000061930; OTTMUST00000061931; OTTMUST00000061932; OTTMUST00000061933; OTTMUST00000061934; uc007cly.1; uc007clz.2; uc029qte.1
Pfkfb2; C4bp-ps1	6-phosphofructo-2-kinase/fructose-2,6-biphosphatase 2; complement component 4 binding protein, pseudogene 1	11.31	11.21	11.06	11	TC0100003042.mm.2	NM_001162415; NM_001162416; NM_008825; NR_027859; NR_028304; ENSMUST00000050406; ENSMUST00000066863; ENSMUST00000169659; ENSMUST00000171479; BC018418; BC051014; uc007cme.2; uc007cmf.2; uc007cmg.2; uc011wrf.1; uc011wrg.1; uc011wrh.1; uc011wri.1; uc011wrj.1
Srgap2	SLIT-ROBO Rho GTPase activating protein 2	13.37	13.3	13.3	13.12	TC0100003058.mm.2	NM_001081011; ENSMUST00000097588; BC151081; BC151082; BC158055; BC172152; uc007cng.2; uc007cni.1; uc007cnj.1; uc011wrp.1; uc011wrq.1
Mfsd4	major facilitator superfamily domain containing 4	11.73	11.68	11.75	10.78	TC0100003068.mm.2	NM_001114662; NM_172510; ENSMUST00000046658; ENSMUST00000112365; ENSMUST00000112370; ENSMUST00000126927; ENSMUST00000144548; ENSMUST00000146267; ENSMUST00000159038; ENSMUST00000159382; ENSMUST00000160656; ENSMUST00000161864; ENSMUST00000162628; ENSMUST00000163016; BC058790; OTTMUST00000061509; OTTMUST00000061510; OTTMUST00000061511; OTTMUST00000061512; OTTMUST00000061513; OTTMUST00000088566; OTTM…
Cdk18	cyclin-dependent kinase 18	7.62	6.78	6.47	6.48	TC0100003069.mm.2	NM_008795; ENSMUST00000027697; ENSMUST00000112362; BC119617; uc007coh.2
Tmcc2	transmembrane and coiled-coil domains 2	11.87	11.55	11.17	11.18	TC0100003074.mm.2	NM_178874; ENSMUST00000045473; ENSMUST00000125439; ENSMUST00000132435; ENSMUST00000136828; ENSMUST00000138717; ENSMUST00000142609; BC052035; OTTMUST00000066282; OTTMUST00000066283; OTTMUST00000066284; OTTMUST00000066285; OTTMUST00000066286; OTTMUST00000066287; uc007cor.1; uc007cos.1; uc007cot.1
Cntn2	contactin 2	12.07	11.93	11.84	11.91	TC0100003079.mm.2	NM_177129; ENSMUST00000086521; BC066106; uc007cpa.1; uc007cpb.1; uc007cpc.1
Nfasc	neurofascin	12.35	12.03	13.18	12.97	TC0100003080.mm.2	NM_001160316; NM_001160317; NM_001160318; NM_182716; ENSMUST00000043189; ENSMUST00000094569; ENSMUST00000163770; uc007cpd.2; uc007cpe.2; uc007cpf.2; uc007cpg.2; uc011wrx.1
Mdm4	transformed mouse 3T3 cell double minute 4	12.93	12.61	12.6	12.64	TC0100003087.mm.2	NM_008575; ENSMUST00000067398; ENSMUST00000067429; BC003750
Sox13	SRY (sex determining region Y)-box 13	6.74	6.32	6.53	6.76	TC0100003090.mm.2	NM_011439; ENSMUST00000094551; ENSMUST00000126530; ENSMUST00000144386; ENSMUST00000145922; ENSMUST00000153799; BC007130; OTTMUST00000066297; OTTMUST00000066298; OTTMUST00000066299; OTTMUST00000066300; uc007cqj.1; uc007cqk.1
Snrpe	small nuclear ribonucleoprotein E	9.94	9.99	9.87	10.12	TC0100003092.mm.2	NM_009227; ENSMUST00000164096; ENSMUST00000164574; ENSMUST00000166291; ENSMUST00000166915; ENSMUST00000171264; ENSMUST00000172079; BC008262; BC051207; BC055765; OTTMUST00000090098; OTTMUST00000090099; OTTMUST00000090100; OTTMUST00000090101; OTTMUST00000090102; OTTMUST00000090104; uc007cql.2
Zbed6; Zc3h11a	zinc finger, BED type containing 6; zinc finger CCCH type containing 11A	12.77	12.6	12.62	12.47	TC0100003093.mm.2	NM_001166552; NM_001276767; NM_144530; ENSMUST00000027736; BC005786; BC066163; BC066848; uc007cqm.1; uc007cqp.1; uc007cqr.2; uc011wsb.1
Atp2b4	ATPase, Ca++ transporting, plasma membrane 4	8.58	8.38	8.38	7.92	TC0100003095.mm.2	ENSMUST00000167348
Atp2b4; Mir6903	ATPase, Ca++ transporting, plasma membrane 4; microRNA 6903	9.38	9.46	8.49	8.7	TC0100003096.mm.2	NM_001167949; NM_213616; NR_105868; ENSMUST00000048953; ENSMUST00000112264; ENSMUST00000125659; ENSMUST00000128692; ENSMUST00000140810; ENSMUST00000143567; ENSMUST00000165602; BC109172; BC109173; OTTMUST00000039586; OTTMUST00000039594; OTTMUST00000039595; OTTMUST00000039596; OTTMUST00000039597; uc007cqu.3; uc007cqv.3; uc007cqw.1; uc007cqx.1; uc011wsc.2
Prelp	proline arginine-rich end leucine-rich repeat	6.83	6.79	7.05	9.25	TC0100003099.mm.2	NM_054077; ENSMUST00000048432; ENSMUST00000127583; BC019775; OTTMUST00000066465; OTTMUST00000066608; uc007crc.3
Btg2	B cell translocation gene 2, anti-proliferative	7.22	7.3	7.66	7.34	TC0100003102.mm.2	NM_007570; ENSMUST00000020692; BC132259; BC138639; OTTMUST00000088224; uc007cre.1
Adora1	adenosine A1 receptor	13.53	13.19	13.9	13.36	TC0100003104.mm.2	NM_001008533; NM_001039510; NM_001282945; ENSMUST00000038191; ENSMUST00000086465; ENSMUST00000169927; BC079624
Ppfia4	protein tyrosine phosphatase, receptor type, f polypeptide (PTPRF), interacting protein (liprin), alpha 4	8.76	8.88	8.52	8.76	TC0100003107.mm.2	NM_001144855; ENSMUST00000168515; uc007crm.2; uc007crn.2; uc007cro.2; uc007crp.2; uc011wse.1
Tmem183a	transmembrane protein 183A	10.33	10.51	10.33	9.99	TC0100003108.mm.2	NM_001042485; NM_020588; ENSMUST00000049470; BC003210; uc007crq.1; uc007crr.1; uc007crs.1
Ppp1r12b	protein phosphatase 1, regulatory (inhibitor) subunit 12B	7.26	7.04	6.85	6.79	TC0100003113.mm.2	NM_001081307; NR_015606; ENSMUST00000045665; ENSMUST00000086444; ENSMUST00000112163; ENSMUST00000132025; ENSMUST00000137022; ENSMUST00000141419; ENSMUST00000146639; ENSMUST00000156348; ENSMUST00000168381; BC145746; OTTMUST00000051282; OTTMUST00000051283; OTTMUST00000051284; OTTMUST00000051285; OTTMUST00000051286; OTTMUST00000051287; OTTMUST00000051288; uc007csl.1; uc007csm.1; uc007csn.1; uc007cso…
Gpr37l1	G protein-coupled receptor 37-like 1	15.48	15.64	15.77	15.39	TC0100003122.mm.2	NM_134438; ENSMUST00000027682; BC098482; BC127619; BC127620; OTTMUST00000052472; uc007csv.2
Rnpep	arginyl aminopeptidase (aminopeptidase B)	7.48	7.45	7.62	7.44	TC0100003124.mm.2	NM_001159624; NM_145417; ENSMUST00000074357; ENSMUST00000077340; ENSMUST00000130069; ENSMUST00000141092; ENSMUST00000141234; ENSMUST00000152169; BC019200; OTTMUST00000051810; OTTMUST00000051811; OTTMUST00000051812; OTTMUST00000051813; OTTMUST00000051814; OTTMUST00000051815; uc007csy.2; uc011wsi.1
Timm17a	translocase of inner mitochondrial membrane 17a	12.07	12.26	12	12.05	TC0100003125.mm.2	NM_011590; ENSMUST00000081104; ENSMUST00000125454; ENSMUST00000134088; ENSMUST00000152706; BC010830; BC098216; OTTMUST00000051974; OTTMUST00000078084; OTTMUST00000078085; OTTMUST00000078086; uc007csz.1
Shisa4	shisa family member 4	8.39	8.34	8.25	7.98	TC0100003127.mm.2	NM_175259; ENSMUST00000041240; ENSMUST00000159181; ENSMUST00000159918; BC044813; OTTMUST00000066301; OTTMUST00000066302; OTTMUST00000066303; uc007ctc.1; uc007ctd.1
Ipo9	importin 9	11.02	10.74	10.81	10.87	TC0100003128.mm.2	NM_153774; ENSMUST00000041023; ENSMUST00000159017; ENSMUST00000159089; ENSMUST00000159173; ENSMUST00000159487; ENSMUST00000161032; ENSMUST00000161135; ENSMUST00000161189; ENSMUST00000161258; ENSMUST00000161704; ENSMUST00000161750; ENSMUST00000161838; ENSMUST00000161934; ENSMUST00000162858; BC098508; OTTMUST00000088431; OTTMUST00000088432; OTTMUST00000088433; OTTMUST00000088434; OTTMUST00000088435…
Nav1	neuron navigator 1	9.1	8.72	9.21	8.65	TC0100003129.mm.2	NM_173437; ENSMUST00000040599; ENSMUST00000067414; BC059840; uc007ctg.2; uc007ctj.2; uc007ctk.1; uc007ctl.1; uc011wsl.1
Camsap2	calmodulin regulated spectrin-associated protein family, member 2	12.65	12.68	12.85	12.49	TC0100003146.mm.2	NM_001081360; ENSMUST00000048309; BC138367; BC145258; uc007cuq.1; uc007cur.2; uc011wsz.1; uc011wta.1
Ptprc	protein tyrosine phosphatase, receptor type, C	5.93	5.84	7.82	8.8	TC0100003167.mm.2	NM_001111316; NM_001268286; NM_011210; ENSMUST00000112036; ENSMUST00000182138; ENSMUST00000182283; ENSMUST00000182755; ENSMUST00000183229; ENSMUST00000183262; ENSMUST00000183301; OTTMUST00000113094; OTTMUST00000113095; OTTMUST00000113096; OTTMUST00000113099; OTTMUST00000113100; OTTMUST00000113101; uc007cvj.2; uc007cvk.2
Nek7	NIMA (never in mitosis gene a)-related expressed kinase 7	8.91	8.96	9.78	9.87	TC0100003170.mm.2	NM_021605; ENSMUST00000027642; BC037697; uc007cvn.1; uc007cvo.1; uc011wtb.1
Cfhr2	complement factor H-related 2	5.26	4.92	5.55	6.06	TC0100003191.mm.2	NM_001025575; ENSMUST00000094489; OTTMUST00000084792; uc007cwp.2; uc007cwq.1; uc007cwr.1
Rnf2	ring finger protein 2	9.95	10.04	9.66	10.2	TC0100003254.mm.2	NM_011277; ENSMUST00000076110; BC020122; uc007cyx.1; uc007cyy.1
1700025G04Rik	RIKEN cDNA 1700025G04 gene	14.48	14.28	14.17	14.01	TC0100003258.mm.2	NM_197990; ENSMUST00000044581; ENSMUST00000121533; ENSMUST00000128433; BC022177; BC034723; BC055912; uc007czd.2; uc007cze.2
Tsen15	tRNA splicing endonuclease 15 homolog (S. cerevisiae)	7.25	7.88	7.26	7.61	TC0100003262.mm.2	NM_025677; ENSMUST00000015124; ENSMUST00000159270; ENSMUST00000159717; ENSMUST00000161717; ENSMUST00000162371; ENSMUST00000163027; BC024342; BC145701; OTTMUST00000088597; OTTMUST00000088600; OTTMUST00000088601; OTTMUST00000088602; OTTMUST00000088603; OTTMUST00000088604; uc007czf.2
Rgl1	ral guanine nucleotide dissociation stimulator,-like 1	7.66	7.74	9.87	9.43	TC0100003264.mm.2	NM_016846; ENSMUST00000027760; ENSMUST00000111857; ENSMUST00000111859; ENSMUST00000128251; ENSMUST00000149536; BC017678; OTTMUST00000053905; OTTMUST00000053906; OTTMUST00000053907; OTTMUST00000053908; OTTMUST00000053994; OTTMUST00000053995; uc007czh.1
Smg7	Smg-7 homolog, nonsense mediated mRNA decay factor (C. elegans)	12.48	12.15	12.25	11.82	TC0100003271.mm.2	NM_001005507; NM_001160256; NM_001160257; ENSMUST00000043560; ENSMUST00000073441; ENSMUST00000111836; BC082789; BC086651; uc007czn.1; uc007czo.2; uc007czp.2
Lamc2	laminin, gamma 2	6.99	6.99	6.66	6.98	TC0100003272.mm.2	NM_008485; ENSMUST00000027753; uc007czr.1; uc007czt.1
Lamc1	laminin, gamma 1	6.94	6.59	7.21	7.19	TC0100003273.mm.2	NM_010683; ENSMUST00000027752; ENSMUST00000159251; ENSMUST00000160515; ENSMUST00000161744; ENSMUST00000163011; OTTMUST00000076764; OTTMUST00000076765; OTTMUST00000076766; OTTMUST00000076767; OTTMUST00000076768; uc007czu.1
Dhx9	DEAH (Asp-Glu-Ala-His) box polypeptide 9	10.69	10.98	10.85	11.04	TC0100003279.mm.2	NM_007842; ENSMUST00000042141; uc007czy.1; uc007czz.1; uc007daa.1; uc007dab.1
Npl	N-acetylneuraminate pyruvate lyase	5.27	5.29	6.4	6.63	TC0100003280.mm.2	NM_028749; ENSMUST00000041874; BC022734; uc007dac.1
Cacna1e	calcium channel, voltage-dependent, R type, alpha 1E subunit	13.56	13.38	13.53	13.08	TC0100003294.mm.2	NM_009782; ENSMUST00000004214; BC150750; uc007dav.1
Ier5	immediate early response 5	6.37	6.33	6.36	6.08	TC0100003300.mm.2	NM_010500; ENSMUST00000055322; BC051986; uc007dax.2
Mr1	major histocompatibility complex, class I-related	5.84	5.85	6.53	7.25	TC0100003301.mm.2	NM_008209; ENSMUST00000027744; BC026137; uc007day.1; uc007daz.1; uc007dba.1; uc011wtv.1
Xpr1	xenotropic and polytropic retrovirus receptor 1	11.53	11.51	11.54	11.53	TC0100003304.mm.2	NM_011273; ENSMUST00000027741; ENSMUST00000111774; ENSMUST00000111775; ENSMUST00000129271; ENSMUST00000139925; ENSMUST00000143529; BC153872; OTTMUST00000053871; OTTMUST00000053872; OTTMUST00000053873; OTTMUST00000053874; OTTMUST00000053875; OTTMUST00000053876; uc007dbf.1; uc007dbg.1; uc007dbh.1
Qsox1	quiescin Q6 sulfhydryl oxidase 1	7.79	8.14	8.6	8.43	TC0100003309.mm.2	NM_001024945; NM_023268; ENSMUST00000035325; ENSMUST00000111764; ENSMUST00000130701; ENSMUST00000132495; ENSMUST00000140809; ENSMUST00000151368; BC076590; OTTMUST00000062568; OTTMUST00000062569; OTTMUST00000062570; OTTMUST00000062675; OTTMUST00000062676; OTTMUST00000062677; uc007dbo.1; uc007dbp.1; uc007dbq.1; uc011wtx.1
Cep350	centrosomal protein 350	11.66	11.72	11.71	11.67	TC0100003310.mm.2	NM_001039184; ENSMUST00000124495; ENSMUST00000129865; ENSMUST00000132189; ENSMUST00000138762; ENSMUST00000146987; OTTMUST00000085691; OTTMUST00000085692; OTTMUST00000085693; OTTMUST00000085694; OTTMUST00000085695; OTTMUST00000085696; uc007dbr.1; uc007dbs.2; uc011wty.1
Tor1aip1	torsin A interacting protein 1	7.38	7.08	7.6	8.06	TC0100003313.mm.2	NM_001160018; NM_001160019; NM_144791; ENSMUST00000027738; ENSMUST00000097527; ENSMUST00000123705; ENSMUST00000124212; ENSMUST00000130995; ENSMUST00000136331; ENSMUST00000136397; ENSMUST00000141878; ENSMUST00000141980; ENSMUST00000169241; BC010841; OTTMUST00000052168; OTTMUST00000052169; OTTMUST00000052170; OTTMUST00000052171; OTTMUST00000052172; OTTMUST00000052173; OTTMUST00000052174; OTTMUST000…
Soat1	sterol O-acyltransferase 1	10.95	10.7	11.57	12.82	TC0100003319.mm.2	NM_009230; ENSMUST00000051396; BC083092; uc007dcj.1; uc007dck.1
Tor3a	torsin family 3, member A	6.93	7.23	7.79	8.35	TC0100003320.mm.2	NM_023141; ENSMUST00000079625; ENSMUST00000122242; ENSMUST00000150557; ENSMUST00000152604; ENSMUST00000154353; ENSMUST00000156861; BC071216; OTTMUST00000051191; OTTMUST00000051192; OTTMUST00000051193; OTTMUST00000051194; OTTMUST00000051195; OTTMUST00000078065; uc007dcn.2; uc007dco.2
Fam20b	family with sequence similarity 20, member B	8.75	8.71	8.82	8.31	TC0100003321.mm.2	NM_145413; ENSMUST00000086153; ENSMUST00000122424; ENSMUST00000147931; BC019381; BC023737; BC024412; BC031473; OTTMUST00000073573; OTTMUST00000073578; uc007dcp.1; uc007dcq.1; uc007dcr.1
Ralgps2	Ral GEF with PH domain and SH3 binding motif 2	10.47	10.76	10.46	11.37	TC0100003323.mm.2	NM_001159965; NM_001159966; NM_001159967; NM_001159968; NM_023884; NR_027640; ENSMUST00000027886; ENSMUST00000063199; ENSMUST00000171292; ENSMUST00000172057; BC043132; BC052663; uc007dcs.2; uc007dcu.2; uc007dcv.2; uc007dcw.2; uc007dcx.2; uc007dcy.2; uc007dcz.2; uc007dda.1; uc007ddb.2; uc011wui.1; uc011wuj.1
Rasal2	RAS protein activator like 2	9.82	9.62	9.56	9.47	TC0100003328.mm.2	NM_177644; ENSMUST00000078308; ENSMUST00000128538; ENSMUST00000129880; ENSMUST00000132699; ENSMUST00000134543; ENSMUST00000143080; ENSMUST00000143358; BC120902; OTTMUST00000082979; OTTMUST00000082980; OTTMUST00000082981; OTTMUST00000082982; OTTMUST00000082983; OTTMUST00000082984; OTTMUST00000082985; uc007ddg.2; uc007ddh.2
Brinp2	bone morphogenic protein/retinoic acid inducible neural-specific 2	8.16	8	7.78	8.02	TC0100003338.mm.2	NM_207583; ENSMUST00000004133; BC076572; uc007ddp.2; uc007ddq.2
Cacybp	calcyclin binding protein	11.95	12.45	11.7	11.51	TC0100003351.mm.2	NM_009786; ENSMUST00000014370; BC025948; uc007deg.2
Rabgap1l	RAB GTPase activating protein 1-like	13.35	13.11	13.26	13.13	TC0100003352.mm.2	NM_001038621; NM_013862; ENSMUST00000028049; ENSMUST00000028052; BC145811; BC145813; uc007deh.1; uc007dei.2; uc007dej.2; uc007dek.1
Gpr52	G protein-coupled receptor 52	9.07	8.59	8.73	8.29	TC0100003361.mm.2	NM_001146330; uc011wum.1
Zbtb37	zinc finger and BTB domain containing 37	7.74	7.91	7.26	7.8	TC0100003370.mm.2	NM_173424; ENSMUST00000159250; ENSMUST00000160056; ENSMUST00000162226; ENSMUST00000163079; ENSMUST00000171748; ENSMUST00000172044; ENSMUST00000177003; BC113763; OTTMUST00000051970; OTTMUST00000051971; OTTMUST00000051972; OTTMUST00000051973; OTTMUST00000111164; OTTMUST00000111165; uc007deo.1; uc007dep.1; uc007deq.1; uc007der.1; uc007des.1
Dars2	aspartyl-tRNA synthetase 2 (mitochondrial)	7.78	8.26	7.53	7.67	TC0100003371.mm.2	NM_172644; ENSMUST00000035430; ENSMUST00000159922; ENSMUST00000160591; ENSMUST00000160759; ENSMUST00000161748; ENSMUST00000162398; ENSMUST00000162654; BC076606; BC089191; OTTMUST00000076822; OTTMUST00000076840; OTTMUST00000076841; OTTMUST00000076842; OTTMUST00000076843; OTTMUST00000076922; OTTMUST00000076923; uc007dey.1; uc007dez.1
Klhl20	kelch-like 20	9.39	9.2	9.43	9.34	TC0100003372.mm.2	NM_001039482; ENSMUST00000111611; ENSMUST00000117467; ENSMUST00000140905; ENSMUST00000145736; ENSMUST00000148952; BC019571; OTTMUST00000052188; OTTMUST00000052189; OTTMUST00000052190; OTTMUST00000052191; OTTMUST00000075516; uc007dff.1; uc007dfg.1; uc007dfh.1; uc007dfi.1
Prdx6	peroxiredoxin 6	7.81	8.06	9.16	9.32	TC0100003374.mm.2	NM_007453; BC013489; BC061181; OTTMUST00000039666; OTTMUST00000039667; OTTMUST00000039668; OTTMUST00000039669; OTTMUST00000039670; OTTMUST00000047466; OTTMUST00000047467
Suco	SUN domain containing ossification factor	10.08	10.7	10.86	10.63	TC0100003380.mm.2	NM_172645; ENSMUST00000048377; BC138379; uc007dft.2
Dnm3	dynamin 3	13.46	13.17	12.83	12.75	TC0100003382.mm.2	NM_001038619; NM_172646; ENSMUST00000070330; ENSMUST00000086074; ENSMUST00000159763; ENSMUST00000160173; ENSMUST00000160665; ENSMUST00000161155; ENSMUST00000161539; ENSMUST00000161894; ENSMUST00000162330; BC141143; BC141144; OTTMUST00000073026; OTTMUST00000073176; OTTMUST00000073177; OTTMUST00000073178; OTTMUST00000073179; OTTMUST00000073180; OTTMUST00000073181; OTTMUST00000073182; OTTMUST0000007…
Prrc2c	proline-rich coiled-coil 2C	14.3	14.42	14.18	14.41	TC0100003397.mm.2	NM_001081290; ENSMUST00000028016; ENSMUST00000182149; ENSMUST00000182288; ENSMUST00000182308; ENSMUST00000182331; ENSMUST00000182393; ENSMUST00000182448; ENSMUST00000182535; ENSMUST00000182593; ENSMUST00000182660; ENSMUST00000183011; ENSMUST00000183223; ENSMUST00000183286; OTTMUST00000113960; OTTMUST00000113984; OTTMUST00000113985; OTTMUST00000113986; OTTMUST00000114019; OTTMUST00000114020; OTTMU…
Fmo1	flavin containing monooxygenase 1	8.43	8.63	8.54	9.74	TC0100003401.mm.2	NM_010231; ENSMUST00000046049; ENSMUST00000111518; ENSMUST00000131058; ENSMUST00000134098; ENSMUST00000136120; ENSMUST00000143902; BC011229; OTTMUST00000058842; OTTMUST00000058843; OTTMUST00000058844; OTTMUST00000058845; OTTMUST00000058846; OTTMUST00000058847; uc007dgx.1; uc007dgy.1
Fmo2	flavin containing monooxygenase 2	7.76	7.67	7.43	7.34	TC0100003402.mm.2	NM_018881; ENSMUST00000045902; ENSMUST00000111510; ENSMUST00000143123; ENSMUST00000147617; ENSMUST00000156860; BC031415; OTTMUST00000059044; OTTMUST00000059045; OTTMUST00000059046; OTTMUST00000059047; OTTMUST00000059048; uc007dgz.1; uc007dha.1; uc007dhb.1
Prrx1	paired related homeobox 1	5.61	5.36	5.93	6.3	TC0100003409.mm.2	NM_001025570; NM_011127; NM_175686; ENSMUST00000027878; ENSMUST00000075805; ENSMUST00000174098; ENSMUST00000174397; ENSMUST00000183691; BC092372; OTTMUST00000097460; OTTMUST00000097461; OTTMUST00000097462; OTTMUST00000097463; OTTMUST00000117336; uc007dhh.1; uc007dhi.1; uc007dhk.1
Gorab	golgin, RAB6-interacting	7.04	7.16	6.7	7.08	TC0100003412.mm.2	NM_178883; ENSMUST00000045138; BC119132; BC119134; uc007dhl.1; uc007dhm.1; uc007dhn.1
BC055324	cDNA sequence BC055324	5.8	5.93	5.87	6.33	TC0100003416.mm.2	NM_201364; ENSMUST00000045876; ENSMUST00000097493; ENSMUST00000159617; ENSMUST00000160926; ENSMUST00000161321; ENSMUST00000162949; BC052855; BC055324; uc007dhs.1; uc007dhu.1
Blzf1	basic leucine zipper nuclear factor 1	11.76	11.68	11.31	11.22	TC0100003421.mm.2	NM_001160208; NM_001160209; NM_025505; ENSMUST00000027866; ENSMUST00000086032; ENSMUST00000120447; ENSMUST00000124007; ENSMUST00000148884; BC027025; OTTMUST00000072775; OTTMUST00000072776; OTTMUST00000072777; OTTMUST00000072778; OTTMUST00000072779; uc007dig.1; uc007dih.1; uc007dii.2
Atp1b1	ATPase, Na+/K+ transporting, beta 1 polypeptide	17.94	17.98	17.94	17.68	TC0100003422.mm.2	NM_009721; ENSMUST00000027863; BC027319; BC094070
Sft2d2	SFT2 domain containing 2	7.98	8.1	9.25	9.63	TC0100003439.mm.2	NM_145512; ENSMUST00000043338; BC017549; uc007dix.2; uc007diy.2
Tiprl	TIP41, TOR signalling pathway regulator-like (S. cerevisiae)	10.55	10.6	10.6	10.65	TC0100003440.mm.2	NM_145513; ENSMUST00000043235; ENSMUST00000142191; ENSMUST00000156102; BC002098; BC058250; OTTMUST00000073548; OTTMUST00000073549; OTTMUST00000073557; uc007diz.2
Dcaf6	DDB1 and CUL4 associated factor 6	9.43	9.25	9.48	9.4	TC0100003443.mm.2	NM_028759; ENSMUST00000027856; OTTMUST00000095553; uc007djb.2
Mpzl1	myelin protein zero-like 1	10.86	10.96	10.36	10.5	TC0100003449.mm.2	NM_001001880; NM_001083897; ENSMUST00000068705; ENSMUST00000111435; BC072563; uc007djg.1; uc007djh.1; uc007dji.1
Pou2f1	POU domain, class 2, transcription factor 1	8.07	7.83	7.77	7.76	TC0100003457.mm.2	NM_011137; NM_198932; NM_198933; NM_198934; ENSMUST00000027850; ENSMUST00000069609; ENSMUST00000082225; ENSMUST00000111426; ENSMUST00000111427; ENSMUST00000111429; ENSMUST00000159212; ENSMUST00000160260; ENSMUST00000160908; ENSMUST00000176004; ENSMUST00000176101; ENSMUST00000176800; ENSMUST00000176942; ENSMUST00000177358; ENSMUST00000177472; ENSMUST00000184643; ENSMUST00000184799; OTTMUST00000088…
Pogk	pogo transposable element with KRAB domain	8.82	9.01	8.87	8.55	TC0100003468.mm.2	NM_001142948; NM_175170; ENSMUST00000127596; ENSMUST00000128861; ENSMUST00000131487; ENSMUST00000135673; ENSMUST00000148243; ENSMUST00000169324; BC072587; OTTMUST00000066482; OTTMUST00000066483; OTTMUST00000066484; OTTMUST00000066549; OTTMUST00000066550; uc007dko.2; uc007dkp.3; uc011wvk.2
Uck2	uridine-cytidine kinase 2	9.54	9.7	9.95	9.98	TC0100003478.mm.2	NM_030724; ENSMUST00000027839; BC023789; uc007dku.2
Mgst3	microsomal glutathione S-transferase 3	10.47	10.33	10.15	9.27	TC0100003483.mm.2	NM_025569; ENSMUST00000028005; BC029669; OTTMUST00000054194; uc007dky.1
Pbx1	pre B cell leukemia homeobox 1	10.35	10.33	10.62	10.44	TC0100003487.mm.2	NM_008783; NM_183355; ENSMUST00000064438; ENSMUST00000072863; ENSMUST00000097471; ENSMUST00000176482; ENSMUST00000176540; ENSMUST00000176790; ENSMUST00000176791; BC002244; BC058390; OTTMUST00000104168; OTTMUST00000104169; OTTMUST00000104170; OTTMUST00000104171; OTTMUST00000104172; OTTMUST00000104174; OTTMUST00000104175
Rgs4	regulator of G-protein signaling 4	7.1	7.15	6.97	7.67	TC0100003502.mm.2	NM_009062; ENSMUST00000027991; ENSMUST00000111357; ENSMUST00000132567; BC003882; BC055293; OTTMUST00000049422; OTTMUST00000049423; OTTMUST00000049424; uc007dln.1
Hsd17b7	hydroxysteroid (17-beta) dehydrogenase 7	9.02	9.01	9.05	9.68	TC0100003505.mm.2	NM_010476; ENSMUST00000027989; ENSMUST00000111353; ENSMUST00000123230; ENSMUST00000133563; OTTMUST00000049128; OTTMUST00000049129; OTTMUST00000049158; OTTMUST00000049159; uc007dlp.1; uc007dlq.1
Ddr2	discoidin domain receptor family, member 2	5.82	5.81	6.45	6.8	TC0100003506.mm.2	NM_022563; ENSMUST00000027985; ENSMUST00000170800; BC138826; BC138827; uc007dlu.2; uc011wvr.1
Uap1	UDP-N-acetylglucosamine pyrophosphorylase 1	9.23	8.97	9.35	9.04	TC0100003507.mm.2	NM_133806; ENSMUST00000027981; ENSMUST00000111350; ENSMUST00000111351; ENSMUST00000160848; ENSMUST00000161112; ENSMUST00000161492; ENSMUST00000162253; BC016406; BC017547; OTTMUST00000055485; OTTMUST00000055486; OTTMUST00000055487; OTTMUST00000055505; OTTMUST00000055506; OTTMUST00000055507
Uhmk1	U2AF homology motif (UHM) kinase 1	12.9	12.89	12.96	12.75	TC0100003508.mm.2	NM_010633; ENSMUST00000027979; ENSMUST00000123399; ENSMUST00000150821; BC058732; OTTMUST00000051082; OTTMUST00000051083; OTTMUST00000051085; uc007dma.1
Atf6	activating transcription factor 6	10.69	10.63	10.71	10.53	TC0100003513.mm.2	NM_001081304; ENSMUST00000027974; ENSMUST00000182787; BC141028; OTTMUST00000114360; OTTMUST00000114361; uc007dmj.1
Dusp12	dual specificity phosphatase 12	8.34	8.61	7.92	8.27	TC0100003518.mm.2	NM_023173; ENSMUST00000027970; ENSMUST00000046476; ENSMUST00000163252; ENSMUST00000166393; ENSMUST00000170420; ENSMUST00000171447; ENSMUST00000172042; BC099453; OTTMUST00000091795; OTTMUST00000091796; OTTMUST00000091797; OTTMUST00000091798; OTTMUST00000091800; OTTMUST00000091801; OTTMUST00000091802; uc007dmk.1; uc007dml.1; uc007dmm.1; uc007dmn.1
Fcgr2b	Fc receptor, IgG, low affinity IIb	4.97	4.75	13.47	12.97	TC0100003522.mm.2	NM_001077189; NM_010187; ENSMUST00000027966; ENSMUST00000081103; ENSMUST00000159688; ENSMUST00000159969; ENSMUST00000160106; ENSMUST00000161503; ENSMUST00000161730; BC038070; OTTMUST00000051686; OTTMUST00000051687; OTTMUST00000051688; OTTMUST00000051689; OTTMUST00000051690; OTTMUST00000051691; OTTMUST00000051692; uc007dms.2; uc007dmt.2; uc007dmv.1; uc011wvv.2
Fcgr3	Fc receptor, IgG, low affinity III	7.63	7.55	13.23	13.59	TC0100003524.mm.2	NM_010188; ENSMUST00000164044; ENSMUST00000164179; ENSMUST00000168817; ENSMUST00000169017; BC052819; OTTMUST00000089518; OTTMUST00000089519; OTTMUST00000089520; OTTMUST00000089521; uc007dmy.2; uc007dmz.2; uc011wvw.1
Sdhc	succinate dehydrogenase complex, subunit C, integral membrane protein	9.32	9.52	9.51	8.86	TC0100003528.mm.2	NM_025321; ENSMUST00000081560; ENSMUST00000111336; ENSMUST00000155798; BC005779; BC083091; OTTMUST00000051420; OTTMUST00000051421; OTTMUST00000051422; uc007dnb.2
Pcp4l1	Purkinje cell protein 4-like 1	7.54	7.55	7.32	7.24	TC0100003531.mm.2	NM_025557; ENSMUST00000111332; OTTMUST00000051423; uc007dne.1; uc009uzy.1
Fcer1g	Fc receptor, IgE, high affinity I, gamma polypeptide	6.84	6.87	10.92	12.9	TC0100003533.mm.2	NM_010185; ENSMUST00000079957; ENSMUST00000150997; BC034163; OTTMUST00000050975; OTTMUST00000050976; uc007dnl.1
Ndufs2	NADH dehydrogenase (ubiquinone) Fe-S protein 2	10.75	10.9	10.83	10.57	TC0100003534.mm.2	NM_153064; ENSMUST00000013737; ENSMUST00000111318; ENSMUST00000131286; ENSMUST00000136976; ENSMUST00000138069; ENSMUST00000150108; BC016097; OTTMUST00000051199; OTTMUST00000051200; OTTMUST00000051201; OTTMUST00000051202; OTTMUST00000051203; OTTMUST00000078129; uc007dnm.1; uc011wvz.1
Ppox	protoporphyrinogen oxidase	9.47	9.28	8.94	8.87	TC0100003536.mm.2	NM_008911; ENSMUST00000073120; ENSMUST00000126765; ENSMUST00000133050; ENSMUST00000145019; ENSMUST00000151442; ENSMUST00000152689; ENSMUST00000155083; BC002047; OTTMUST00000051129; OTTMUST00000051130; OTTMUST00000051131; OTTMUST00000051132; OTTMUST00000051133; OTTMUST00000051134; OTTMUST00000051135; uc007dns.1
Usp21	ubiquitin specific peptidase 21	6.38	6.27	6.44	6.21	TC0100003537.mm.2	NM_013919; ENSMUST00000065941; ENSMUST00000111305; ENSMUST00000111306; ENSMUST00000126557; ENSMUST00000126729; ENSMUST00000127101; ENSMUST00000142656; ENSMUST00000144393; ENSMUST00000147176; ENSMUST00000149187; ENSMUST00000153164; ENSMUST00000174720; BC021903; OTTMUST00000051488; OTTMUST00000051489; OTTMUST00000051490; OTTMUST00000051491; OTTMUST00000051492; OTTMUST00000051493; OTTMUST00000051494…
Ufc1	ubiquitin-fold modifier conjugating enzyme 1	9.5	9.58	9.66	9.69	TC0100003538.mm.2	NM_025388; ENSMUST00000080001; ENSMUST00000111302; ENSMUST00000138974; ENSMUST00000144576; ENSMUST00000152621; BC021936; OTTMUST00000051397; OTTMUST00000051398; OTTMUST00000051399; OTTMUST00000051400; OTTMUST00000051401; uc007dnw.1
Nit1	nitrilase 1	9.29	9.25	9.43	9.05	TC0100003541.mm.2	NM_001242580; NM_012049; ENSMUST00000111289; ENSMUST00000111295; ENSMUST00000111296; ENSMUST00000136339; ENSMUST00000141357; ENSMUST00000146428; ENSMUST00000148339; ENSMUST00000156856; BC021634; OTTMUST00000051528; OTTMUST00000051529; OTTMUST00000051530; OTTMUST00000051531; OTTMUST00000051532; OTTMUST00000051533; OTTMUST00000051534; OTTMUST00000051537; uc007doa.2; uc007dob.2
Itln1	intelectin 1 (galactofuranose binding)	6.28	6.59	6.77	6.4	TC0100003546.mm.2	NM_010584; BC145377; BC150760; BC150795; OTTMUST00000093565; OTTMUST00000093566; uc007doq.2
Ncstn	nicastrin	9.46	9.24	9.72	9.87	TC0100003560.mm.2	NM_021607; ENSMUST00000003550; ENSMUST00000122986; ENSMUST00000135928; ENSMUST00000140643; ENSMUST00000142825; ENSMUST00000146137; BC019998; OTTMUST00000050982; OTTMUST00000050983; OTTMUST00000050984; OTTMUST00000050985; OTTMUST00000050986; OTTMUST00000050987; uc007dpk.2
Pea15a	phosphoprotein enriched in astrocytes 15A	13.28	13.08	13.55	13.33	TC0100003563.mm.2	NM_011063; ENSMUST00000013842; ENSMUST00000111247; ENSMUST00000125361; ENSMUST00000152432; ENSMUST00000155109; BC038282; OTTMUST00000052554; OTTMUST00000052555; OTTMUST00000052556; OTTMUST00000052557; OTTMUST00000052558; uc007dpy.1
Atp1a2	ATPase, Na+/K+ transporting, alpha 2 polypeptide	14.08	14.03	14.05	14.09	TC0100003566.mm.2	NM_178405; ENSMUST00000085913; ENSMUST00000097464; ENSMUST00000131751; ENSMUST00000137679; BC036127; OTTMUST00000051816; OTTMUST00000051817; OTTMUST00000051818; OTTMUST00000051819; uc007dqc.1; uc007dqd.1; uc011wwl.1
Kcnj9	potassium inwardly-rectifying channel, subfamily J, member 9	9.17	9.42	8.84	8.55	TC0100003568.mm.2	NM_008429; ENSMUST00000062387; BC065161; uc007dqg.1; uc007dqh.1; uc007dqi.1
Fh1	fumarate hydratase 1	10.88	10.96	10.66	10.72	TC0100003610.mm.2	NM_010209; ENSMUST00000027810; ENSMUST00000130996; ENSMUST00000133218; ENSMUST00000154956; ENSMUST00000176740; BC006048; OTTMUST00000062946; OTTMUST00000062956; OTTMUST00000062957; OTTMUST00000062958; OTTMUST00000111211; uc007dtn.2
Opn3	opsin 3	8.04	8.21	7.4	6.9	TC0100003611.mm.2	NM_010098; ENSMUST00000027809; OTTMUST00000050914
Chml	choroideremia-like	6.9	6.98	6.78	6.56	TC0100003612.mm.2	NM_021350; ENSMUST00000104984; BC118932; OTTMUST00000050916; uc007dtr.2
Pld5	phospholipase D family, member 5	13.65	13.59	13	12.97	TC0100003614.mm.2	NM_001195816; NM_176916; ENSMUST00000065967; ENSMUST00000111166; ENSMUST00000111167; ENSMUST00000125404; ENSMUST00000144340; ENSMUST00000156184; BC100428; OTTMUST00000059102; OTTMUST00000059164; OTTMUST00000059165; OTTMUST00000059166; OTTMUST00000059182; OTTMUST00000059183; uc007dtv.2; uc007dtw.1; uc007dtx.1; uc007dtz.2
Rbm8a2; Rbm8a	RNA binding motif protein 8A2; RNA binding motif protein 8a	7.2	7.57	6.63	6.79	TC0100003615.mm.2	BC132651; BC132653; uc007dty.3
Cep170	centrosomal protein 170	13.22	13.23	12.72	12.84	TC0100003620.mm.2	NM_001099637; ENSMUST00000057037; uc007dub.1; uc007duc.1; uc007dud.1; uc007duf.1
Akt3	thymoma viral proto-oncogene 3	13.53	13.57	13.36	13.58	TC0100003627.mm.2	NM_011785; ENSMUST00000019843; ENSMUST00000111159; ENSMUST00000111160; BC066861; OTTMUST00000049194; OTTMUST00000049255; uc007duk.2
Adss	adenylosuccinate synthetase, non muscle	12.2	12.31	11.87	12.02	TC0100003639.mm.2	NM_007422; ENSMUST00000016105; ENSMUST00000159184; ENSMUST00000161808; BC139404; BC139417; OTTMUST00000088544; OTTMUST00000088545; OTTMUST00000088546; uc007dus.1; uc007dut.1; uc007duu.1
Hnrnpu	heterogeneous nuclear ribonucleoprotein U	15.74	15.94	15.82	15.76	TC0100003645.mm.2	NM_016805; ENSMUST00000037748; ENSMUST00000134291; ENSMUST00000146362; ENSMUST00000150825; ENSMUST00000162916; BC018353; OTTMUST00000051942; OTTMUST00000051943; OTTMUST00000051944; OTTMUST00000051945; OTTMUST00000088550; uc007dvb.2; uc011wxl.1
Smyd3	SET and MYND domain containing 3	8.14	7.96	7.98	8.02	TC0100003649.mm.2	NM_027188; ENSMUST00000068437; ENSMUST00000111134; ENSMUST00000125756; ENSMUST00000128302; ENSMUST00000129393; ENSMUST00000131684; BC052431; BC061485; OTTMUST00000041394; OTTMUST00000041395; OTTMUST00000041396; OTTMUST00000041397; OTTMUST00000041398; OTTMUST00000041399; uc007dvj.1; uc007dvk.1
Tfb2m	transcription factor B2, mitochondrial	10.97	10.9	10.77	10.7	TC0100003657.mm.2	NM_008249; ENSMUST00000027769; ENSMUST00000129009; ENSMUST00000129982; ENSMUST00000139993; ENSMUST00000150778; BC138836; BC138837; OTTMUST00000054001; OTTMUST00000054002; OTTMUST00000054003; OTTMUST00000054004; OTTMUST00000054005; uc007dvl.1; uc011wxm.1
Adck3	aarF domain containing kinase 3	9.62	9.5	9.56	9.34	TC0100003662.mm.2	NM_001163290; NM_023341; ENSMUST00000027766; ENSMUST00000159591; ENSMUST00000159914; ENSMUST00000160102; ENSMUST00000160121; ENSMUST00000160169; ENSMUST00000160482; ENSMUST00000160879; ENSMUST00000161300; ENSMUST00000161379; ENSMUST00000161632; ENSMUST00000161743; ENSMUST00000161746; ENSMUST00000161814; ENSMUST00000162725; ENSMUST00000162769; ENSMUST00000170472; BC030937; OTTMUST00000088142; OTTM…
Psen2	presenilin 2	6.28	6.48	6.78	6.77	TC0100003664.mm.2	NM_001128605; NM_011183; ENSMUST00000010753; ENSMUST00000111104; ENSMUST00000111105; ENSMUST00000111106; ENSMUST00000111108; ENSMUST00000128223; ENSMUST00000130029; ENSMUST00000130711; ENSMUST00000133340; ENSMUST00000136291; ENSMUST00000149590; BC010403; OTTMUST00000050924; OTTMUST00000050925; OTTMUST00000050926; OTTMUST00000050927; OTTMUST00000050928; OTTMUST00000050929; OTTMUST00000050930; OTTM…
Gm5069	glyceraldehyde-3-phosphate dehydrogenase pseudogene	5.76	6.19	6.35	6.14	TC0100003665.mm.2	NR_003623; uc007dwf.1
H3f3a	H3 histone, family 3A	12.33	12.82	12.51	12.72	TC0100003671.mm.2	NM_008210; BC002268; BC012687; BC083353; BC088835; BC106177; OTTMUST00000051055; OTTMUST00000051056; OTTMUST00000051057; OTTMUST00000051058; OTTMUST00000051059; OTTMUST00000075153; OTTMUST00000075154; uc007dwr.1; uc007dws.1
Ephx1	epoxide hydrolase 1, microsomal	9.42	8.94	9.66	9.66	TC0100003679.mm.2	NM_010145; ENSMUST00000036928; ENSMUST00000111068; ENSMUST00000147585; ENSMUST00000154133; BC029636; BC045194; BC057857; BC061493; OTTMUST00000052194; OTTMUST00000052195; OTTMUST00000078114; OTTMUST00000078115; uc007dwz.1; uc011wxq.1
Nvl	nuclear VCP-like	11.88	11.72	11.27	11.65	TC0100003682.mm.2	NM_026171; ENSMUST00000027797; BC031847; uc007dxb.1; uc007dxc.1; uc007dxd.1
Wdr26	WD repeat domain 26	10.95	11.1	11.28	10.92	TC0100003683.mm.2	NM_145514; ENSMUST00000036329; ENSMUST00000159290; ENSMUST00000159625; ENSMUST00000159673; ENSMUST00000159698; ENSMUST00000161531; ENSMUST00000162819; ENSMUST00000162963; BC139336; BC139337; OTTMUST00000088630; OTTMUST00000088631; OTTMUST00000088632; OTTMUST00000088633; OTTMUST00000088634; OTTMUST00000088635; OTTMUST00000088636; OTTMUST00000088637; uc007dxf.2; uc007dxg.2
Lbr	lamin B receptor	9.43	9.56	8.98	9.09	TC0100003697.mm.2	NM_133815; ENSMUST00000005003; BC021516; BC042522; uc007dxn.2; uc007dxo.2
Enah	enabled homolog (Drosophila)	9.2	9.24	9.2	9.44	TC0100003700.mm.2	NM_001083120; NM_001083121; NM_008680; NM_010135; ENSMUST00000078719; ENSMUST00000111024; ENSMUST00000111025; ENSMUST00000111030; ENSMUST00000177811; BC062927; uc007dxt.1
Degs1	degenerative spermatocyte homolog 1 (Drosophila)	13.46	13.49	13.74	13.52	TC0100003709.mm.2	NM_007853; ENSMUST00000035295; ENSMUST00000132551; ENSMUST00000133052; BC003751; OTTMUST00000051340; OTTMUST00000051341; OTTMUST00000051342; uc007dxw.1; uc007dxx.1
Fbxo28	F-box protein 28	9.56	9.64	9.28	9.06	TC0100003710.mm.2	NM_175127; ENSMUST00000051431; BC094542; uc007dya.1; uc007dyb.1
Capn2	calpain 2	9.85	10.1	10.09	10.17	TC0100003715.mm.2	NM_009794; ENSMUST00000068505; BC054726; uc007dye.2; uc007dyf.1
Disp1	dispatched homolog 1 (Drosophila)	6.36	6.34	6.31	6.32	TC0100003721.mm.2	NM_001278218; NM_001278219; NM_001278220; NM_026866; ENSMUST00000003035; ENSMUST00000171366; BC043102; BC059225; uc008icl.1; uc008icm.1; uc008icn.1
Brox	BRO1 domain and CAAX motif containing	9.99	9.88	9.9	9.89	TC0100003723.mm.2	NM_027861; ENSMUST00000057062; ENSMUST00000163528; BC030340; BC120692; BC125527; uc008icq.1; uc008icr.1; uc008ics.1
Mia3	melanoma inhibitory activity 3	12.27	12.26	12.13	11.84	TC0100003725.mm.2	NM_177389; uc008icw.1; uc008icx.1; uc008icy.1; uc012bon.1
Marc2	mitochondrial amidoxime reducing component 2	7.14	7.27	7.4	7.68	TC0100003739.mm.2	NM_133684; ENSMUST00000068725; ENSMUST00000159293; ENSMUST00000160318; ENSMUST00000160982; ENSMUST00000161341; ENSMUST00000161359; ENSMUST00000161821; ENSMUST00000162261; ENSMUST00000162501; ENSMUST00000162866; BC006888; OTTMUST00000088656; OTTMUST00000088657; OTTMUST00000088658; OTTMUST00000088659; OTTMUST00000088660; OTTMUST00000088661; OTTMUST00000088662; OTTMUST00000088663; OTTMUST00000088664…
Mark1	MAP/microtubule affinity regulating kinase 1	9.98	10.03	9.83	9.75	TC0100003743.mm.2	NM_145515; ENSMUST00000027929; BC112400; uc007dyt.2; uc011wxy.1
Iars2	isoleucine-tRNA synthetase 2, mitochondrial	10.74	10.65	10.21	10.46	TC0100003747.mm.2	NM_198653; ENSMUST00000027921; ENSMUST00000110974; ENSMUST00000110975; ENSMUST00000131770; ENSMUST00000153211; BC052403; OTTMUST00000051852; OTTMUST00000051853; OTTMUST00000051854; OTTMUST00000051855; OTTMUST00000051856; uc007dyy.1; uc007dyz.1; uc007dza.1; uc007dzb.1
Lyplal1	lysophospholipase-like 1	5.39	5.39	5.06	6.15	TC0100003751.mm.2	NM_146106; ENSMUST00000045388; BC027340; OTTMUST00000066789; uc007dzm.2
Tgfb2	transforming growth factor, beta 2	7.98	7.93	8.29	8.92	TC0100003754.mm.2	NM_009367; ENSMUST00000045288; BC011055; BC011170; uc007dzo.2; uc007dzp.2
Rrp15	ribosomal RNA processing 15 homolog (S. cerevisiae)	6.64	5.88	5.45	6.04	TC0100003757.mm.2	NM_026041; ENSMUST00000001339; ENSMUST00000162336; BC006787; OTTMUST00000088735; OTTMUST00000088736; uc007dzq.2
Kctd3	potassium channel tetramerisation domain containing 3	10.78	10.95	10.37	10.23	TC0100003776.mm.2	NM_172650; ENSMUST00000085678; BC079581; uc007eai.1; uc007eaj.1; uc011wyi.1; uc029qve.1
Kcnk2	potassium channel, subfamily K, member 2	6.15	6.18	6.06	6.6	TC0100003778.mm.2	NM_001159850; NM_001281847; NM_001281848; NM_010607; ENSMUST00000079451; ENSMUST00000110920; ENSMUST00000180044; BC062094; uc007eak.2; uc007eam.2; uc007ean.2
Gm3837	PREDICTED: predicted gene 3837 (Gm3837), mRNA.	10.11	10.15	10.26	10.13	TC0100003780.mm.2	XM_001478256.2
Smyd2	SET and MYND domain containing 2	9.69	9.65	9.36	9.59	TC0100003786.mm.2	NM_026796; ENSMUST00000027897; ENSMUST00000130804; ENSMUST00000132289; ENSMUST00000144452; BC023119; OTTMUST00000041402; OTTMUST00000041403; OTTMUST00000041404; OTTMUST00000050715; uc007eax.1; uc007eay.1; uc007eaz.1
Prox1	prospero homeobox 1	10.97	10.72	10.66	10.76	TC0100003791.mm.2	NM_008937; ENSMUST00000010319; ENSMUST00000175916; ENSMUST00000177288; BC051411; OTTMUST00000104400; OTTMUST00000104401; OTTMUST00000104402
Rps6kc1	ribosomal protein S6 kinase polypeptide 1	6.84	6.74	6.39	6.82	TC0100003795.mm.2	NM_178775; ENSMUST00000061611; ENSMUST00000159066; ENSMUST00000159367; ENSMUST00000159624; ENSMUST00000159823; ENSMUST00000160889; ENSMUST00000160891; ENSMUST00000162500; ENSMUST00000162692; BC058403; OTTMUST00000088705; OTTMUST00000088706; OTTMUST00000088707; OTTMUST00000088709; OTTMUST00000088710; OTTMUST00000088711; OTTMUST00000088712; OTTMUST00000088713; OTTMUST00000088714; uc007ebf.1; uc007e…
Mfsd7b	major facilitator superfamily domain containing 7B	8.79	9.09	9.16	9.45	TC0100003797.mm.2	NM_001081259; ENSMUST00000085635; BC157992; uc007ebt.1; uc007ebu.1; uc007ebv.1; uc011wyn.1
Tatdn3	TatD DNase domain containing 3	7.86	7.83	7.64	7.77	TC0100003799.mm.2	NM_001163421; NM_001163422; NM_026895; ENSMUST00000027945; ENSMUST00000085633; ENSMUST00000110891; ENSMUST00000110893; ENSMUST00000124497; ENSMUST00000143876; ENSMUST00000153757; ENSMUST00000156341; ENSMUST00000156527; OTTMUST00000051108; OTTMUST00000051109; OTTMUST00000051110; OTTMUST00000051111; OTTMUST00000051112; OTTMUST00000051113; OTTMUST00000051114; OTTMUST00000051115; OTTMUST00000051116; …
Atf3	activating transcription factor 3	6.52	6.51	6.63	7.19	TC0100003804.mm.2	NM_007498; ENSMUST00000027941; ENSMUST00000131854; BC019946; BC064799; OTTMUST00000050734; OTTMUST00000050735; uc007ece.1; uc011wys.1; uc011wyt.1
Nenf	neuron derived neurotrophic factor	7.83	8.05	8.2	8.03	TC0100003805.mm.2	NM_025424; ENSMUST00000046770; BC048464; OTTMUST00000050779; uc007ecg.1
Ppp2r5a	protein phosphatase 2, regulatory subunit B, alpha; protein phosphatase 2, regulatory subunit B', alpha	11.22	11.53	12.11	12.54	TC0100003806.mm.2	NM_144880; ENSMUST00000067976; BC059026; uc007eci.1
Rcor3	REST corepressor 3	10.3	10.7	10.41	10.57	TC0100003826.mm.2	NM_144814; ENSMUST00000073279; ENSMUST00000110849; BC057141; BC138938; BC138939
Sertad4	SERTA domain containing 4	6.41	6.4	6.64	6.69	TC0100003830.mm.2	NM_001177794; NM_198247; ENSMUST00000016406; ENSMUST00000125391; ENSMUST00000155503; ENSMUST00000155579; BC060251; OTTMUST00000066794; OTTMUST00000066887; OTTMUST00000066888; uc007eds.2; uc011wyx.1
Syt14	synaptotagmin XIV	9.76	9.41	9.49	10.08	TC0100003832.mm.2	NM_181546; ENSMUST00000016344; BC141262; BC145602
Hsd11b1	hydroxysteroid 11-beta dehydrogenase 1	12.39	12.65	12.64	11.56	TC0100003836.mm.2	NM_001044751; NM_008288; ENSMUST00000016338; ENSMUST00000159644; ENSMUST00000160929; ENSMUST00000161406; ENSMUST00000161737; ENSMUST00000162842; BC132364; BC138780; BC145415; OTTMUST00000075988; OTTMUST00000075989; OTTMUST00000075990; OTTMUST00000075991; OTTMUST00000075992; OTTMUST00000079283; uc007eef.1; uc007eeg.1; uc007eeh.1
Camk1g	calcium/calmodulin-dependent protein kinase I gamma	8.05	8.34	7.57	8.03	TC0100003840.mm.2	NM_144817; ENSMUST00000016323; ENSMUST00000163202; ENSMUST00000165718; ENSMUST00000169907; BC021840; OTTMUST00000091732; OTTMUST00000091733; OTTMUST00000091734; OTTMUST00000091735; uc007eel.1
Cd46	CD46 antigen, complement regulatory protein	8.73	8.04	8.7	8.45	TC0100003853.mm.2	NM_010778; ENSMUST00000159563; ENSMUST00000161772; ENSMUST00000162650; ENSMUST00000162951; BC150660; OTTMUST00000088873; OTTMUST00000088874; OTTMUST00000088875; OTTMUST00000088879; uc007eet.1; uc011wzh.1
Cr1l	complement component (3b/4b) receptor 1-like	11.21	11.3	11.43	11.47	TC0100003855.mm.2	NM_013499; ENSMUST00000075451; BC028945; BC092048; uc007eeu.1; uc007eev.1; uc007eew.1; uc007eex.1
Lypla1	lysophospholipase 1	9.67	9.89	9.55	9.76	TC0100003860.mm.2	NM_008866; ENSMUST00000027036; ENSMUST00000115529; ENSMUST00000119612; ENSMUST00000131119; ENSMUST00000134384; ENSMUST00000137887; ENSMUST00000141278; ENSMUST00000150971; BC013536; BC052848; OTTMUST00000051162; OTTMUST00000051163; OTTMUST00000051164; OTTMUST00000051165; OTTMUST00000051167; OTTMUST00000051168; OTTMUST00000051169; OTTMUST00000051170; uc007afg.1; uc007afh.1
Tcea1	transcription elongation factor A (SII) 1	12.48	12.38	12.17	12.37	TC0100003861.mm.2	NM_001159750; NM_001159751; NM_011541; ENSMUST00000081551; ENSMUST00000165720; BC006022; BC061490; BC083127; OTTMUST00000111602; OTTMUST00000111603; uc007afi.2; uc011wht.1; uc011whu.1
Psmd1	proteasome (prosome, macropain) 26S subunit, non-ATPase, 1	12.21	12.27	11.91	12.3	TC0100003864.mm.2	NM_027357; ENSMUST00000027432; ENSMUST00000127104; ENSMUST00000133480; ENSMUST00000139715; ENSMUST00000143200; ENSMUST00000147807; ENSMUST00000149946; ENSMUST00000152184; BC138526; BC138527; OTTMUST00000085651; OTTMUST00000085652; OTTMUST00000085663; OTTMUST00000085664; OTTMUST00000085665; OTTMUST00000085666; OTTMUST00000085667; OTTMUST00000085669; uc007buy.1
Armc9	armadillo repeat containing 9	7.18	7.3	7.23	7.31	TC0100003865.mm.2	NM_027456; NM_030184; ENSMUST00000027434; ENSMUST00000113309; ENSMUST00000123618; ENSMUST00000126579; ENSMUST00000131412; ENSMUST00000134858; ENSMUST00000135973; ENSMUST00000150059; ENSMUST00000153389; ENSMUST00000153653; ENSMUST00000155168; ENSMUST00000156675; BC028964; BC043101; OTTMUST00000085605; OTTMUST00000085606; OTTMUST00000085607; OTTMUST00000085608; OTTMUST00000085609; OTTMUST0000008561…
Serpinb2	serine (or cysteine) peptidase inhibitor, clade B, member 2	5.54	6.14	5.24	4.91	TC0100003866.mm.2	NM_001174170; NM_011111; ENSMUST00000009356; ENSMUST00000064916; BC138815; BC138817; OTTMUST00000049648; OTTMUST00000049649; uc007chn.2; uc007chp.2; uc011wqe.1
Tnni1	troponin I, skeletal, slow 1	3.57	3.9	4.51	6.39	TC0100003869.mm.2	NM_001112702; NM_021467; ENSMUST00000129217; ENSMUST00000137331; ENSMUST00000139986; ENSMUST00000148201; ENSMUST00000152075; ENSMUST00000152208; ENSMUST00000154463; BC023170; OTTMUST00000082800; OTTMUST00000082801; OTTMUST00000082802; OTTMUST00000082803; OTTMUST00000082805; OTTMUST00000082806; OTTMUST00000082807
Usf1	upstream transcription factor 1	7.14	7.4	7.25	7.32	TC0100003870.mm.2	NM_009480; ENSMUST00000001284; ENSMUST00000159207; ENSMUST00000159371; ENSMUST00000159466; ENSMUST00000159929; ENSMUST00000160335; ENSMUST00000160486; ENSMUST00000161297; ENSMUST00000167546; BC049784; OTTMUST00000076758; OTTMUST00000076759; OTTMUST00000076760; OTTMUST00000076761; OTTMUST00000076762; OTTMUST00000076814; OTTMUST00000076815; OTTMUST00000081357
Ankrd23	ankyrin repeat domain 23	7.52	7.44	7.78	7.08	TC0100003874.mm.2	NM_153502; ENSMUST00000054665; BC132370; BC138797; BC145421; uc007aql.1; uc007aqm.1; uc011wjl.1
Ankrd39	ankyrin repeat domain 39	6.2	6.03	6.09	5.8	TC0100003875.mm.2	NM_026241; ENSMUST00000001172; BC117004; BC119100; uc007aqo.1; uc007aqp.1; uc011wjm.1
Tex30	testis expressed 30	6.02	6.84	6.27	6.64	TC0100003876.mm.2	NM_029368; ENSMUST00000027215; ENSMUST00000125540; ENSMUST00000127923; ENSMUST00000128190; ENSMUST00000129702; ENSMUST00000133677; ENSMUST00000143327; ENSMUST00000147571; ENSMUST00000147661; ENSMUST00000149502; ENSMUST00000150911; ENSMUST00000152239; ENSMUST00000156392; BC099557; BC116881; BC119032; OTTMUST00000085988; OTTMUST00000085989; OTTMUST00000085990; OTTMUST00000085991; OTTMUST00000085992…
Kdelc1	KDEL (Lys-Asp-Glu-Leu) containing 1	7.62	7.84	7.75	7.43	TC0100003877.mm.2	NM_023645; ENSMUST00000027213; ENSMUST00000065767; ENSMUST00000141125; ENSMUST00000149665; ENSMUST00000152643; BC023141; OTTMUST00000085981; OTTMUST00000085982; OTTMUST00000085983; OTTMUST00000085985; OTTMUST00000086001; uc007awb.1; uc007awc.1; uc011wkc.1
Mpp4	membrane protein, palmitoylated 4 (MAGUK p55 subfamily member 4)	5.76	6.24	6.32	5.71	TC0100003878.mm.2	NM_145143; ENSMUST00000066374; ENSMUST00000078874; BC061694; BC116723; uc007bdh.1; uc007bdi.2; uc007bdj.1; uc007bdk.2; uc011wlo.1
Als2	amyotrophic lateral sclerosis 2 (juvenile)	13.89	13.9	13.66	13.42	TC0100003879.mm.2	NM_001159948; NM_028717; NM_146109; ENSMUST00000027178; ENSMUST00000159166; ENSMUST00000160945; ENSMUST00000163058; BC031479; BC046828; OTTMUST00000051627; OTTMUST00000051628; OTTMUST00000051629; OTTMUST00000088324; uc007bdl.2; uc007bdm.2; uc007bdn.2; uc011wlp.1
Chpf	chondroitin polymerizing factor	9.08	9.4	9.22	9.35	TC0100003882.mm.2	NM_001001565; NM_001001566; ENSMUST00000079205; ENSMUST00000094818; ENSMUST00000124042; ENSMUST00000138683; ENSMUST00000143496; BC071273; OTTMUST00000046315; OTTMUST00000046316; OTTMUST00000046317; OTTMUST00000046318; OTTMUST00000046319; uc007bph.1; uc007bpi.2; uc007bpj.2; uc007bpk.2
Nos1ap	nitric oxide synthase 1 (neuronal) adaptor protein	11.16	10.96	11.19	11.08	TC0100003887.mm.2	NM_001109985; NM_027528; ENSMUST00000159665; ENSMUST00000160456; ENSMUST00000160466; ENSMUST00000160816; ENSMUST00000161485; ENSMUST00000161966; ENSMUST00000162090; ENSMUST00000162709; OTTMUST00000074045; OTTMUST00000074046; OTTMUST00000074154; OTTMUST00000074155; OTTMUST00000074156; OTTMUST00000074157; OTTMUST00000076093; OTTMUST00000076094; uc007dme.1; uc007dmf.1; uc007dmg.1; uc007dmh.1; uc011w…
Ifi204	interferon activated gene 204	6.71	6.78	8.41	10.15	TC0100003888.mm.2	NM_008329; ENSMUST00000111214; OTTMUST00000085571; uc007drv.1
Mnda	myeloid cell nuclear differentiation antigen	4.33	4.53	7.47	9.74	TC0100003889.mm.2	NM_001033450; ENSMUST00000009340; BC132314; BC132316; BC145397; uc007drx.1
Mndal	myeloid nuclear differentiation antigen like	6.47	6.18	6.39	7.48	TC0100003890.mm.2	NM_001170853; uc007dry.2; uc007drz.2
Ifi203	interferon activated gene 203	6.78	6.93	6.83	7.51	TC0100003891.mm.2	BC008167; OTTMUST00000066681; OTTMUST00000066682; OTTMUST00000066683; OTTMUST00000066684; OTTMUST00000066685; OTTMUST00000066947; OTTMUST00000066948; uc007dsi.2; uc007dsj.1
Ahctf1	AT hook containing transcription factor 1	7.85	7.99	7.77	7.62	TC0100003893.mm.2	NM_026375; ENSMUST00000027768; ENSMUST00000125816; ENSMUST00000127250; ENSMUST00000140489; ENSMUST00000145968; ENSMUST00000147137; ENSMUST00000151734; BC138343; BC138344; OTTMUST00000085085; OTTMUST00000085086; OTTMUST00000085087; OTTMUST00000085088; OTTMUST00000085089; OTTMUST00000085090; OTTMUST00000085091; uc007dvq.1; uc011wxn.1
Fam171a1	family with sequence similarity 171, member A1	7.33	6.83	7.34	7.71	TC0200000002.mm.2	NM_001081161; ENSMUST00000062934; ENSMUST00000072955; ENSMUST00000091505; ENSMUST00000115099; BC138175; OTTMUST00000025223; OTTMUST00000025224; OTTMUST00000025225; OTTMUST00000025226; uc008idm.1; uc008idn.1; uc008ido.1
Nmt2	N-myristoyltransferase 2	12.02	12.05	11.97	11.91	TC0200000004.mm.2	NM_008708; ENSMUST00000081932; ENSMUST00000091504; ENSMUST00000102989; ENSMUST00000155761; BC037647; OTTMUST00000025232; OTTMUST00000025233; OTTMUST00000025234; OTTMUST00000025235
Dclre1c	DNA cross-link repair 1C, PSO2 homolog (S. cerevisiae)	6.95	6.42	6.75	6.58	TC0200000006.mm.2	NM_001110214; NM_146114; NM_175683; ENSMUST00000061852; ENSMUST00000100463; ENSMUST00000102988; ENSMUST00000115066; ENSMUST00000129657; ENSMUST00000131433; ENSMUST00000132565; ENSMUST00000146027; ENSMUST00000152468; BC108935; OTTMUST00000025189; OTTMUST00000025190; OTTMUST00000025191; OTTMUST00000025192; OTTMUST00000025193; OTTMUST00000025194; OTTMUST00000025195; OTTMUST00000025196; uc008idy.2; u…
Fam107b	family with sequence similarity 107, member B	11.91	11.79	11.42	11.1	TC0200000013.mm.2	NM_025626; ENSMUST00000027965; ENSMUST00000115052; ENSMUST00000115053; ENSMUST00000115054; ENSMUST00000115055; ENSMUST00000176254; ENSMUST00000177037; ENSMUST00000177125; BC021353; OTTMUST00000025210; OTTMUST00000025211; OTTMUST00000025212; OTTMUST00000025213; OTTMUST00000111145; OTTMUST00000111148; OTTMUST00000111149; OTTMUST00000111150; uc008iek.1
Frmd4a	FERM domain containing 4A	6.75	6.16	6.35	7.11	TC0200000019.mm.2	NM_001177843; NM_001177844; NM_172475; ENSMUST00000075767; ENSMUST00000091497; ENSMUST00000115037; ENSMUST00000115039; ENSMUST00000123919; ENSMUST00000132710; ENSMUST00000137809; ENSMUST00000138735; ENSMUST00000141746; ENSMUST00000142452; ENSMUST00000147156; ENSMUST00000153160; ENSMUST00000175669; ENSMUST00000175944; ENSMUST00000176803; ENSMUST00000176828; ENSMUST00000176864; ENSMUST00000176962; …
Sephs1	selenophosphate synthetase 1	7.51	7.92	7.45	7.47	TC0200000036.mm.2	NM_175400; ENSMUST00000027973; ENSMUST00000115019; ENSMUST00000140045; ENSMUST00000144565; BC065165; BC066037; OTTMUST00000025291; OTTMUST00000025292; OTTMUST00000025293; OTTMUST00000025294; uc008ifb.1; uc008ifc.1
Phyh	phytanoyl-CoA hydroxylase	10.14	10.12	9.9	10.09	TC0200000037.mm.2	NM_010726; ENSMUST00000027975; ENSMUST00000128738; ENSMUST00000146933; BC002018; OTTMUST00000025296; OTTMUST00000025297; OTTMUST00000025298; uc008ifd.2
Ccdc3	coiled-coil domain containing 3	3.88	3.49	5.96	6.79	TC0200000048.mm.2	NM_028804; ENSMUST00000027988; BC058616; OTTMUST00000025427; uc008ifo.1
Nudt5	nudix (nucleoside diphosphate linked moiety X)-type motif 5	6.33	6.27	5.92	5.7	TC0200000055.mm.2	NM_016918; ENSMUST00000026927; ENSMUST00000127116; ENSMUST00000128604; ENSMUST00000138549; ENSMUST00000179748; BC004571; BC049595; OTTMUST00000025460; OTTMUST00000025461; OTTMUST00000025462; OTTMUST00000025463
Upf2	UPF2 regulator of nonsense transcripts homolog (yeast)	10.21	10.46	10.36	10.69	TC0200000057.mm.2	NM_001081132; ENSMUST00000060092; ENSMUST00000128200; ENSMUST00000144901; BC138358; BC138359; OTTMUST00000026301; OTTMUST00000026302; OTTMUST00000027851; uc008igc.1; uc008igd.1
Usp6nl	USP6 N-terminal like	10.39	10.19	10.09	9.63	TC0200000060.mm.2	NM_001080548; NM_181399; ENSMUST00000042503; ENSMUST00000114937; ENSMUST00000132391; ENSMUST00000150515; OTTMUST00000027675; OTTMUST00000027676; OTTMUST00000027677; OTTMUST00000027678; uc008igk.1; uc008igl.1
Kin	antigenic determinant of rec-A protein	8.76	8.8	8.64	8.97	TC0200000082.mm.2	NM_025280; ENSMUST00000042512; ENSMUST00000142599; ENSMUST00000142773; BC028860; OTTMUST00000026264; OTTMUST00000026265; OTTMUST00000026266; uc008iho.1; uc008ihp.1; uc012bpd.1
Itih5	inter-alpha (globulin) inhibitor H5	10.31	9.94	9.11	9.24	TC0200000083.mm.2	NM_172471; ENSMUST00000026886; BC043314; BC062196; OTTMUST00000026269; uc008ihr.1
Sfmbt2	Scm-like with four mbt domains 2	5.79	6.27	5.69	5.53	TC0200000087.mm.2	NM_001198808; NM_001198809; NM_177386; ENSMUST00000041105; ENSMUST00000114861; ENSMUST00000114862; ENSMUST00000114864; ENSMUST00000116594; ENSMUST00000126531; ENSMUST00000145398; BC139354; BC145610; OTTMUST00000026258; OTTMUST00000026259; OTTMUST00000026260; OTTMUST00000026261; OTTMUST00000026262; OTTMUST00000026263; uc008iht.2; uc008ihu.2; uc008ihv.2; uc008ihw.2; uc008ihx.2; uc008ihy.2; uc008ihz…
Prkcq	protein kinase C, theta	7.31	7.36	6.52	7.1	TC0200000211.mm.2	NM_008859; ENSMUST00000028118; ENSMUST00000102970; ENSMUST00000114853; BC138552; BC145769; OTTMUST00000026520; OTTMUST00000026521; OTTMUST00000026522; uc008iia.1; uc008iib.1; uc008iic.1
Il15ra	interleukin 15 receptor, alpha chain	6.38	6.51	7.16	7.22	TC0200000222.mm.2	NM_001271497; NM_001271498; NM_001271499; NM_001271500; NM_001271501; NM_008358; NM_133836; NR_073191; NR_073192; ENSMUST00000078834; ENSMUST00000091456; ENSMUST00000114831; ENSMUST00000114832; ENSMUST00000114833; ENSMUST00000114834; ENSMUST00000123600; ENSMUST00000124448; ENSMUST00000126394; ENSMUST00000128156; ENSMUST00000130245; ENSMUST00000133975; ENSMUST00000135341; ENSMUST00000138349; ENSMU…
Vim	vimentin	11.45	11.69	13.82	16.18	TC0200000240.mm.2	NM_011701; ENSMUST00000028062; ENSMUST00000141365; ENSMUST00000148248; ENSMUST00000155605; BC089335; OTTMUST00000026365; OTTMUST00000026366; OTTMUST00000026367; OTTMUST00000026368; uc008ikb.2
Stam	signal transducing adaptor molecule (SH3 domain and ITAM motif) 1	9.39	9.53	9.4	9.33	TC0200000242.mm.2	NM_011484; ENSMUST00000028050; ENSMUST00000102960; ENSMUST00000128777; ENSMUST00000131734; ENSMUST00000138989; ENSMUST00000140694; ENSMUST00000144944; ENSMUST00000156901; BC044666; BC055326; OTTMUST00000026673; OTTMUST00000026674; OTTMUST00000026675; OTTMUST00000026676; OTTMUST00000026677; OTTMUST00000026678; OTTMUST00000026679; OTTMUST00000026680; uc008ikg.1; uc008ikh.1; uc008iki.1
Mrc1	mannose receptor, C type 1	7.32	7.44	8	7.45	TC0200000245.mm.2	NM_008625; ENSMUST00000028045; ENSMUST00000146168; BC141338; OTTMUST00000026697; OTTMUST00000026698; uc008ikk.2
Slc39a12	solute carrier family 39 (zinc transporter), member 12	9.93	9.29	10.01	9.88	TC0200000247.mm.2	NM_001012305; ENSMUST00000082290; ENSMUST00000114731; ENSMUST00000133258; BC089362; BC113764; BC113765; OTTMUST00000026694; OTTMUST00000026695; OTTMUST00000026696; uc008ikl.2
Cacnb2	calcium channel, voltage-dependent, beta 2 subunit	10.81	10.72	10.41	10.45	TC0200000250.mm.2	NM_001252533; NM_023116; ENSMUST00000114718; ENSMUST00000114719; ENSMUST00000114723; ENSMUST00000123719; ENSMUST00000137746; ENSMUST00000144423; ENSMUST00000148676; ENSMUST00000156027; BC109156; BC109157; OTTMUST00000026326; OTTMUST00000026327; OTTMUST00000026328; OTTMUST00000026331; OTTMUST00000026332; uc008ikm.2; uc008ikn.1; uc008ikr.1; uc008iks.2; uc012brb.2; uc029tvu.1
Arl5b	ADP-ribosylation factor-like 5B	6.82	6.76	6.61	6.52	TC0200000261.mm.2	NM_029466; ENSMUST00000017562; ENSMUST00000069870; ENSMUST00000128682; ENSMUST00000129509; BC066810; OTTMUST00000026651; OTTMUST00000026652; OTTMUST00000077810; OTTMUST00000077811; uc008iky.1
Plxdc2	plexin domain containing 2	13.46	13.26	14	14.21	TC0200000274.mm.2	NM_026162; ENSMUST00000028081; ENSMUST00000114702; ENSMUST00000114703; ENSMUST00000126173; BC057881; OTTMUST00000026660; OTTMUST00000026769; OTTMUST00000026770; OTTMUST00000026771
Mllt10	myeloid/lymphoid or mixed-lineage leukemia (trithorax homolog, Drosophila); translocated to, 10	11.65	11.76	11.38	11.57	TC0200000293.mm.2	NM_001252560; NM_001252561; NM_010804; NR_045538; NR_045539; ENSMUST00000028076; ENSMUST00000114669; ENSMUST00000114671; ENSMUST00000114680; ENSMUST00000133649; ENSMUST00000148229; ENSMUST00000149786; ENSMUST00000150422; ENSMUST00000153279; ENSMUST00000154041; ENSMUST00000155352; BC070475; OTTMUST00000026803; OTTMUST00000026949; OTTMUST00000026950; OTTMUST00000026951; OTTMUST00000026952; OTTMUST0…
Commd3	COMM domain containing 3	11.08	11.18	11.44	11.27	TC0200000301.mm.2	NM_147778; ENSMUST00000061158; ENSMUST00000130537; ENSMUST00000131369; ENSMUST00000133685; ENSMUST00000133828; ENSMUST00000137317; ENSMUST00000137817; ENSMUST00000150590; ENSMUST00000151230; ENSMUST00000151974; ENSMUST00000154519; ENSMUST00000171845; BC038077; BC048815; OTTMUST00000026751; OTTMUST00000026752; OTTMUST00000026753; OTTMUST00000026754; OTTMUST00000026755; OTTMUST00000026756; OTTMUST0…
Bmi1	Bmi1 polycomb ring finger oncogene	10.18	10	9.73	9.69	TC0200000302.mm.2	NM_007552; ENSMUST00000028071; ENSMUST00000051929; ENSMUST00000132014; ENSMUST00000134734; ENSMUST00000147365; ENSMUST00000150834; ENSMUST00000156284; BC053708; BC056384; OTTMUST00000026762; OTTMUST00000026763; OTTMUST00000026764; OTTMUST00000026765; OTTMUST00000026766; OTTMUST00000026767; uc008ily.1; uc008ilz.1
Msrb2	methionine sulfoxide reductase B2	5.83	5.72	6.06	5.93	TC0200000312.mm.2	NM_029619; ENSMUST00000023856; ENSMUST00000126894; ENSMUST00000137812; ENSMUST00000153289; BC021619; OTTMUST00000026863; OTTMUST00000026864; OTTMUST00000026865; OTTMUST00000026866; uc008imf.2
Etl4	enhancer trap locus 4	9.44	8.7	8.42	8.3	TC0200000319.mm.2	NM_001081006; NM_001177630; NM_001177631; NM_029895; NM_178059; ENSMUST00000045555; ENSMUST00000066509; ENSMUST00000114604; ENSMUST00000114606; ENSMUST00000114607; ENSMUST00000114608; ENSMUST00000114610; ENSMUST00000114614; ENSMUST00000114627; ENSMUST00000123383; ENSMUST00000125556; ENSMUST00000125772; ENSMUST00000129278; ENSMUST00000131714; ENSMUST00000136870; ENSMUST00000139531; ENSMUST00000146…
Thnsl1	threonine synthase-like 1 (bacterial)	7.96	8.65	7.87	7.93	TC0200000339.mm.2	NM_001001297; NM_177588; ENSMUST00000054591; ENSMUST00000102951; ENSMUST00000102952; ENSMUST00000138914; ENSMUST00000138965; BC090667; BC117854; OTTMUST00000027309; OTTMUST00000027310; OTTMUST00000027311; OTTMUST00000027312; OTTMUST00000027313; uc008inb.1; uc008inc.1; uc008ind.1
Gpr158	G protein-coupled receptor 158	16.64	16.46	16.24	15.74	TC0200000342.mm.2	NM_001004761; ENSMUST00000055946; ENSMUST00000155760; OTTMUST00000026780; OTTMUST00000026781; uc008ine.1; uc008inf.1
Gad2	glutamic acid decarboxylase 2	10.4	10.18	10.02	10.06	TC0200000347.mm.2	NM_008078; ENSMUST00000028123; ENSMUST00000156728; BC018380; OTTMUST00000026891; OTTMUST00000026892; uc008ini.1; uc008inj.1; uc008ink.1
Apbb1ip	amyloid beta (A4) precursor protein-binding, family B, member 1 interacting protein	4.62	4.18	6.13	5.91	TC0200000352.mm.2	NM_019456; ENSMUST00000014290; ENSMUST00000131195; ENSMUST00000132993; ENSMUST00000148315; BC023110; OTTMUST00000026985; OTTMUST00000026986; OTTMUST00000026987; OTTMUST00000040191; uc008inl.2; uc008inm.2; uc008inn.2; uc008ino.2
Pdss1	prenyl (solanesyl) diphosphate synthase, subunit 1	9.9	9.81	9.46	9.48	TC0200000354.mm.2	NM_019501; ENSMUST00000053729; ENSMUST00000135621; ENSMUST00000139472; ENSMUST00000141215; ENSMUST00000148072; ENSMUST00000149229; ENSMUST00000152170; BC026820; OTTMUST00000040189; OTTMUST00000040190; OTTMUST00000083319; OTTMUST00000083320; OTTMUST00000083321; OTTMUST00000083322; OTTMUST00000083323; uc008inp.1; uc008inq.1
Acbd5	acyl-Coenzyme A binding domain containing 5	10.62	11.12	11.05	10.43	TC0200000361.mm.2	NM_001102436; NM_001102437; NM_001102438; NM_028793; ENSMUST00000028121; ENSMUST00000114523; ENSMUST00000114526; ENSMUST00000114529; ENSMUST00000144088; ENSMUST00000155602; BC061484; BC084584; OTTMUST00000026995; OTTMUST00000026996; OTTMUST00000026997; OTTMUST00000027211; uc008inx.1; uc008iny.1; uc008inz.1; uc008ioa.1
Yme1l1	YME1-like 1 (S. cerevisiae)	12.14	12.47	12.1	12.12	TC0200000363.mm.2	NM_013771; ENSMUST00000028117; ENSMUST00000125004; ENSMUST00000134342; ENSMUST00000147750; ENSMUST00000148616; ENSMUST00000149240; BC007128; OTTMUST00000027216; OTTMUST00000027219; OTTMUST00000027220; OTTMUST00000027221; OTTMUST00000027222; OTTMUST00000028678; uc008iod.2; uc008ioe.2
Zmynd19	zinc finger, MYND domain containing 19	8.06	7.79	7.85	7.86	TC0200000391.mm.2	NM_026021; ENSMUST00000028350; ENSMUST00000148042; BC027321; OTTMUST00000026903; OTTMUST00000026904; uc008ipo.1; uc008ipp.1
Dph7	diphthamine biosynethesis 7	6.43	6.41	6.04	6.09	TC0200000392.mm.2	NM_026044; ENSMUST00000028351; ENSMUST00000124383; ENSMUST00000126909; ENSMUST00000135339; ENSMUST00000143253; ENSMUST00000146382; ENSMUST00000153375; OTTMUST00000027007; OTTMUST00000027008; OTTMUST00000027009; OTTMUST00000027010; OTTMUST00000027011; OTTMUST00000027012; OTTMUST00000027013; uc008ipq.2; uc008ipr.2; uc008ips.2; uc008ipt.1
Pnpla7	patatin-like phospholipase domain containing 7	8.34	8.22	8.79	8.82	TC0200000393.mm.2	NM_146251; ENSMUST00000045295; ENSMUST00000128517; ENSMUST00000132082; ENSMUST00000137913; ENSMUST00000138536; ENSMUST00000139031; ENSMUST00000139643; ENSMUST00000141584; ENSMUST00000142139; ENSMUST00000145508; ENSMUST00000146153; ENSMUST00000152777; ENSMUST00000153618; ENSMUST00000154359; ENSMUST00000155601; BC141365; BC141366; OTTMUST00000027161; OTTMUST00000027162; OTTMUST00000027163; OTTMUST0…
Rnf208	ring finger protein 208	7.47	7.44	6.98	6.94	TC0200000403.mm.2	NM_176834; ENSMUST00000060818; ENSMUST00000114355; ENSMUST00000154498; BC030073; OTTMUST00000028044; OTTMUST00000028052; uc012bru.1; uc012brv.1
Tmem203	transmembrane protein 203	7.98	8.31	7.92	8.14	TC0200000404.mm.2	NM_177344; ENSMUST00000104998; BC022606; OTTMUST00000028084; uc008iqz.1
Tprn	taperin	8.45	8.43	7.85	7.68	TC0200000405.mm.2	NM_175286; ENSMUST00000114336; ENSMUST00000137361; ENSMUST00000141509; ENSMUST00000155738; BC089508; OTTMUST00000028085; OTTMUST00000028086; OTTMUST00000028087; OTTMUST00000028088; uc008ira.2
Anapc2	anaphase promoting complex subunit 2	12.3	12.42	12.31	11.94	TC0200000406.mm.2	NM_175300; ENSMUST00000028341; ENSMUST00000125885; ENSMUST00000129265; ENSMUST00000129300; BC137583; OTTMUST00000028080; OTTMUST00000028081; OTTMUST00000028082; OTTMUST00000028083; uc008ird.2; uc008ire.2
Man1b1	mannosidase, alpha, class 1B, member 1	8.29	7.87	8.23	7.98	TC0200000410.mm.2	NM_001029983; ENSMUST00000042390; ENSMUST00000126210; ENSMUST00000131826; ENSMUST00000136245; ENSMUST00000149464; ENSMUST00000152245; BC138550; BC138551; OTTMUST00000028418; OTTMUST00000028419; OTTMUST00000028420; OTTMUST00000028421; OTTMUST00000028422; OTTMUST00000028423; uc008iro.2; uc008irp.2
Abca2	ATP-binding cassette, sub-family A (ABC1), member 2	9.25	9.15	8.5	9.01	TC0200000417.mm.2	NM_007379; ENSMUST00000102919; ENSMUST00000125520; ENSMUST00000141065; ENSMUST00000143075; ENSMUST00000144560; ENSMUST00000149385; ENSMUST00000150550; OTTMUST00000028850; OTTMUST00000028851; OTTMUST00000028852; OTTMUST00000028853; OTTMUST00000028854; OTTMUST00000028855; OTTMUST00000028856; uc008isc.1
Fbxw5	F-box and WD-40 domain protein 5	11.94	11.53	11.44	11.42	TC0200000420.mm.2	NM_013908; ENSMUST00000015239; ENSMUST00000124258; ENSMUST00000124375; ENSMUST00000126601; ENSMUST00000129104; ENSMUST00000135456; ENSMUST00000135511; ENSMUST00000142004; ENSMUST00000148845; BC010776; OTTMUST00000028918; OTTMUST00000028919; OTTMUST00000028920; OTTMUST00000028921; OTTMUST00000028922; OTTMUST00000028923; OTTMUST00000028924; OTTMUST00000028925; OTTMUST00000028926; uc008isj.1; uc008i…
Edf1	endothelial differentiation-related factor 1	11.12	11.15	11.37	11.21	TC0200000422.mm.2	NM_021519; ENSMUST00000015236; ENSMUST00000134689; ENSMUST00000142288; ENSMUST00000144395; ENSMUST00000153008; BC023472; OTTMUST00000029010; OTTMUST00000029011; OTTMUST00000029012; OTTMUST00000029013; OTTMUST00000029014; uc008isn.1
Bmyc	brain expressed myelocytomatosis oncogene	8.48	8.53	8.39	8.35	TC0200000432.mm.2	NM_023326; ENSMUST00000061483; BC056436; BC060207; BC061001; OTTMUST00000030063; uc008itg.1
Kcnt1	potassium channel, subfamily T, member 1	12.18	12.19	12.03	11.92	TC0200000438.mm.2	NM_001145403; NM_175462; ENSMUST00000037580; ENSMUST00000114170; ENSMUST00000114172; ENSMUST00000114176; ENSMUST00000128502; ENSMUST00000131529; ENSMUST00000138568; ENSMUST00000145544; ENSMUST00000150788; ENSMUST00000153001; ENSMUST00000171268; BC141190; BC171963; OTTMUST00000030153; OTTMUST00000030154; OTTMUST00000030155; OTTMUST00000030156; OTTMUST00000030157; OTTMUST00000030158; OTTMUST0000003…
Gpsm1	G-protein signalling modulator 1 (AGS3-like, C. elegans)	7.71	7.22	7.75	7.39	TC0200000445.mm.2	NM_001199146; NM_001199147; NM_153410; ENSMUST00000066889; ENSMUST00000066936; ENSMUST00000078616; ENSMUST00000114134; ENSMUST00000123981; ENSMUST00000127453; ENSMUST00000132276; ENSMUST00000132638; ENSMUST00000142057; ENSMUST00000145884; ENSMUST00000147873; ENSMUST00000152895; ENSMUST00000153064; BC071197; OTTMUST00000030400; OTTMUST00000030401; OTTMUST00000030402; OTTMUST00000030403; OTTMUST000…
Pmpca	peptidase (mitochondrial processing) alpha	13.52	13.53	13.34	13.43	TC0200000450.mm.2	NM_173180; ENSMUST00000076431; ENSMUST00000114093; ENSMUST00000134871; ENSMUST00000135155; ENSMUST00000137686; ENSMUST00000139535; BC010810; OTTMUST00000030547; OTTMUST00000030548; OTTMUST00000030549; OTTMUST00000030550; OTTMUST00000030551; OTTMUST00000030552; uc008ivd.1; uc008ive.1
Rpl7a	ribosomal protein L7A	11.23	11.11	11.79	11.78	TC0200000457.mm.2	NM_013721; BC065176; BC080663; BC080669; BC080712; BC084678; BC089624; BC091731; BC091769; BC099389; OTTMUST00000027522; OTTMUST00000027523; OTTMUST00000027524; OTTMUST00000027525; OTTMUST00000027526; OTTMUST00000027527; OTTMUST00000027528; uc008iwf.1
Surf2	surfeit gene 2	9.9	9.84	9.75	9.67	TC0200000459.mm.2	NM_013678; ENSMUST00000015017; ENSMUST00000125408; ENSMUST00000126947; ENSMUST00000135506; ENSMUST00000143098; ENSMUST00000157066; BC096401; OTTMUST00000027503; OTTMUST00000027504; OTTMUST00000027505; OTTMUST00000027506; OTTMUST00000027507; OTTMUST00000027508; uc008iwi.1; uc008iwj.1; uc008iwk.1
Cacfd1	calcium channel flower domain containing 1	8.51	8.4	8.4	8.1	TC0200000462.mm.2	NM_001243239; NM_001243240; NM_029862; ENSMUST00000114003; ENSMUST00000114004; ENSMUST00000114005; ENSMUST00000114006; ENSMUST00000114007; ENSMUST00000133126; ENSMUST00000133807; ENSMUST00000145290; OTTMUST00000027831; OTTMUST00000027832; OTTMUST00000027833; OTTMUST00000027834; OTTMUST00000027835; OTTMUST00000027836; OTTMUST00000027837; OTTMUST00000027838; uc008iwq.2; uc008iwr.2; uc008iws.2; uc00…
Wdr5	WD repeat domain 5	8.35	8.55	8.41	8.56	TC0200000473.mm.2	NM_080848; ENSMUST00000113952; ENSMUST00000125088; ENSMUST00000140396; ENSMUST00000144315; BC016103; BC025801; OTTMUST00000028670; OTTMUST00000028671; OTTMUST00000028672; OTTMUST00000028673; uc012bsw.2
Olfm1	olfactomedin 1	13.91	13.89	13.78	13.03	TC0200000480.mm.2	NM_001038612; NM_001038613; NM_001038614; NM_019498; ENSMUST00000028177; ENSMUST00000100244; ENSMUST00000102879; ENSMUST00000113920; ENSMUST00000152415; BC026547; OTTMUST00000027193; OTTMUST00000027194; OTTMUST00000027195; OTTMUST00000027196; uc008iya.1; uc008iyb.1; uc008iyc.1; uc008iyd.1
Ppp1r26	protein phosphatase 1, regulatory subunit 26	5.78	6.42	5.81	6.32	TC0200000481.mm.2	NM_001005420; ENSMUST00000040324; ENSMUST00000128199; ENSMUST00000150362; ENSMUST00000154081; BC070440; OTTMUST00000027267; OTTMUST00000027268; OTTMUST00000027269; OTTMUST00000027270; uc008iye.1
Mrps2	mitochondrial ribosomal protein S2	8.86	8.49	8.1	8.61	TC0200000482.mm.2	NM_001166031; NM_080452; ENSMUST00000038600; ENSMUST00000123533; ENSMUST00000146332; BC060503; OTTMUST00000027259; OTTMUST00000027261; OTTMUST00000027262; uc008iyg.1; uc008iyi.1; uc008iyj.1; uc008iyk.1; uc012bsy.1
Gbgt1	globoside alpha-1,3-N-acetylgalactosaminyltransferase 1	5.33	5.1	5.57	6.29	TC0200000484.mm.2	NM_139197; ENSMUST00000028172; ENSMUST00000127958; ENSMUST00000163121; BC106831; OTTMUST00000027271; OTTMUST00000027272; uc008iyl.2
Gm10134	predicted gene 10134 [Source:MGI Symbol;Acc:MGI:3642322]	5.33	5.57	5.94	6.49	TC0200000485.mm.2	ENSMUST00000074761
Ralgds	ral guanine nucleotide dissociation stimulator	10.6	10.47	11.03	10.76	TC0200000486.mm.2	NM_001145834; NM_001145835; NM_001145836; NM_009058; ENSMUST00000028170; ENSMUST00000100241; ENSMUST00000113893; ENSMUST00000128680; ENSMUST00000130281; ENSMUST00000135803; ENSMUST00000137215; ENSMUST00000137513; ENSMUST00000140704; ENSMUST00000146217; BC027225; OTTMUST00000027249; OTTMUST00000027250; OTTMUST00000027251; OTTMUST00000027252; OTTMUST00000027253; OTTMUST00000027254; OTTMUST000000272…
Tsc1	tuberous sclerosis 1	10.46	10.6	10.51	10.77	TC0200000490.mm.2	NM_001289575; NM_001289576; NM_022887; ENSMUST00000028155; ENSMUST00000113867; ENSMUST00000113869; ENSMUST00000113870; ENSMUST00000124507; ENSMUST00000125715; ENSMUST00000133565; ENSMUST00000139642; ENSMUST00000150274; ENSMUST00000153625; ENSMUST00000156857; BC052399; OTTMUST00000027552; OTTMUST00000027553; OTTMUST00000027554; OTTMUST00000027555; OTTMUST00000027557; OTTMUST00000027558; OTTMUST000…
Ddx31	DEAD/H (Asp-Glu-Ala-Asp/His) box polypeptide 31	6.36	6.51	6.59	6.8	TC0200000495.mm.2	NM_001033294; ENSMUST00000113853; ENSMUST00000147071; ENSMUST00000147779; ENSMUST00000152685; BC066017; BC132351; OTTMUST00000027596; OTTMUST00000027732; OTTMUST00000027733; OTTMUST00000027734; uc008izg.2
Ttf1	transcription termination factor, RNA polymerase I	7.44	7.63	7.39	7.84	TC0200000499.mm.2	NM_009442; ENSMUST00000100237; ENSMUST00000122866; ENSMUST00000130506; ENSMUST00000142786; BC059011; OTTMUST00000027759; OTTMUST00000027760; OTTMUST00000027761; OTTMUST00000077338; uc008izk.1
Setx	senataxin	10.54	10.59	10.18	10.08	TC0200000501.mm.2	NM_198033; ENSMUST00000061578; ENSMUST00000129544; ENSMUST00000135992; ENSMUST00000145422; ENSMUST00000154910; OTTMUST00000027763; OTTMUST00000027768; OTTMUST00000027769; OTTMUST00000027770; OTTMUST00000027771; uc008izl.1; uc008izm.1; uc008izn.1
Med27	mediator complex subunit 27	10.49	10.71	9.94	10.01	TC0200000503.mm.2	NM_026896; ENSMUST00000028139; ENSMUST00000113830; ENSMUST00000123522; ENSMUST00000147547; ENSMUST00000159034; ENSMUST00000159280; ENSMUST00000162597; ENSMUST00000162603; ENSMUST00000162623; ENSMUST00000162773; BC016537; OTTMUST00000027868; OTTMUST00000028053; OTTMUST00000028055; OTTMUST00000028056; OTTMUST00000086748; OTTMUST00000086749; OTTMUST00000086750; OTTMUST00000086751; OTTMUST00000086752…
Rapgef1	Rap guanine nucleotide exchange factor (GEF) 1	9.63	9.17	9.41	9.32	TC0200000507.mm.2	NM_001039086; NM_001039087; NM_054050; ENSMUST00000091146; ENSMUST00000095087; ENSMUST00000102872; ENSMUST00000123953; ENSMUST00000137719; ENSMUST00000147488; ENSMUST00000147755; BC129881; OTTMUST00000028646; OTTMUST00000028647; OTTMUST00000028648; OTTMUST00000028649; OTTMUST00000028650; OTTMUST00000028651; OTTMUST00000028652; uc008izt.1; uc008izu.1; uc008izv.1; uc008izw.1; uc008izx.1
Gm13547	predicted gene 13547	11.45	11.97	12.37	12.32	TC0200000509.mm.2	NM_001177392; ENSMUST00000113809; ENSMUST00000113810; ENSMUST00000177379; uc012btg.1
Coq4	coenzyme Q4 homolog (yeast)	6.02	6.23	6.19	6.13	TC0200000510.mm.2	NM_178693; ENSMUST00000028137; ENSMUST00000138233; ENSMUST00000142694; ENSMUST00000143616; ENSMUST00000148791; ENSMUST00000176348; BC139373; BC139376; OTTMUST00000030237; OTTMUST00000030238; OTTMUST00000083476; OTTMUST00000083477; OTTMUST00000083488; OTTMUST00000110251; uc008jac.1; uc008jad.1; uc008jae.1; uc012bti.1
Slc27a4	solute carrier family 27 (fatty acid transporter), member 4	8.69	8.44	8.26	7.86	TC0200000511.mm.2	NM_011989; ENSMUST00000080065; ENSMUST00000136444; BC023114; OTTMUST00000030248; OTTMUST00000030249; uc008jaf.1
Urm1	ubiquitin related modifier 1 homolog (S. cerevisiae)	9.69	9.74	9.59	9.78	TC0200000512.mm.2	NM_026615; ENSMUST00000091142; ENSMUST00000123021; ENSMUST00000130542; ENSMUST00000147325; ENSMUST00000149379; ENSMUST00000156944; BC026994; OTTMUST00000030242; OTTMUST00000030243; OTTMUST00000030244; OTTMUST00000030245; OTTMUST00000030246; OTTMUST00000030247; uc008jag.1; uc008jah.1
Odf2	outer dense fiber of sperm tails 2	11.01	10.71	10.85	10.62	TC0200000515.mm.2	NM_001113213; NM_001113214; NM_001177659; NM_001177661; NM_013615; ENSMUST00000028128; ENSMUST00000046571; ENSMUST00000113755; ENSMUST00000113756; ENSMUST00000113757; ENSMUST00000113759; ENSMUST00000113762; ENSMUST00000113763; ENSMUST00000113764; ENSMUST00000113765; ENSMUST00000113767; ENSMUST00000123335; ENSMUST00000126103; ENSMUST00000129960; ENSMUST00000130899; ENSMUST00000131165; ENSMUST00000…
Gle1	GLE1 RNA export mediator (yeast)	10.51	10.54	10.04	10.43	TC0200000517.mm.2	NM_028923; ENSMUST00000019859; ENSMUST00000123608; ENSMUST00000124687; ENSMUST00000127390; ENSMUST00000148983; ENSMUST00000149730; ENSMUST00000154490; BC026797; OTTMUST00000040476; OTTMUST00000040519; OTTMUST00000040520; OTTMUST00000040521; OTTMUST00000040522; OTTMUST00000040523; OTTMUST00000040524; uc008jap.2; uc008jaq.2
Sptan1	spectrin alpha, non-erythrocytic 1	14.91	14.64	14.65	14.25	TC0200000518.mm.2	NM_001177667; NM_001177668; ENSMUST00000046257; ENSMUST00000095083; ENSMUST00000100225; ENSMUST00000113717; ENSMUST00000113719; ENSMUST00000113741; ENSMUST00000124494; ENSMUST00000129241; ENSMUST00000131827; ENSMUST00000143918; ENSMUST00000149038; ENSMUST00000149846; ENSMUST00000152453; BC150941; BC158015; BC172095; OTTMUST00000040529; OTTMUST00000040530; OTTMUST00000040531; OTTMUST00000040532; O…
Set	SET nuclear oncogene	13.69	13.55	13.49	13.58	TC0200000522.mm.2	NM_001204875; NM_023871; ENSMUST00000067996; ENSMUST00000102866; ENSMUST00000125824; ENSMUST00000134364; ENSMUST00000137291; ENSMUST00000147590; ENSMUST00000149578; BC018255; BC103791; OTTMUST00000040518; OTTMUST00000040609; OTTMUST00000040610; OTTMUST00000040611; OTTMUST00000040612; OTTMUST00000040613; OTTMUST00000040614; uc008jaw.2; uc008jax.2; uc008jay.2
Tbc1d13	TBC1 domain family, member 13	6.87	6.68	7.11	6.99	TC0200000525.mm.2	NM_146252; ENSMUST00000044556; ENSMUST00000125142; ENSMUST00000129789; ENSMUST00000131261; ENSMUST00000132324; ENSMUST00000134013; ENSMUST00000136183; ENSMUST00000150879; BC025586; OTTMUST00000040592; OTTMUST00000040593; OTTMUST00000040594; OTTMUST00000040595; OTTMUST00000040596; OTTMUST00000040597; OTTMUST00000040598; OTTMUST00000040599; uc008jbi.1; uc008jbj.1
Fam73b	family with sequence similarity 73, member B	7.03	7.27	7.03	6.92	TC0200000532.mm.2	NM_001242407; NM_175392; ENSMUST00000077977; ENSMUST00000100214; ENSMUST00000116543; ENSMUST00000125610; ENSMUST00000127410; ENSMUST00000135841; ENSMUST00000137441; ENSMUST00000140075; ENSMUST00000142801; ENSMUST00000146308; ENSMUST00000175864; ENSMUST00000176517; BC051404; OTTMUST00000040765; OTTMUST00000040766; OTTMUST00000040767; OTTMUST00000040768; OTTMUST00000040769; OTTMUST00000040770; OTTM…
Dolpp1	dolichyl pyrophosphate phosphatase 1	7.6	7.86	7.77	7.49	TC0200000533.mm.2	NM_020329; ENSMUST00000028209; ENSMUST00000113612; ENSMUST00000123202; ENSMUST00000133991; ENSMUST00000137248; ENSMUST00000151018; ENSMUST00000152303; ENSMUST00000155196; ENSMUST00000156059; ENSMUST00000156704; ENSMUST00000156984; BC026544; OTTMUST00000040784; OTTMUST00000040785; OTTMUST00000040786; OTTMUST00000040787; OTTMUST00000040788; OTTMUST00000040789; OTTMUST00000040790; OTTMUST00000040791…
Ppp2r4	protein phosphatase 2A activator, regulatory subunit B	10.52	10.01	10.17	10.02	TC0200000535.mm.2	NM_138748; ENSMUST00000042055; ENSMUST00000113601; ENSMUST00000113603; ENSMUST00000125561; ENSMUST00000125743; ENSMUST00000128516; ENSMUST00000130741; ENSMUST00000131476; ENSMUST00000135105; ENSMUST00000136009; ENSMUST00000137741; ENSMUST00000152165; ENSMUST00000159932; BC006626; BC052852; OTTMUST00000040773; OTTMUST00000040774; OTTMUST00000040775; OTTMUST00000040776; OTTMUST00000040777; OTTMUST0…
Tor1b	torsin family 1, member B	8.97	9.16	9.01	9.12	TC0200000545.mm.2	NM_133673; ENSMUST00000028199; ENSMUST00000132514; ENSMUST00000133544; ENSMUST00000135507; ENSMUST00000155213; ENSMUST00000156711; BC018456; OTTMUST00000027995; OTTMUST00000027996; OTTMUST00000027997; OTTMUST00000027998; OTTMUST00000027999; OTTMUST00000028001; uc008jda.1; uc008jdb.1
Usp20	ubiquitin specific peptidase 20	8.42	8.06	7.4	7.66	TC0200000546.mm.2	NM_028846; ENSMUST00000061544; ENSMUST00000102849; ENSMUST00000125601; ENSMUST00000127776; ENSMUST00000128295; ENSMUST00000136588; ENSMUST00000138161; ENSMUST00000142232; ENSMUST00000154351; ENSMUST00000154634; ENSMUST00000170476; BC079674; OTTMUST00000027968; OTTMUST00000027969; OTTMUST00000027970; OTTMUST00000027971; OTTMUST00000027972; OTTMUST00000027973; OTTMUST00000027974; OTTMUST00000027975…
Gpr107	G protein-coupled receptor 107	8.36	8.15	8.16	8.14	TC0200000547.mm.2	NM_178760; ENSMUST00000056433; ENSMUST00000127872; ENSMUST00000133207; ENSMUST00000146747; ENSMUST00000147099; ENSMUST00000149622; ENSMUST00000151991; ENSMUST00000153032; ENSMUST00000169333; ENSMUST00000172422; BC092231; BC117900; BC117901; OTTMUST00000028145; OTTMUST00000028146; OTTMUST00000028147; OTTMUST00000028148; OTTMUST00000028150; OTTMUST00000028151; OTTMUST00000028152; OTTMUST00000090341…
Ncs1	neuronal calcium sensor 1	9.25	9.32	9.23	8.85	TC0200000549.mm.2	NM_019681; ENSMUST00000000199; ENSMUST00000150670; BC059825; OTTMUST00000028142; OTTMUST00000028279; uc008jdq.1
Fubp3	far upstream element (FUSE) binding protein 3	7.8	8.21	8.22	7.79	TC0200000552.mm.2	NM_001033389; ENSMUST00000055244; ENSMUST00000113482; ENSMUST00000129903; ENSMUST00000130578; ENSMUST00000132534; ENSMUST00000134553; ENSMUST00000137504; ENSMUST00000137889; ENSMUST00000150473; ENSMUST00000154050; OTTMUST00000028725; OTTMUST00000028726; OTTMUST00000028727; OTTMUST00000028728; OTTMUST00000028729; OTTMUST00000028730; OTTMUST00000028731; OTTMUST00000028732; OTTMUST00000028733
Exosc2	exosome component 2	7.02	6.93	6.68	6.9	TC0200000557.mm.2	NM_144886; ENSMUST00000038474; ENSMUST00000125883; ENSMUST00000137156; ENSMUST00000146135; ENSMUST00000149094; BC021485; BC021807; OTTMUST00000028734; OTTMUST00000028735; OTTMUST00000028736; OTTMUST00000028737; OTTMUST00000028738; uc008jdy.1
Aif1l	allograft inflammatory factor 1-like	6.51	6.47	6.6	6.39	TC0200000561.mm.2	NM_145144; ENSMUST00000001920; ENSMUST00000125457; ENSMUST00000128271; ENSMUST00000138833; ENSMUST00000140649; ENSMUST00000145137; ENSMUST00000148056; ENSMUST00000151276; ENSMUST00000156564; ENSMUST00000156743; BC024599; OTTMUST00000029108; OTTMUST00000029109; OTTMUST00000029110; OTTMUST00000029111; OTTMUST00000029112; OTTMUST00000029113; OTTMUST00000029114; OTTMUST00000029115; OTTMUST00000029116…
Nup214; Mir7674	nucleoporin 214; microRNA 7674	9.07	8.8	8.71	8.98	TC0200000562.mm.2	NM_172268; NR_106135; ENSMUST00000065398; ENSMUST00000123062; ENSMUST00000124455; ENSMUST00000126301; ENSMUST00000129496; ENSMUST00000130185; ENSMUST00000130975; ENSMUST00000138012; ENSMUST00000146138; ENSMUST00000152791; ENSMUST00000153096; BC039282; OTTMUST00000031160; OTTMUST00000031161; OTTMUST00000031162; OTTMUST00000031163; OTTMUST00000031164; OTTMUST00000031165; OTTMUST00000031166; OTTMUST…
Plpp7	phospholipid phosphatase 7 (inactive)	9.05	8.78	8.73	8.36	TC0200000566.mm.2	NM_145521; ENSMUST00000057423; ENSMUST00000140762; ENSMUST00000146502; BC016136; OTTMUST00000031093; OTTMUST00000031094; OTTMUST00000031095
Prrc2b	proline-rich coiled-coil 2B	9.98	9.77	9.63	9.67	TC0200000567.mm.2	NM_001159634; NM_172661; ENSMUST00000036691; ENSMUST00000069817; ENSMUST00000123270; ENSMUST00000128936; ENSMUST00000129626; ENSMUST00000132459; ENSMUST00000140015; ENSMUST00000141053; ENSMUST00000142219; ENSMUST00000156313; BC055116; OTTMUST00000031112; OTTMUST00000031113; OTTMUST00000031114; OTTMUST00000031115; OTTMUST00000031116; OTTMUST00000031117; OTTMUST00000031118; OTTMUST00000031119; OTTM…
Pomt1	protein-O-mannosyltransferase 1	8.21	9.01	8.56	8.57	TC0200000572.mm.2	NM_145145; ENSMUST00000036473; ENSMUST00000123740; ENSMUST00000126784; ENSMUST00000129163; ENSMUST00000132516; ENSMUST00000132853; ENSMUST00000138000; ENSMUST00000146485; ENSMUST00000151598; ENSMUST00000154684; BC027325; OTTMUST00000031122; OTTMUST00000031123; OTTMUST00000031124; OTTMUST00000031125; OTTMUST00000031126; OTTMUST00000031127; OTTMUST00000031128; OTTMUST00000031129; OTTMUST00000031130…
Golga2	golgi autoantigen, golgin subfamily a, 2	12.26	12.39	12.32	12.14	TC0200000574.mm.2	NM_001080968; NM_133852; ENSMUST00000081670; ENSMUST00000100194; ENSMUST00000113377; ENSMUST00000126276; ENSMUST00000127276; ENSMUST00000129193; ENSMUST00000131712; ENSMUST00000139494; ENSMUST00000146544; ENSMUST00000147707; ENSMUST00000149141; BC011407; OTTMUST00000031188; OTTMUST00000031189; OTTMUST00000031190; OTTMUST00000031191; OTTMUST00000031192; OTTMUST00000031193; OTTMUST00000031194; OTTM…
Ciz1	CDKN1A interacting zinc finger protein 1	10.4	10.29	10.05	9.96	TC0200000577.mm.2	NM_001252534; NM_001252536; NM_001252537; NM_001252538; NM_028412; ENSMUST00000048964; ENSMUST00000113331; ENSMUST00000113332; ENSMUST00000113334; ENSMUST00000113338; ENSMUST00000125482; ENSMUST00000125769; ENSMUST00000125818; ENSMUST00000131152; ENSMUST00000132028; ENSMUST00000132290; ENSMUST00000134141; ENSMUST00000136079; ENSMUST00000136325; ENSMUST00000137220; ENSMUST00000139637; ENSMUST00000…
Ptges2	prostaglandin E synthase 2	7.96	7.85	7.58	7.65	TC0200000578.mm.2	NM_133783; ENSMUST00000028162; ENSMUST00000123714; ENSMUST00000130121; BC004846; OTTMUST00000028365; OTTMUST00000028366; OTTMUST00000028367; uc008jfm.2
Fam102a	family with sequence similarity 102, member A	7.52	7.41	7.45	7.77	TC0200000585.mm.2	NM_153560; ENSMUST00000048375; ENSMUST00000133366; ENSMUST00000133512; ENSMUST00000136816; ENSMUST00000147723; BC023752; BC031157; OTTMUST00000028370; OTTMUST00000028371; OTTMUST00000028372; OTTMUST00000028373; OTTMUST00000028374; uc008jfs.1
St6galnac6; St6galnac4	ST6 (alpha-N-acetyl-neuraminyl-2,3-beta-galactosyl-1,3)-N-acetylgalactosaminide alpha-2,6-sialyltransferase 6; ST6 (alpha-N-acetyl-neuraminyl-2,3-beta-galactosyl-1,3)-N-acetylgalactosaminide alpha-2,6-sialyltransferase 4	9.1	8.94	8.77	8.59	TC0200000587.mm.2	NM_001025310; NM_001025311; NM_001276425; NM_001289547; NM_001289548; NM_001289549; NM_011373; NM_016973; NR_110347; ENSMUST00000072111; ENSMUST00000081879; ENSMUST00000095044; ENSMUST00000095045; ENSMUST00000102818; ENSMUST00000113290; ENSMUST00000123080; ENSMUST00000126636; ENSMUST00000128811; ENSMUST00000129165; ENSMUST00000131229; ENSMUST00000140983; ENSMUST00000143625; ENSMUST00000146557; EN…
Sh2d3c	SH2 domain containing 3C	7.42	7.68	7.14	6.92	TC0200000591.mm.2	NM_001252547; NM_013781; NR_045535; ENSMUST00000074248; ENSMUST00000113242; ENSMUST00000124133; ENSMUST00000131101; ENSMUST00000139563; ENSMUST00000141670; BC113203; OTTMUST00000029789; OTTMUST00000029790; OTTMUST00000029791; OTTMUST00000029792; OTTMUST00000030034; OTTMUST00000030035; uc008jgp.2; uc008jgq.2; uc008jgr.2
Tor2a	torsin family 2, member A	8.67	8.77	9.04	8.86	TC0200000592.mm.2	NM_152800; NR_045485; ENSMUST00000009707; ENSMUST00000123624; ENSMUST00000140999; ENSMUST00000149720; ENSMUST00000149987; ENSMUST00000156617; ENSMUST00000175763; ENSMUST00000177382; BC003466; BC024469; OTTMUST00000029816; OTTMUST00000029817; OTTMUST00000029818; OTTMUST00000029819; OTTMUST00000029821; OTTMUST00000091883; OTTMUST00000110829; OTTMUST00000110830; uc008jgs.2; uc008jgt.2
Fam129b	family with sequence similarity 129, member B	6.33	6.19	7.31	7.26	TC0200000597.mm.2	NM_146119; ENSMUST00000028135; ENSMUST00000125347; ENSMUST00000138781; ENSMUST00000150875; ENSMUST00000151607; ENSMUST00000154514; BC027843; OTTMUST00000029853; OTTMUST00000029854; OTTMUST00000029855; OTTMUST00000029856; OTTMUST00000029857; OTTMUST00000029858; uc008jhc.2
Rpl12; Snora65	ribosomal protein L12; small nucleolar RNA, H/ACA box 65	13.96	14.16	14.71	15.16	TC0200000600.mm.2	NM_009076; NR_002898; ENSMUST00000102811; ENSMUST00000125415; ENSMUST00000126610; ENSMUST00000133842; ENSMUST00000134912; ENSMUST00000144644; ENSMUST00000154340; BC018321; BC081469; BC090393; OTTMUST00000029954; OTTMUST00000029955; OTTMUST00000029956; OTTMUST00000029957; OTTMUST00000029958; OTTMUST00000029959; OTTMUST00000029960; uc008jhe.2; uc012bub.1
Mapkap1	mitogen-activated protein kinase associated protein 1	11.1	10.81	10.88	10.78	TC0200000612.mm.2	NM_177345; ENSMUST00000113123; ENSMUST00000113124; ENSMUST00000113126; ENSMUST00000124443; ENSMUST00000129633; ENSMUST00000137021; ENSMUST00000138933; ENSMUST00000141253; ENSMUST00000147337; ENSMUST00000149383; ENSMUST00000156967; BC090644; BC096618; OTTMUST00000028215; OTTMUST00000028217; OTTMUST00000028218; OTTMUST00000028219; OTTMUST00000028220; OTTMUST00000028221; OTTMUST00000028222; OTTMUST0…
Hspa5	heat shock protein 5	16.48	16.88	16.89	16.42	TC0200000620.mm.2	NM_001163434; NM_022310; ENSMUST00000028222; ENSMUST00000100171; ENSMUST00000129333; ENSMUST00000137145; ENSMUST00000145466; ENSMUST00000155595; BC050927; OTTMUST00000028494; OTTMUST00000028495; OTTMUST00000028498; OTTMUST00000028499; OTTMUST00000028500; OTTMUST00000028501; uc008jis.2; uc008jit.2
Cntrl	centriolin	7.75	7.85	7.97	8.04	TC0200000634.mm.2	NM_012018; ENSMUST00000028235; ENSMUST00000028237; ENSMUST00000113032; ENSMUST00000113033; ENSMUST00000113034; ENSMUST00000113037; ENSMUST00000123884; ENSMUST00000124081; ENSMUST00000130457; ENSMUST00000143807; ENSMUST00000150807; ENSMUST00000156933; BC158010; OTTMUST00000029284; OTTMUST00000029285; OTTMUST00000029286; OTTMUST00000030118; OTTMUST00000030119; OTTMUST00000030265; OTTMUST00000030267…
Gsn	gelsolin	10.62	10.91	10.81	11.45	TC0200000636.mm.2	NM_001206367; NM_001206368; NM_001206369; NM_146120; ENSMUST00000028239; ENSMUST00000124323; ENSMUST00000139867; ENSMUST00000142324; BC023143; BC060377; OTTMUST00000028765; OTTMUST00000030967; OTTMUST00000030968; OTTMUST00000030969; uc008jkc.2; uc008jkd.2; uc008jke.2; uc008jkf.1; uc008jkg.2
Dab2ip	disabled 2 interacting protein	11.88	11.51	11.38	11.47	TC0200000641.mm.2	NM_001001602; NM_001114124; NM_001114125; ENSMUST00000065001; ENSMUST00000091010; ENSMUST00000112981; ENSMUST00000112983; ENSMUST00000112986; ENSMUST00000112987; ENSMUST00000112992; ENSMUST00000124098; ENSMUST00000135741; ENSMUST00000138957; ENSMUST00000145698; ENSMUST00000156465; ENSMUST00000156669; BC118530; OTTMUST00000028984; OTTMUST00000029170; OTTMUST00000029171; OTTMUST00000029172; OTTMUST…
Mrrf	mitochondrial ribosome recycling factor	8.93	9.08	9.22	9.06	TC0200000647.mm.2	NM_026422; ENSMUST00000028250; ENSMUST00000132042; ENSMUST00000162490; BC019787; OTTMUST00000028782; OTTMUST00000028783; OTTMUST00000087562; uc008jlj.2
Ptgs1	prostaglandin-endoperoxide synthase 1	4.19	4.19	5.19	6.41	TC0200000651.mm.2	NM_008969; ENSMUST00000062069; ENSMUST00000133777; ENSMUST00000144319; ENSMUST00000149930; ENSMUST00000151351; BC005573; BC023322; OTTMUST00000028971; OTTMUST00000028972; OTTMUST00000028973; OTTMUST00000028974; OTTMUST00000028975
Rabgap1; Gpr21	RAB GTPase activating protein 1; G protein-coupled receptor 21	13.47	13.23	13.09	13.23	TC0200000686.mm.2	NM_001033960; NM_146121; NM_177383; ENSMUST00000061179; ENSMUST00000065441; ENSMUST00000066055; ENSMUST00000112920; ENSMUST00000130601; ENSMUST00000133434; ENSMUST00000148470; ENSMUST00000153145; ENSMUST00000159092; ENSMUST00000159737; BC112377; BC138337; OTTMUST00000030109; OTTMUST00000030110; OTTMUST00000030111; OTTMUST00000030112; OTTMUST00000030113; OTTMUST00000030114; OTTMUST00000030115; OTT…
Nek6	NIMA (never in mitosis gene a)-related expressed kinase 6	8.05	7.97	8.86	9.01	TC0200000702.mm.2	NM_001159631; NM_021606; ENSMUST00000054234; ENSMUST00000112895; ENSMUST00000112902; ENSMUST00000151683; ENSMUST00000156726; BC019524; OTTMUST00000030841; OTTMUST00000030842; OTTMUST00000030843; OTTMUST00000030844; OTTMUST00000030845; uc008jnn.2; uc008jno.2
Arpc5l	actin related protein 2/3 complex, subunit 5-like	9.26	9.44	9.24	9.02	TC0200000719.mm.2	NM_028809; ENSMUST00000090993; ENSMUST00000112862; ENSMUST00000135049; ENSMUST00000141467; BC024482; OTTMUST00000029542; OTTMUST00000029543; OTTMUST00000029668; uc008joa.1
Acvr2a	activin receptor IIA	9.2	8.98	9.06	9.03	TC0200000781.mm.2	NM_007396; ENSMUST00000063886; ENSMUST00000156681; BC138823; OTTMUST00000029496; OTTMUST00000029497; uc008jpn.2; uc008jpo.2
Mbd5	methyl-CpG binding domain protein 5	11.92	11.93	11.76	11.87	TC0200000783.mm.2	NM_029924; ENSMUST00000047413; ENSMUST00000112745; ENSMUST00000112754; ENSMUST00000122841; ENSMUST00000127085; ENSMUST00000132717; ENSMUST00000142250; ENSMUST00000147023; ENSMUST00000147055; ENSMUST00000148796; ENSMUST00000154653; BC138375; BC138378; OTTMUST00000029633; OTTMUST00000029644; OTTMUST00000029645; OTTMUST00000029646; OTTMUST00000029647; OTTMUST00000029662; OTTMUST00000029663; OTTMUST0…
Epc2	enhancer of polycomb homolog 2 (Drosophila)	12.4	12.41	12.02	12.32	TC0200000798.mm.2	NM_172663; ENSMUST00000092123; ENSMUST00000152485; OTTMUST00000029659; OTTMUST00000029660; uc008jpw.2; uc008jpx.2
Kif5c	kinesin family member 5C	14.55	14.33	14.33	14.03	TC0200000801.mm.2	NM_008449; ENSMUST00000028102; ENSMUST00000127245; ENSMUST00000132968; ENSMUST00000138834; ENSMUST00000146247; ENSMUST00000152353; BC067051; OTTMUST00000029661; OTTMUST00000029861; OTTMUST00000029862; OTTMUST00000029863; OTTMUST00000029864; OTTMUST00000029865; uc008jpy.1
Lypd6	LY6/PLAUR domain containing 6	10.3	10.17	10.02	9.5	TC0200000804.mm.2	NM_177139; NR_033304; ENSMUST00000053208; ENSMUST00000112712; ENSMUST00000126337; ENSMUST00000128451; ENSMUST00000169232; BC070462; OTTMUST00000029475; OTTMUST00000029476; OTTMUST00000029477; uc008jqa.3; uc012bvg.2
Tnfaip6	tumor necrosis factor alpha induced protein 6	8.01	7.95	7.7	7.54	TC0200000819.mm.2	NM_009398; ENSMUST00000065927; BC021155; OTTMUST00000029578; uc008jqp.1
Rif1	Rap1 interacting factor 1 homolog (yeast)	13.31	13	12.99	12.37	TC0200000821.mm.2	NM_175238; ENSMUST00000069794; ENSMUST00000112693; ENSMUST00000125116; ENSMUST00000125322; ENSMUST00000125376; ENSMUST00000126218; ENSMUST00000145130; ENSMUST00000152178; OTTMUST00000029579; OTTMUST00000029830; OTTMUST00000029831; OTTMUST00000029832; OTTMUST00000029833; OTTMUST00000029834; OTTMUST00000029835; uc008jqq.1; uc008jqr.1; uc008jqs.1; uc008jqt.1; uc012bvj.1; uc012bvk.1
Fmnl2	formin-like 2	11.83	11.89	12.35	12.82	TC0200000833.mm.2	NM_172409; ENSMUST00000049483; ENSMUST00000050719; ENSMUST00000090952; ENSMUST00000127122; ENSMUST00000134459; ENSMUST00000155586; OTTMUST00000029560; OTTMUST00000029561; OTTMUST00000029562; OTTMUST00000029563; uc008jrh.1; uc008jri.1; uc008jrj.1
Arl6ip6	ADP-ribosylation factor-like 6 interacting protein 6	9.3	9.07	8.71	8.79	TC0200000843.mm.2	NM_022989; ENSMUST00000028336; ENSMUST00000155517; BC019550; BC157980; OTTMUST00000029590; OTTMUST00000029591; uc008jrn.2; uc008jro.2
Galnt13	UDP-N-acetyl-alpha-D-galactosamine:polypeptide N-acetylgalactosaminyltransferase 13	13.85	13.83	12.95	12.49	TC0200000850.mm.2	NM_173030; ENSMUST00000068595; ENSMUST00000112634; ENSMUST00000112635; ENSMUST00000112636; ENSMUST00000136642; BC131651; BC131652; OTTMUST00000036656; OTTMUST00000036657; OTTMUST00000036658; OTTMUST00000036659; uc008jrq.1; uc008jrr.1; uc008jrs.1; uc012bvm.1
Kcnj3	potassium inwardly-rectifying channel, subfamily J, member 3	13.06	13.13	12.56	12.35	TC0200000856.mm.2	NM_008426; ENSMUST00000067101; ENSMUST00000112632; ENSMUST00000112633; BC068167; BC103673; BC103674; OTTMUST00000036664; OTTMUST00000036665
Gpd2	glycerol phosphate dehydrogenase 2, mitochondrial	11.05	11.05	10.84	10.31	TC0200000868.mm.2	NM_001145820; NM_010274; ENSMUST00000028167; ENSMUST00000112618; ENSMUST00000124689; ENSMUST00000141536; ENSMUST00000148991; ENSMUST00000154612; ENSMUST00000169687; BC021359; OTTMUST00000029883; OTTMUST00000030012; OTTMUST00000030013; OTTMUST00000031299; OTTMUST00000031300; uc008jsc.2; uc008jsd.1; uc008jse.2
Gm11099	predicted gene 11099 [Source:MGI Symbol;Acc:MGI:3779335]	5.77	6.42	5.7	5.9	TC0200000886.mm.2	ENSMUST00000112589
Pkp4	plakophilin 4	13	12.93	12.89	12.84	TC0200000888.mm.2	NM_026361; NM_175464; ENSMUST00000037903; ENSMUST00000102754; ENSMUST00000112577; ENSMUST00000122888; ENSMUST00000123908; ENSMUST00000124127; ENSMUST00000124725; ENSMUST00000126749; ENSMUST00000151452; ENSMUST00000168631; ENSMUST00000183359; ENSMUST00000183625; ENSMUST00000184332; ENSMUST00000184705; BC079848; BC082578; OTTMUST00000030307; OTTMUST00000030308; OTTMUST00000030309; OTTMUST0000003031…
Tanc1	tetratricopeptide repeat, ankyrin repeat and coiled-coil containing 1	7.98	7.79	8.2	7.53	TC0200000897.mm.2	NM_198294; ENSMUST00000037526; ENSMUST00000056900; ENSMUST00000112568; ENSMUST00000126271; ENSMUST00000127013; ENSMUST00000128030; ENSMUST00000136248; ENSMUST00000139863; ENSMUST00000142573; ENSMUST00000147650; ENSMUST00000162857; BC079914; BC141367; OTTMUST00000030323; OTTMUST00000030326; OTTMUST00000030327; OTTMUST00000030328; OTTMUST00000030329; OTTMUST00000030330; OTTMUST00000030331; OTTMUST0…
March7	membrane-associated ring finger (C3HC4) 7	12.84	12.9	12.87	12.92	TC0200000909.mm.2	NM_020575; ENSMUST00000067542; ENSMUST00000102747; ENSMUST00000102748; ENSMUST00000126986; ENSMUST00000131813; ENSMUST00000134905; ENSMUST00000136367; ENSMUST00000142485; ENSMUST00000143806; BC025029; OTTMUST00000030731; OTTMUST00000030732; OTTMUST00000030733; OTTMUST00000030734; OTTMUST00000030735; OTTMUST00000030736; OTTMUST00000030737; OTTMUST00000040241; uc008jtx.1; uc008jty.1; uc008jtz.1; uc…
Tank	TRAF family member-associated Nf-kappa B activator	11.44	11.63	11.22	11.45	TC0200000923.mm.2	NM_001164071; NM_001164072; NM_011529; ENSMUST00000078074; ENSMUST00000112494; ENSMUST00000112495; ENSMUST00000112501; ENSMUST00000112502; ENSMUST00000136688; ENSMUST00000139533; ENSMUST00000141544; ENSMUST00000143515; ENSMUST00000145632; ENSMUST00000154693; BC026148; OTTMUST00000031374; OTTMUST00000031375; OTTMUST00000031376; OTTMUST00000031377; OTTMUST00000031378; OTTMUST00000031379; OTTMUST000…
Psmd14	proteasome (prosome, macropain) 26S subunit, non-ATPase, 14	9.74	10.32	9.84	9.86	TC0200000924.mm.2	NM_021526; ENSMUST00000028278; ENSMUST00000125388; ENSMUST00000134658; ENSMUST00000135265; ENSMUST00000139475; ENSMUST00000146051; ENSMUST00000153683; ENSMUST00000154627; BC003742; OTTMUST00000031567; OTTMUST00000031568; OTTMUST00000031569; OTTMUST00000031570; OTTMUST00000031571; OTTMUST00000031572; OTTMUST00000031573; OTTMUST00000031574; uc008jvc.1
Slc4a10	solute carrier family 4, sodium bicarbonate cotransporter-like, member 10	14.76	14.52	14.44	14.17	TC0200000929.mm.2	NM_001242378; NM_001242379; NM_001242380; NM_001242381; NM_001242382; NM_001242383; NM_033552; ENSMUST00000054484; ENSMUST00000102735; ENSMUST00000112480; ENSMUST00000147917; ENSMUST00000149527; ENSMUST00000155219; ENSMUST00000156534; BC039226; OTTMUST00000030426; OTTMUST00000030427; OTTMUST00000030428; OTTMUST00000030429; OTTMUST00000030479; OTTMUST00000030480; OTTMUST00000030481; uc008jve.3; uc…
Gca	grancalcin	6.65	6.79	6.33	6.76	TC0200000933.mm.2	NM_145523; ENSMUST00000028257; ENSMUST00000148083; BC021450; OTTMUST00000030860; OTTMUST00000030861; uc008jvp.1
Scn2a1	sodium channel, voltage-gated, type II, alpha 1	16.03	16.08	15.67	15.32	TC0200000953.mm.2	NM_001099298; ENSMUST00000028377; ENSMUST00000100067; ENSMUST00000138368; ENSMUST00000144254; OTTMUST00000031206; OTTMUST00000031207; OTTMUST00000031208; uc008jwo.2; uc012bwd.1
Csrnp3	cysteine-serine-rich nuclear protein 3	9.24	9.33	9.41	9.33	TC0200000955.mm.2	NM_153409; NM_178634; ENSMUST00000053910; ENSMUST00000112394; ENSMUST00000112397; ENSMUST00000122912; ENSMUST00000129133; ENSMUST00000139896; ENSMUST00000145598; ENSMUST00000176109; BC055701; OTTMUST00000031210; OTTMUST00000031310; OTTMUST00000031311; OTTMUST00000031312; OTTMUST00000031313; OTTMUST00000031314; OTTMUST00000031315; OTTMUST00000031316; uc008jwq.2; uc008jwr.2; uc008jws.2; uc008jwt.2;…
B3galt1	UDP-Gal:betaGlcNAc beta 1,3-galactosyltransferase, polypeptide 1	11.12	11.51	11.05	10.91	TC0200000969.mm.2	NM_020283; ENSMUST00000042456; ENSMUST00000112346; ENSMUST00000180887; BC094660; BC132246; BC132528; OTTMUST00000030981; OTTMUST00000112460
Cers6	ceramide synthase 6	13.41	13.34	13.18	12.59	TC0200000994.mm.2	NM_172856; ENSMUST00000028426; ENSMUST00000141498; ENSMUST00000141983; ENSMUST00000155748; ENSMUST00000175684; ENSMUST00000176018; ENSMUST00000183755; BC057629; OTTMUST00000031236; OTTMUST00000031237; OTTMUST00000031238; OTTMUST00000031239; OTTMUST00000110036; OTTMUST00000110037; OTTMUST00000117228; uc008jxs.1
Nostrin	nitric oxide synthase trafficker	7.65	7.74	7.56	6.39	TC0200001002.mm.2	NM_181547; ENSMUST00000041865; ENSMUST00000141276; BC069942; OTTMUST00000031234; OTTMUST00000031235; uc008jxt.2
Bbs5	Bardet-Biedl syndrome 5 (human)	6.82	7.1	6.83	6.81	TC0200001007.mm.2	NM_028284; ENSMUST00000074963; ENSMUST00000112286; ENSMUST00000127806; ENSMUST00000130061; ENSMUST00000134659; ENSMUST00000143165; ENSMUST00000144240; ENSMUST00000149276; BC061031; OTTMUST00000031285; OTTMUST00000031286; OTTMUST00000031287; OTTMUST00000031288; OTTMUST00000031289; OTTMUST00000031290; OTTMUST00000031291; OTTMUST00000031292; uc008jyf.1; uc012bwp.1
Ppig	peptidyl-prolyl isomerase G (cyclophilin G)	13.71	13.76	13.36	13.38	TC0200001009.mm.2	NM_001081086; ENSMUST00000040915; ENSMUST00000090858; ENSMUST00000124810; ENSMUST00000125105; ENSMUST00000128506; ENSMUST00000134424; ENSMUST00000134500; ENSMUST00000142839; ENSMUST00000143954; ENSMUST00000144652; ENSMUST00000146234; ENSMUST00000153772; BC150694; OTTMUST00000031354; OTTMUST00000031355; OTTMUST00000031356; OTTMUST00000031357; OTTMUST00000031358; OTTMUST00000031359; OTTMUST00000031…
Phospho2	phosphatase, orphan 2	9.29	9.34	9.22	8.89	TC0200001011.mm.2	NM_028521; ENSMUST00000028494; ENSMUST00000112266; ENSMUST00000128765; ENSMUST00000131100; ENSMUST00000151298; ENSMUST00000180290; BC025612; BC031523; OTTMUST00000031418; OTTMUST00000031419; OTTMUST00000031420; OTTMUST00000031421; OTTMUST00000031422; uc008jyp.1; uc008jyq.1; uc008jyr.1
Klhl23	kelch-like 23	8.9	9	8.61	8.27	TC0200001012.mm.2	NM_177784; ENSMUST00000053087; ENSMUST00000135759; ENSMUST00000152898; BC072626; OTTMUST00000031423; OTTMUST00000031424; OTTMUST00000031425; uc008jys.2
Ssb	Sjogren syndrome antigen B	14.18	14.29	14.27	14.28	TC0200001013.mm.2	NM_001110145; NM_009278; ENSMUST00000090852; ENSMUST00000112260; ENSMUST00000132186; ENSMUST00000132603; ENSMUST00000156057; ENSMUST00000166411; BC003820; BC106150; OTTMUST00000031436; OTTMUST00000031437; OTTMUST00000031438; OTTMUST00000031439; OTTMUST00000031440; uc008jyt.2; uc012bws.1; uc012bwt.1
Ubr3	ubiquitin protein ligase E3 component n-recognin 3	12.35	12.48	12.2	12.33	TC0200001015.mm.2	NM_177783; ENSMUST00000055758; ENSMUST00000112251; ENSMUST00000123890; ENSMUST00000125608; ENSMUST00000126165; ENSMUST00000131553; ENSMUST00000136543; ENSMUST00000142563; ENSMUST00000150301; ENSMUST00000152610; OTTMUST00000031645; OTTMUST00000031646; OTTMUST00000031647; OTTMUST00000031648; OTTMUST00000031649; OTTMUST00000031650; OTTMUST00000031651; OTTMUST00000031652; OTTMUST00000031653; uc008jyy…
Gad1	glutamate decarboxylase 1	11.75	11.61	11.48	11.57	TC0200001023.mm.2	NM_008077; ENSMUST00000094934; ENSMUST00000123330; ENSMUST00000130604; ENSMUST00000130618; ENSMUST00000130998; ENSMUST00000140478; ENSMUST00000148210; ENSMUST00000155979; BC027059; OTTMUST00000083419; OTTMUST00000083431; OTTMUST00000083432; OTTMUST00000083433; OTTMUST00000083434; OTTMUST00000083435; OTTMUST00000083436; OTTMUST00000083437; uc008jzj.1; uc008jzk.1; uc008jzl.1; uc008jzm.1
Gorasp2	golgi reassembly stacking protein 2	12.6	12.89	12.85	12.85	TC0200001025.mm.2	NM_027352; NR_027343; ENSMUST00000028509; ENSMUST00000112201; ENSMUST00000112205; ENSMUST00000130970; ENSMUST00000133432; ENSMUST00000136485; BC005600; BC016455; OTTMUST00000031663; OTTMUST00000031664; OTTMUST00000031665; OTTMUST00000031666; OTTMUST00000031667; OTTMUST00000031712; uc008jzn.2; uc008jzo.2; uc008jzp.2; uc008jzq.1; uc008jzr.1; uc008jzs.2
Dcaf17	DDB1 and CUL4 associated factor 17	9.43	9.55	9.12	9.49	TC0200001030.mm.2	NM_001165980; NM_001165981; NM_001165982; NM_198005; ENSMUST00000064141; ENSMUST00000102701; ENSMUST00000112159; ENSMUST00000112167; ENSMUST00000130292; ENSMUST00000132619; ENSMUST00000135357; ENSMUST00000136299; ENSMUST00000154704; BC031546; OTTMUST00000031759; OTTMUST00000031760; OTTMUST00000031761; OTTMUST00000031762; OTTMUST00000031764; OTTMUST00000031765; OTTMUST00000031766; OTTMUST000000317…
Dync1i2	dynein cytoplasmic 1 intermediate chain 2	13.74	13.7	13.37	13.62	TC0200001033.mm.2	NM_001198872; NM_001198873; NM_001198874; NM_001198875; NM_001198876; NM_001198877; NM_001198878; NM_010064; ENSMUST00000081710; ENSMUST00000100028; ENSMUST00000112136; ENSMUST00000112138; ENSMUST00000112139; ENSMUST00000112140; ENSMUST00000112142; ENSMUST00000112144; ENSMUST00000137683; ENSMUST00000138613; ENSMUST00000141619; ENSMUST00000149735; BC139374; BC139375; OTTMUST00000031778; OTTMUST000…
Hat1	histone aminotransferase 1	10.19	10.65	10.36	10.31	TC0200001036.mm.2	NM_026115; ENSMUST00000028408; ENSMUST00000112122; ENSMUST00000144888; ENSMUST00000145147; BC055460; OTTMUST00000031861; OTTMUST00000031862; OTTMUST00000031863; uc008kap.1; uc008kaq.1
Metap1d	methionyl aminopeptidase type 1D (mitochondrial)	8.99	9.19	8.83	9.08	TC0200001038.mm.2	NM_025633; ENSMUST00000037210; ENSMUST00000123858; ENSMUST00000124875; ENSMUST00000138873; ENSMUST00000139045; ENSMUST00000148164; BC051534; OTTMUST00000031903; OTTMUST00000031904; OTTMUST00000031905; OTTMUST00000031906; OTTMUST00000031907; OTTMUST00000031908; uc008kar.1; uc008kas.1
Itga6	integrin alpha 6	8.72	8.89	10.29	10.04	TC0200001045.mm.2	NM_001277970; NM_008397; ENSMUST00000028522; ENSMUST00000112101; ENSMUST00000126787; ENSMUST00000133124; ENSMUST00000139760; ENSMUST00000152009; ENSMUST00000155249; ENSMUST00000155596; BC058095; OTTMUST00000032063; OTTMUST00000032064; OTTMUST00000032065; OTTMUST00000032066; OTTMUST00000032067; OTTMUST00000032069; OTTMUST00000032070; OTTMUST00000033060; uc008kbe.1; uc008kbf.1
Pdk1	pyruvate dehydrogenase kinase, isoenzyme 1	8.28	8.4	9.29	9.64	TC0200001047.mm.2	NM_172665; ENSMUST00000006669; ENSMUST00000129427; ENSMUST00000129887; ENSMUST00000134362; ENSMUST00000148249; ENSMUST00000151358; ENSMUST00000152696; ENSMUST00000156036; BC027196; OTTMUST00000032057; OTTMUST00000032058; OTTMUST00000032059; OTTMUST00000032060; OTTMUST00000032061; OTTMUST00000032155; OTTMUST00000032156; OTTMUST00000033061
Rapgef4	Rap guanine nucleotide exchange factor (GEF) 4	13.64	13.46	13.59	13.33	TC0200001049.mm.2	NM_001204165; NM_001204166; NM_001204167; NM_019688; ENSMUST00000028525; ENSMUST00000090826; ENSMUST00000102698; ENSMUST00000122975; ENSMUST00000124004; ENSMUST00000146970; ENSMUST00000149421; ENSMUST00000150234; ENSMUST00000151236; ENSMUST00000153887; ENSMUST00000156031; BC139822; OTTMUST00000031708; OTTMUST00000031733; OTTMUST00000031734; OTTMUST00000031735; OTTMUST00000031736; OTTMUST000000317…
Zak	sterile alpha motif and leucine zipper containing kinase AZK	6.19	6.15	6.88	6.68	TC0200001053.mm.2	NM_001164791; NM_023057; NM_178084; ENSMUST00000090824; ENSMUST00000112073; ENSMUST00000135204; ENSMUST00000135469; ENSMUST00000144111; ENSMUST00000150126; BC023718; OTTMUST00000031795; OTTMUST00000031796; OTTMUST00000031797; OTTMUST00000031798; OTTMUST00000031799; OTTMUST00000031800; uc008kbs.2; uc008kbt.2; uc008kbu.2; uc008kbv.2
Scrn3	secernin 3	8.69	8.76	8.85	8.63	TC0200001072.mm.2	NM_029022; ENSMUST00000090811; ENSMUST00000112050; ENSMUST00000123621; ENSMUST00000139926; ENSMUST00000154158; ENSMUST00000155019; BC139390; BC139391; OTTMUST00000032460; OTTMUST00000032461; OTTMUST00000032462; OTTMUST00000032463; OTTMUST00000032464; OTTMUST00000032465; uc008kcl.1; uc008kcm.1
Mtx2	metaxin 2	9.8	9.97	9.58	9.24	TC0200001102.mm.2	NM_016804; ENSMUST00000028511; ENSMUST00000129284; ENSMUST00000155844; BC006641; OTTMUST00000040110; OTTMUST00000040111; OTTMUST00000040112; uc008kej.2; uc012bxm.1
Hnrnpa3; Gm6793	heterogeneous nuclear ribonucleoprotein A3; heterogeneous nuclear ribonucleoprotein A3 pseudogene	14.69	14.74	14.67	14.55	TC0200001115.mm.2	NM_053263; NM_146130; NM_198090; NR_033513; ENSMUST00000090792; ENSMUST00000111961; ENSMUST00000111962; ENSMUST00000111964; ENSMUST00000132392; ENSMUST00000141974; ENSMUST00000164947; BC023828; BC023908; BC038364; BC062198; BC064824; BC085474; BC116250; BC116251; BC157904; BC157919; BC158038; BC158074; BC172011; OTTMUST00000032009; OTTMUST00000032010; OTTMUST00000032011; OTTMUST00000032012; OTTMU…
Agps	alkylglycerone phosphate synthase	9.88	9.79	9.81	9.62	TC0200001121.mm.2	NM_172666; ENSMUST00000047232; ENSMUST00000111952; ENSMUST00000175646; ENSMUST00000176056; ENSMUST00000176626; ENSMUST00000176973; ENSMUST00000177204; BC063086; OTTMUST00000032119; OTTMUST00000032120; OTTMUST00000110802; OTTMUST00000110803; OTTMUST00000110804; OTTMUST00000110805; OTTMUST00000111039; uc008kes.2; uc008ket.2
Rbm45	RNA binding motif protein 45	10.31	10.67	10.42	10.32	TC0200001125.mm.2	NM_153405; ENSMUST00000046389; BC057890; OTTMUST00000031697; uc008kez.1
Osbpl6	oxysterol binding protein-like 6	10.91	10.55	10.26	10.04	TC0200001127.mm.2	NM_145525; ENSMUST00000077972; ENSMUST00000111929; ENSMUST00000111930; ENSMUST00000124601; ENSMUST00000128034; ENSMUST00000133275; ENSMUST00000134213; ENSMUST00000184442; BC022908; OTTMUST00000031698; OTTMUST00000031699; OTTMUST00000031700; OTTMUST00000031701; OTTMUST00000031702; OTTMUST00000031703; OTTMUST00000031704; uc008kfe.1
Plekha3	pleckstrin homology domain-containing, family A (phosphoinositide binding specific) member 3	12.59	12.67	12.67	12.45	TC0200001134.mm.2	NM_031256; ENSMUST00000111920; ENSMUST00000125119; BC031110; OTTMUST00000031691; OTTMUST00000031692; uc008kfk.2; uc008kfl.2; uc012bxp.1
Ube2e3	ubiquitin-conjugating enzyme E2E 3	13.42	13.37	13.31	12.71	TC0200001150.mm.2	NM_009454; ENSMUST00000028398; ENSMUST00000121433; ENSMUST00000124120; ENSMUST00000130914; ENSMUST00000138864; ENSMUST00000153266; ENSMUST00000153614; BC011477; OTTMUST00000040503; OTTMUST00000040504; OTTMUST00000040505; OTTMUST00000040506; OTTMUST00000040507; OTTMUST00000078866; OTTMUST00000078867; uc008kgm.1; uc008kgn.1
Itga4	integrin alpha 4	8.14	7.56	8.22	8	TC0200001158.mm.2	NM_010576; ENSMUST00000099972; ENSMUST00000126312; ENSMUST00000135919; ENSMUST00000141094; ENSMUST00000155105; BC068313; OTTMUST00000032190; OTTMUST00000032191; OTTMUST00000032192; OTTMUST00000032193; OTTMUST00000032194; uc008kgp.1; uc008kgq.1; uc008kgr.1
Ssfa2	sperm specific antigen 2	8.03	8.03	8.8	8.79	TC0200001164.mm.2	NM_080558; ENSMUST00000111784; ENSMUST00000111785; ENSMUST00000111788; ENSMUST00000124938; ENSMUST00000133266; BC141883; OTTMUST00000032211; OTTMUST00000032212; OTTMUST00000032213; OTTMUST00000032214; OTTMUST00000032215; uc008kgv.2; uc008kgw.2; uc008kgx.1
Dnajc10	DnaJ (Hsp40) homolog, subfamily C, member 10	12.62	12.69	12.47	12.67	TC0200001171.mm.2	NM_024181; ENSMUST00000028392; ENSMUST00000125000; ENSMUST00000133536; ENSMUST00000153093; ENSMUST00000154912; BC033461; OTTMUST00000032249; OTTMUST00000032308; OTTMUST00000032309; OTTMUST00000032310; OTTMUST00000033161; uc008khi.1; uc008khj.1
Zfp804a	zinc finger protein 804A	7.94	7.83	7.31	7.29	TC0200001189.mm.2	NM_175513; ENSMUST00000047527; ENSMUST00000127187; OTTMUST00000032239; OTTMUST00000032240; uc008khu.1; uc008khv.1
Zc3h15	zinc finger CCCH-type containing 15	11.66	11.88	11.6	11.44	TC0200001201.mm.2	NM_026934; ENSMUST00000081591; ENSMUST00000125422; ENSMUST00000130948; ENSMUST00000134789; ENSMUST00000140086; ENSMUST00000142756; ENSMUST00000145099; BC028787; BC031845; BC058229; OTTMUST00000032285; OTTMUST00000032286; OTTMUST00000032287; OTTMUST00000032288; OTTMUST00000032289; OTTMUST00000032290; OTTMUST00000032291; uc008khx.1; uc008khy.1; uc008khz.1
Itgav	integrin alpha V	11.04	10.93	11.31	11.38	TC0200001203.mm.2	NM_008402; ENSMUST00000028499; ENSMUST00000111740; ENSMUST00000125360; ENSMUST00000125402; ENSMUST00000131192; ENSMUST00000141725; ENSMUST00000148256; ENSMUST00000151463; ENSMUST00000155521; OTTMUST00000032292; OTTMUST00000032293; OTTMUST00000032294; OTTMUST00000032295; OTTMUST00000032296; OTTMUST00000032342; OTTMUST00000032343; OTTMUST00000032344; OTTMUST00000032345; uc008kia.1; uc008kib.1
Fam171b	family with sequence similarity 171, member B	14.2	14.02	13.9	13.74	TC0200001204.mm.2	NM_175514; ENSMUST00000051454; ENSMUST00000148184; BC113787; OTTMUST00000032361; OTTMUST00000032362; uc008kie.1
Gm13698	predicted gene 13698 [Source:MGI Symbol;Acc:MGI:3702072]	10.2	10.23	9.92	9.8	TC0200001206.mm.2	ENSMUST00000178325; ENSMUST00000179192
Gm13693	predicted gene 13693 [Source:MGI Symbol;Acc:MGI:3702055]	10.2	10.23	9.92	9.8	TC0200001207.mm.2	ENSMUST00000178960; ENSMUST00000179448
Gm13695	predicted gene 13695 [Source:MGI Symbol;Acc:MGI:3702066]	10.2	10.23	9.92	9.8	TC0200001208.mm.2	ENSMUST00000099951; ENSMUST00000179504
Gm13696	predicted gene 13696 [Source:MGI Symbol;Acc:MGI:3702068]	10.2	10.23	9.92	9.8	TC0200001209.mm.2	ENSMUST00000179311; ENSMUST00000180347
Gm13694	predicted gene 13694 [Source:MGI Symbol;Acc:MGI:3702064]	10.2	10.23	9.92	9.8	TC0200001210.mm.2	ENSMUST00000178533; ENSMUST00000178655
Gm13697	predicted gene 13697 [Source:MGI Symbol;Acc:MGI:3702070]	10.2	10.23	9.92	9.8	TC0200001211.mm.2	ENSMUST00000099948; ENSMUST00000179552
Gm13691	predicted gene 13691 [Source:MGI Symbol;Acc:MGI:3702053]	8.45	8.61	8.16	8.25	TC0200001212.mm.2	ENSMUST00000099947
Med19	mediator complex subunit 19	6.45	6.17	6.24	6.42	TC0200001218.mm.2	NM_025885; ENSMUST00000102645; ENSMUST00000141595; BC082559; OTTMUST00000032654; OTTMUST00000032655; uc008kiy.2
Ypel4	yippee-like 4 (Drosophila)	12.37	12.53	12.12	12.36	TC0200001221.mm.2	NM_001005342; ENSMUST00000090729; ENSMUST00000111643; ENSMUST00000151399; ENSMUST00000151647; BC119263; OTTMUST00000032825; OTTMUST00000032826; OTTMUST00000032827; OTTMUST00000032828; uc008kjc.1
Ube2l6	ubiquitin-conjugating enzyme E2L 6	5.28	4.98	5.98	7.7	TC0200001222.mm.2	NM_019949; ENSMUST00000102642; ENSMUST00000150325; ENSMUST00000154709; ENSMUST00000159150; BC008238; OTTMUST00000032887; OTTMUST00000032888; OTTMUST00000032889; OTTMUST00000086949; uc012byn.1
Timm10	translocase of inner mitochondrial membrane 10	7.4	7.1	7.2	7.22	TC0200001223.mm.2	NM_013899; ENSMUST00000028470; ENSMUST00000111631; BC031448; OTTMUST00000032891; OTTMUST00000032892; uc008kjh.2
Slc43a3	solute carrier family 43, member 3	5.04	4.84	9.71	9.22	TC0200001226.mm.2	NM_021398; ENSMUST00000090726; ENSMUST00000130278; ENSMUST00000138719; ENSMUST00000141650; ENSMUST00000155506; ENSMUST00000155537; BC089603; OTTMUST00000032390; OTTMUST00000032391; OTTMUST00000062993; OTTMUST00000062994; OTTMUST00000062995; OTTMUST00000062996; uc008kjn.2; uc008kjo.1
Ssrp1	structure specific recognition protein 1	10.48	10.72	10.53	10.73	TC0200001229.mm.2	NM_001136081; NM_182990; ENSMUST00000077798; ENSMUST00000123467; ENSMUST00000127069; ENSMUST00000130729; ENSMUST00000135414; ENSMUST00000142359; ENSMUST00000145097; ENSMUST00000146530; ENSMUST00000168266; BC042502; OTTMUST00000032520; OTTMUST00000032521; OTTMUST00000032522; OTTMUST00000032523; OTTMUST00000032524; OTTMUST00000032525; OTTMUST00000032526; OTTMUST00000032527
Gm13736; Srp9	predicted gene 13736 [Source:MGI Symbol;Acc:MGI:3650137]; predicted gene 13736; signal recognition particle 9, mRNA (cDNA clone MGC:103156 IMAGE:5100716), complete cds.	9.41	9.53	9.7	9.74	TC0200001295.mm.2	ENSMUST00000119272; ENSMUST00000167296; BC090254_2
Nup160	nucleoporin 160	9.56	9.49	9.1	9.3	TC0200001352.mm.2	NM_021512; ENSMUST00000057481; ENSMUST00000126503; ENSMUST00000130629; ENSMUST00000132595; ENSMUST00000136739; ENSMUST00000145669; ENSMUST00000154036; BC052450; BC054523; OTTMUST00000033615; OTTMUST00000033616; OTTMUST00000033617; OTTMUST00000033618; OTTMUST00000033620; OTTMUST00000033621; OTTMUST00000033622; uc008ksw.1; uc008ksx.1; uc008ksy.1; uc008ksz.1; uc008kta.1
Fnbp4	formin binding protein 4	8.56	8.45	7.87	8.56	TC0200001354.mm.2	NM_018828; ENSMUST00000013759; ENSMUST00000123314; ENSMUST00000123955; ENSMUST00000126829; ENSMUST00000135592; ENSMUST00000141672; ENSMUST00000142631; ENSMUST00000145747; ENSMUST00000152794; OTTMUST00000033603; OTTMUST00000033604; OTTMUST00000033605; OTTMUST00000033606; OTTMUST00000033607; OTTMUST00000033608; OTTMUST00000033609; OTTMUST00000033610; OTTMUST00000033623; uc008ktb.1
Agbl2	ATP/GTP binding protein-like 2	7.38	6.93	7.2	6.91	TC0200001355.mm.2	NM_178755; ENSMUST00000037206; ENSMUST00000037219; ENSMUST00000051831; ENSMUST00000111481; ENSMUST00000136058; ENSMUST00000149037; ENSMUST00000149361; ENSMUST00000170320; OTTMUST00000033637; OTTMUST00000033698; OTTMUST00000033710; OTTMUST00000033711; OTTMUST00000033712; OTTMUST00000033713; uc008ktc.2; uc008ktd.2; uc008kte.2; uc008ktg.2; uc008kth.2; uc008ktj.1; uc008ktk.1; uc012byz.1; uc012bza.1
Mtch2	mitochondrial carrier homolog 2 (C. elegans)	15.82	16.32	15.69	15.63	TC0200001356.mm.2	NM_019758; ENSMUST00000057216; ENSMUST00000111467; ENSMUST00000111468; ENSMUST00000135026; ENSMUST00000136872; ENSMUST00000142350; ENSMUST00000143773; ENSMUST00000144696; ENSMUST00000146392; ENSMUST00000148936; ENSMUST00000150232; BC038899; BC038916; OTTMUST00000033726; OTTMUST00000033727; OTTMUST00000033728; OTTMUST00000033729; OTTMUST00000033730; OTTMUST00000033731; OTTMUST00000033732; OTTMUST0…
C1qtnf4	C1q and tumor necrosis factor related protein 4	9.48	9.12	9.11	8.84	TC0200001357.mm.2	NM_026161; ENSMUST00000111466; OTTMUST00000033775; uc008ktq.1
Pet117; Csrp2bp	PET117 homolog (S. cerevisiae); cysteine and glycine-rich protein 2 binding protein	9.7	9.22	9.21	9.72	TC0200002146.mm.2	NM_001164813; NM_001166640; NM_181417; ENSMUST00000028911; ENSMUST00000125398; ENSMUST00000130654; ENSMUST00000131836; ENSMUST00000137611; ENSMUST00000139812; ENSMUST00000143318; ENSMUST00000147747; ENSMUST00000148500; ENSMUST00000156410; ENSMUST00000171261; ENSMUST00000183618; BC031563; OTTMUST00000007542; OTTMUST00000007543; OTTMUST00000014861; OTTMUST00000014862; OTTMUST00000014863; OTTMUST000…
Zfp133-ps; Gm38402	zinc finger protein 133, pseudogene; zinc finger protein pseudogene	7.33	7.49	7.24	7.3	TC0200002148.mm.2	NR_033459; NR_038065; OTTMUST00000008398; OTTMUST00000086521; OTTMUST00000086522; OTTMUST00000086523; uc008mrb.2
Polr3f	polymerase (RNA) III (DNA directed) polypeptide F	9.38	9.56	8.83	9.46	TC0200002149.mm.2	NM_029763; ENSMUST00000028914; ENSMUST00000110017; ENSMUST00000134051; ENSMUST00000136999; ENSMUST00000143292; ENSMUST00000152311; ENSMUST00000155567; BC009159; OTTMUST00000009562; OTTMUST00000009563; OTTMUST00000009564; OTTMUST00000009565; OTTMUST00000009566; OTTMUST00000014895; OTTMUST00000014896; uc008mrg.1; uc008mrh.1
Sec23b	SEC23 homolog B, COPII coat complex component	10.01	9.8	9.89	10.01	TC0200002150.mm.2	NM_001252543; NM_001252544; NM_001252545; NM_001281816; NM_019787; ENSMUST00000028916; ENSMUST00000128210; ENSMUST00000143573; ENSMUST00000143921; ENSMUST00000146487; ENSMUST00000149697; ENSMUST00000155258; ENSMUST00000155876; BC005464; BC011160; OTTMUST00000008693; OTTMUST00000008694; OTTMUST00000008695; OTTMUST00000008696; OTTMUST00000008697; OTTMUST00000014890; OTTMUST00000014891; OTTMUST00000…
Gm561	predicted gene 561	5.69	6.15	6.16	5.65	TC0200002151.mm.2	NM_001033297; ENSMUST00000136628; BC147042; BC147043; uc008mrn.1
Dtd1	D-tyrosyl-tRNA deacylase 1	9.71	9.59	9.34	9.39	TC0200002152.mm.2	NM_025314; ENSMUST00000028917; ENSMUST00000125683; ENSMUST00000137406; ENSMUST00000145602; ENSMUST00000145814; BC026537; OTTMUST00000008734; OTTMUST00000014893; OTTMUST00000014894; OTTMUST00000086171; OTTMUST00000086172; uc008mro.2
Slc24a3	solute carrier family 24 (sodium/potassium/calcium exchanger), member 3	11.05	11.42	11.42	11.04	TC0200002157.mm.2	NM_053195; ENSMUST00000081121; ENSMUST00000110007; ENSMUST00000131123; ENSMUST00000137908; ENSMUST00000153249; BC017615; OTTMUST00000008921; OTTMUST00000008922; OTTMUST00000008923; OTTMUST00000014908; uc008mrq.1; uc008mrr.1
Rin2	Ras and Rab interactor 2	6.01	5.81	6.02	6.24	TC0200002166.mm.2	NM_028724; ENSMUST00000094480; ENSMUST00000110005; ENSMUST00000142847; ENSMUST00000144278; ENSMUST00000145874; ENSMUST00000147976; ENSMUST00000149269; ENSMUST00000150449; BC005529; BC040390; OTTMUST00000009052; OTTMUST00000009053; OTTMUST00000009054; OTTMUST00000009055; OTTMUST00000009056; OTTMUST00000014909; OTTMUST00000014910; uc008mrv.2; uc008mrw.2
Naa20	N(alpha)-acetyltransferase 20, NatB catalytic subunit	10.53	10.95	10.71	10.47	TC0200002170.mm.2	NM_001141965; NM_026425; ENSMUST00000002805; ENSMUST00000110000; ENSMUST00000129502; ENSMUST00000134759; ENSMUST00000136330; ENSMUST00000149461; ENSMUST00000150316; ENSMUST00000165635; ENSMUST00000169732; BC009157; BC096451; BC116374; OTTMUST00000009059; OTTMUST00000009060; OTTMUST00000009061; OTTMUST00000037172; OTTMUST00000037173; OTTMUST00000037174; OTTMUST00000090196; OTTMUST00000090197; OTTM…
Ralgapb	Ral GTPase activating protein, beta subunit (non-catalytic)	13.02	12.85	12.59	12.47	TC0200002429.mm.2	ENSMUST00000046274; ENSMUST00000109485; ENSMUST00000109486; ENSMUST00000141497; ENSMUST00000143394; ENSMUST00000150420; ENSMUST00000150789; ENSMUST00000156281; ENSMUST00000173137; ENSMUST00000173458; BC138377; OTTMUST00000037869; OTTMUST00000037870; OTTMUST00000037871; OTTMUST00000037872; OTTMUST00000037873; OTTMUST00000037874; OTTMUST00000097055; OTTMUST00000097056; OTTMUST00000097057; uc008nqf.…
Slc32a1	solute carrier family 32 (GABA vesicular transporter), member 1	12.1	12.12	11.84	11.73	TC0200002437.mm.2	NM_009508; ENSMUST00000045738; BC052020; OTTMUST00000037831; uc008nqk.1; uc029uhu.1
Actr5; Mir3474	ARP5 actin-related protein 5; microRNA 3474	6.65	6.85	6.02	6.46	TC0200002438.mm.2	NM_175419; NR_037312; ENSMUST00000045644; ENSMUST00000125390; ENSMUST00000142531; ENSMUST00000183586; ENSMUST00000183731; OTTMUST00000037863; OTTMUST00000037864; OTTMUST00000037865; OTTMUST00000037866; OTTMUST00000037924; uc008nql.1; uc008nqm.1; uc012cij.1; uc012cik.1
Ppp1r16b	protein phosphatase 1, regulatory (inhibitor) subunit 16B	11.54	10.86	11.05	10.87	TC0200002439.mm.2	NM_001159662; NM_153089; ENSMUST00000045503; ENSMUST00000052927; ENSMUST00000103116; ENSMUST00000129902; ENSMUST00000145073; BC054764; BC057542; OTTMUST00000037846; OTTMUST00000037847; OTTMUST00000037875; OTTMUST00000037876; uc008nqo.2; uc008nqp.2; uc012cil.1
Fam83d	family with sequence similarity 83, member D	5.3	5.13	6	5.67	TC0200002442.mm.2	NM_027975; ENSMUST00000029183; ENSMUST00000151801; BC068129; OTTMUST00000037877; OTTMUST00000037878; uc008nqq.2; uc008nqr.2
Dhx35	DEAH (Asp-Glu-Ala-His) box polypeptide 35	7.05	7.16	7.14	7.1	TC0200002443.mm.2	NM_145742; ENSMUST00000029186; ENSMUST00000109478; ENSMUST00000133720; ENSMUST00000143195; ENSMUST00000145692; ENSMUST00000146797; ENSMUST00000148359; ENSMUST00000156893; ENSMUST00000157070; BC029709; OTTMUST00000037880; OTTMUST00000037881; OTTMUST00000037882; OTTMUST00000037883; OTTMUST00000037884; OTTMUST00000037885; OTTMUST00000037886; OTTMUST00000037887; OTTMUST00000037888
Top1	topoisomerase (DNA) I	13.29	13.45	13.5	13.05	TC0200002452.mm.2	NM_009408; ENSMUST00000109468; ENSMUST00000129289; ENSMUST00000133262; ENSMUST00000150039; ENSMUST00000164510; ENSMUST00000164694; OTTMUST00000002309; OTTMUST00000038188; OTTMUST00000038189; OTTMUST00000038190; OTTMUST00000091566; OTTMUST00000091567; uc008nqx.1; uc008nqy.1
Plcg1	phospholipase C, gamma 1	9.42	9.43	9.57	9.72	TC0200002453.mm.2	NM_021280; ENSMUST00000017077; ENSMUST00000103115; ENSMUST00000109462; ENSMUST00000124652; ENSMUST00000129568; ENSMUST00000143997; ENSMUST00000147254; ENSMUST00000151590; ENSMUST00000173061; ENSMUST00000173335; ENSMUST00000173791; ENSMUST00000174885; BC065091; OTTMUST00000002307; OTTMUST00000002308; OTTMUST00000038184; OTTMUST00000038185; OTTMUST00000038186; OTTMUST00000038187; OTTMUST00000038367…
Srsf6	serine/arginine-rich splicing factor 6	8.32	8.51	8.4	8.41	TC0200002474.mm.2	NM_026499; ENSMUST00000017065; ENSMUST00000126163; ENSMUST00000130411; BC012039; OTTMUST00000002102; OTTMUST00000002103; OTTMUST00000002104; uc008nsc.2
Kbtbd4	kelch repeat and BTB (POZ) domain containing 4	9.41	9.46	9.19	8.7	TC0200001359.mm.2	NM_025991; ENSMUST00000090682; ENSMUST00000111464; ENSMUST00000124284; ENSMUST00000140945; ENSMUST00000155372; BC025103; OTTMUST00000033774; OTTMUST00000033786; OTTMUST00000033787; OTTMUST00000033788; OTTMUST00000033789; uc008kts.1; uc008ktt.1
Celf1	CUGBP, Elav-like family member 1	11.21	11.29	10.9	11.01	TC0200001362.mm.2	NM_001244891; NM_001244903; NM_017368; NM_198683; ENSMUST00000005643; ENSMUST00000068726; ENSMUST00000068747; ENSMUST00000111448; ENSMUST00000111449; ENSMUST00000111451; ENSMUST00000111452; ENSMUST00000111455; ENSMUST00000127385; ENSMUST00000127580; ENSMUST00000133657; ENSMUST00000150546; ENSMUST00000154442; ENSMUST00000177642; OTTMUST00000033844; OTTMUST00000033845; OTTMUST00000033846; OTTMUST00…
Psmc3	proteasome (prosome, macropain) 26S subunit, ATPase 3	12.34	12.48	12.34	12.24	TC0200001366.mm.2	NM_008948; ENSMUST00000002171; ENSMUST00000067663; ENSMUST00000111441; ENSMUST00000131473; ENSMUST00000141462; ENSMUST00000145317; ENSMUST00000146506; ENSMUST00000151419; ENSMUST00000152269; BC005783; OTTMUST00000033861; OTTMUST00000033862; OTTMUST00000033863; OTTMUST00000033864; OTTMUST00000033865; OTTMUST00000033866; OTTMUST00000033867; OTTMUST00000033868; OTTMUST00000084165; uc008kuf.2
Spi1	spleen focus forming virus (SFFV) proviral integration oncogene	7.43	7.51	11.95	13.36	TC0200001368.mm.2	NM_011355; ENSMUST00000002180; ENSMUST00000131400; ENSMUST00000132741; ENSMUST00000169852; BC003815; OTTMUST00000033994; OTTMUST00000033995; OTTMUST00000091950; OTTMUST00000091951; uc008kuj.1
Mybpc3	myosin binding protein C, cardiac	8.43	8.37	8.3	8.15	TC0200001369.mm.2	NM_008653; ENSMUST00000111430; ENSMUST00000137942; ENSMUST00000169776; BC154408; OTTMUST00000033992; OTTMUST00000034060; OTTMUST00000078956; uc008kuk.1
Acp2	acid phosphatase 2, lysosomal	6.08	5.66	5.91	6.21	TC0200001371.mm.2	NM_007387; ENSMUST00000002172; ENSMUST00000124131; ENSMUST00000127643; ENSMUST00000150403; ENSMUST00000155418; BC023343; OTTMUST00000034159; OTTMUST00000034160; OTTMUST00000034161; OTTMUST00000083494; OTTMUST00000083495; uc008kvf.2
Pacsin3	protein kinase C and casein kinase substrate in neurons 3	10.1	10.24	10.13	9.92	TC0200001374.mm.2	NM_001289677; NM_001289678; NM_028733; NM_030880; ENSMUST00000028694; ENSMUST00000059566; ENSMUST00000111349; ENSMUST00000124658; ENSMUST00000126754; ENSMUST00000128684; ENSMUST00000131711; ENSMUST00000134699; ENSMUST00000138470; ENSMUST00000141313; ENSMUST00000143883; ENSMUST00000144394; ENSMUST00000154959; ENSMUST00000156919; ENSMUST00000168916; BC003884; OTTMUST00000034221; OTTMUST00000034222;…
Arfgap2	ADP-ribosylation factor GTPase activating protein 2	11.73	11.75	11.36	11.41	TC0200001375.mm.2	NM_001166024; NM_023854; ENSMUST00000028691; ENSMUST00000080008; ENSMUST00000127895; ENSMUST00000128296; ENSMUST00000146228; ENSMUST00000150701; ENSMUST00000150753; BC005495; OTTMUST00000034214; OTTMUST00000034215; OTTMUST00000034216; OTTMUST00000034217; OTTMUST00000034218; OTTMUST00000034219; OTTMUST00000034220; uc008kvq.2; uc008kvr.2
Lrp4	low density lipoprotein receptor-related protein 4	6.22	6.57	6.1	7.03	TC0200001377.mm.2	NM_001145857; NM_172668; ENSMUST00000028689; ENSMUST00000123897; ENSMUST00000143874; ENSMUST00000151907; BC132240; OTTMUST00000033533; OTTMUST00000033534; OTTMUST00000033535; OTTMUST00000033538; uc008kvw.2; uc008kvx.2; uc008kvy.1; uc008kvz.1
Ckap5; Snord67	cytoskeleton associated protein 5; small nucleolar RNA, C/D box 67	15.06	15.2	14.68	14.72	TC0200001378.mm.2	NM_001165989; NM_029437; NR_028553; ENSMUST00000046769; ENSMUST00000099716; ENSMUST00000111337; ENSMUST00000111338; ENSMUST00000123253; ENSMUST00000129118; ENSMUST00000133633; ENSMUST00000139433; ENSMUST00000147809; BC089032; BC096422; BC138334; OTTMUST00000033540; OTTMUST00000033627; OTTMUST00000033628; OTTMUST00000033629; OTTMUST00000033630; OTTMUST00000033631; OTTMUST00000033632; uc008kwa.1; u…
Arhgap1	Rho GTPase activating protein 1	10.38	10.7	10.78	10.86	TC0200001380.mm.2	NM_001145902; NM_146124; NR_027371; NR_027372; NR_027373; ENSMUST00000090614; ENSMUST00000111329; ENSMUST00000111330; ENSMUST00000111331; ENSMUST00000123702; ENSMUST00000139314; ENSMUST00000141012; ENSMUST00000149426; ENSMUST00000154468; BC006592; BC089306; OTTMUST00000033705; OTTMUST00000033737; OTTMUST00000033738; OTTMUST00000033739; OTTMUST00000033740; OTTMUST00000033741; OTTMUST00000033742; O…
Ambra1	autophagy/beclin 1 regulator 1	13.46	13.43	13.3	13.4	TC0200001382.mm.2	NM_001080754; NM_172669; ENSMUST00000045699; ENSMUST00000045705; ENSMUST00000099712; ENSMUST00000111316; ENSMUST00000111317; ENSMUST00000124132; ENSMUST00000133490; ENSMUST00000142224; ENSMUST00000156496; OTTMUST00000033811; OTTMUST00000033812; OTTMUST00000033813; OTTMUST00000033814; OTTMUST00000033815; OTTMUST00000033816; OTTMUST00000033817; OTTMUST00000033969; uc008kwq.1; uc008kwr.1; uc008kws.1…
Phf21a	PHD finger protein 21A	9.51	8.92	9.26	9.49	TC0200001396.mm.2	NM_001109690; NM_001109691; NM_138755; ENSMUST00000044036; ENSMUST00000068702; ENSMUST00000090586; ENSMUST00000111290; ENSMUST00000111291; ENSMUST00000111292; ENSMUST00000111293; ENSMUST00000111294; ENSMUST00000111297; ENSMUST00000128781; ENSMUST00000138995; ENSMUST00000142528; ENSMUST00000159366; ENSMUST00000159727; ENSMUST00000159961; ENSMUST00000160235; ENSMUST00000161044; ENSMUST00000161067; …
Pex16	peroxisomal biogenesis factor 16	8.47	8.73	8.59	8.16	TC0200001411.mm.2	NM_145122; NR_028114; ENSMUST00000028650; ENSMUST00000148386; ENSMUST00000154669; ENSMUST00000155891; BC010822; OTTMUST00000034356; OTTMUST00000034357; OTTMUST00000034358; OTTMUST00000034359; uc008kxs.2; uc008kxt.2
Chst1	carbohydrate (keratan sulfate Gal-6) sulfotransferase 1	5.95	6.78	6.75	7.33	TC0200001441.mm.2	NM_023850; ENSMUST00000065797; BC030667; OTTMUST00000034542; uc008lfk.2
Syt13	synaptotagmin XIII	7.01	6.75	7.02	6.45	TC0200001445.mm.2	NM_030725; ENSMUST00000028648; BC030907; OTTMUST00000034415; uc008lfn.1
Trp53i11	transformation related protein 53 inducible protein 11	10.77	10.25	9.96	11.1	TC0200001448.mm.2	NM_001025246; ENSMUST00000090554; ENSMUST00000111266; ENSMUST00000127173; ENSMUST00000132182; ENSMUST00000140172; ENSMUST00000143164; ENSMUST00000147377; ENSMUST00000150462; BC048398; BC098206; OTTMUST00000034469; OTTMUST00000034470; OTTMUST00000034480; OTTMUST00000034481; OTTMUST00000034482; OTTMUST00000034483; OTTMUST00000034484; uc008lfq.1; uc008lfr.1; uc008lfs.1
Lrrc4c	leucine rich repeat containing 4C	11.68	11.55	11.65	11.71	TC0200001472.mm.2	NM_001289742; NM_001289743; NM_001289744; NM_178725; ENSMUST00000059049; ENSMUST00000135431; ENSMUST00000162807; ENSMUST00000170144; BC094588; OTTMUST00000034453; OTTMUST00000093478; OTTMUST00000093479; OTTMUST00000093480
Gm10801	predicted gene 10801 [Source:MGI Symbol;Acc:MGI:3641656]	13.35	13.87	13.32	13.31	TC0200001502.mm.2	ENSMUST00000099684
Traf6	TNF receptor-associated factor 6	7.68	7.92	7.66	7.59	TC0200001514.mm.2	NM_009424; ENSMUST00000004949; ENSMUST00000143341; ENSMUST00000144063; BC060705; OTTMUST00000034583; OTTMUST00000034584; OTTMUST00000034585
Commd9	COMM domain containing 9	5.47	5.68	6.35	5.72	TC0200001517.mm.2	NM_029635; ENSMUST00000028584; ENSMUST00000131287; ENSMUST00000133576; ENSMUST00000156799; BC060058; OTTMUST00000035736; OTTMUST00000035737; OTTMUST00000035738; OTTMUST00000035739; uc008lhq.1
Slc1a2	solute carrier family 1 (glial high affinity glutamate transporter), member 2	13.46	13.38	13.87	13.48	TC0200001524.mm.2	NM_001077514; NM_001077515; NM_011393; ENSMUST00000005220; ENSMUST00000080210; ENSMUST00000111212; ENSMUST00000111213; ENSMUST00000123759; ENSMUST00000125085; ENSMUST00000128622; ENSMUST00000136221; ENSMUST00000136488; ENSMUST00000137466; ENSMUST00000145921; ENSMUST00000154446; BC138255; BC138256; OTTMUST00000035265; OTTMUST00000035266; OTTMUST00000035267; OTTMUST00000035268; OTTMUST00000035304; …
Apip	APAF1 interacting protein	9.08	9.21	8.98	8.89	TC0200001527.mm.2	NM_019735; ENSMUST00000011055; ENSMUST00000124540; ENSMUST00000147131; ENSMUST00000155004; BC028434; OTTMUST00000035241; OTTMUST00000035242; OTTMUST00000035243; OTTMUST00000035244; uc008lin.2
Abtb2	ankyrin repeat and BTB (POZ) domain containing 2	5.94	5.94	6.03	6.01	TC0200001535.mm.2	NM_178890; ENSMUST00000076212; ENSMUST00000131122; ENSMUST00000138580; BC054399; OTTMUST00000035347; OTTMUST00000035348; OTTMUST00000035349; uc008lix.1
Lmo2	LIM domain only 2	5.76	5.95	6.65	6.34	TC0200001546.mm.2	NM_001142335; NM_001142336; NM_001142337; NM_008505; ENSMUST00000111139; ENSMUST00000111140; ENSMUST00000111143; ENSMUST00000123437; ENSMUST00000133210; ENSMUST00000138815; ENSMUST00000156813; ENSMUST00000170926; BC057880; OTTMUST00000035396; OTTMUST00000035397; OTTMUST00000035398; OTTMUST00000035402; OTTMUST00000035403; OTTMUST00000035407; OTTMUST00000035408; uc008ljf.2; uc012caj.1; uc012cak.1; …
Fbxo3	F-box protein 3	12.81	12.94	13.01	12.86	TC0200001547.mm.2	NM_020593; NM_212433; ENSMUST00000028603; ENSMUST00000102565; ENSMUST00000111135; ENSMUST00000111136; ENSMUST00000143799; BC058253; OTTMUST00000035427; OTTMUST00000035428; OTTMUST00000035429; OTTMUST00000035430; OTTMUST00000036190; uc008lji.1; uc008ljj.1; uc008ljk.1; uc012cam.1
Cd59b	CD59b antigen	7.16	6.62	7.89	8.01	TC0200001551.mm.2	NM_181858; ENSMUST00000090429; ENSMUST00000111130; ENSMUST00000111131; ENSMUST00000111132; ENSMUST00000129749; BC139203; BC145912; BC171969; OTTMUST00000035447; OTTMUST00000035459; OTTMUST00000035460; uc008ljl.1; uc008ljm.1; uc008ljn.1; uc012can.1
Cd59a	CD59a antigen	9.45	9.02	9.8	9.39	TC0200001552.mm.2	NM_001111060; NM_007652; ENSMUST00000040423; ENSMUST00000153312; ENSMUST00000168176; BC132089; BC132115; OTTMUST00000035457; OTTMUST00000035458
Cstf3	cleavage stimulation factor, 3 pre-RNA, subunit 3; cleavage stimulation factor, 3' pre-RNA, subunit 3	10.38	10.89	10.21	10.21	TC0200001564.mm.2	NM_001037326; NM_145529; NM_177253; ENSMUST00000028599; ENSMUST00000122900; ENSMUST00000124944; ENSMUST00000126539; ENSMUST00000131761; ENSMUST00000137961; BC003241; OTTMUST00000035498; OTTMUST00000035499; OTTMUST00000035500; OTTMUST00000035501; OTTMUST00000035502; OTTMUST00000035503; uc008ljx.2; uc008ljy.2; uc008ljz.2
Gm11060	predicted gene 11060 [Source:MGI Symbol;Acc:MGI:3779284]	12.04	12.14	11.85	11.92	TC0200001575.mm.2	ENSMUST00000111107
Pax6	paired box 6	12.43	12.16	11.95	11.99	TC0200001583.mm.2	NM_001244198; NM_001244200; NM_001244201; NM_001244202; NM_013627; ENSMUST00000090391; ENSMUST00000090397; ENSMUST00000111082; ENSMUST00000111083; ENSMUST00000111085; ENSMUST00000111086; ENSMUST00000111087; ENSMUST00000111088; ENSMUST00000123000; ENSMUST00000123063; ENSMUST00000135412; ENSMUST00000138365; ENSMUST00000140173; ENSMUST00000142772; ENSMUST00000145744; ENSMUST00000146803; ENSMUST00000…
Immp1l	IMP1 inner mitochondrial membrane peptidase-like (S. cerevisiae)	10.57	10.53	10.55	10.46	TC0200001586.mm.2	NM_028260; ENSMUST00000037499; BC008259; BC081433; OTTMUST00000035974; uc008lle.1
Mpped2	metallophosphoesterase domain containing 2	6.45	6.48	6.1	6	TC0200001597.mm.2	NM_001143683; NM_029837; ENSMUST00000016530; ENSMUST00000111063; ENSMUST00000124461; ENSMUST00000125023; ENSMUST00000133401; ENSMUST00000144155; OTTMUST00000035722; OTTMUST00000035723; OTTMUST00000035724; OTTMUST00000035725; OTTMUST00000035726; OTTMUST00000035727; uc008llm.2; uc008lln.2; uc008llo.2
Bdnf	brain derived neurotrophic factor	8.79	7.9	8.26	6.89	TC0200001624.mm.2	NM_001048139; NM_001048141; NM_001048142; NM_001285416; NM_001285417; NM_001285418; NM_001285419; NM_001285420; NM_001285421; NM_001285422; NM_007540; ENSMUST00000053317; ENSMUST00000111042; ENSMUST00000111043; ENSMUST00000111044; ENSMUST00000111045; ENSMUST00000111046; ENSMUST00000111047; ENSMUST00000111049; ENSMUST00000111050; ENSMUST00000111051; ENSMUST00000176893; BC034862; OTTMUST00000035862…
Lin7c	lin-7 homolog C (C. elegans)	12.9	13.3	12.89	12.74	TC0200001625.mm.2	NM_011699; ENSMUST00000028583; ENSMUST00000151163; BC046966; OTTMUST00000035872; OTTMUST00000035873; uc008lmo.1; uc008lmp.1
Lgr4	leucine-rich repeat-containing G protein-coupled receptor 4	12.62	12.59	12.52	11.87	TC0200001627.mm.2	NM_172671; ENSMUST00000046548; ENSMUST00000111037; ENSMUST00000142869; ENSMUST00000152584; OTTMUST00000035907; OTTMUST00000035908; OTTMUST00000035909; OTTMUST00000035910; uc008lmq.1
Ccdc34	coiled-coil domain containing 34	9.08	8.77	9.38	9.2	TC0200001628.mm.2	NM_026613; ENSMUST00000028580; ENSMUST00000078939; ENSMUST00000126990; ENSMUST00000127630; ENSMUST00000150183; ENSMUST00000152930; ENSMUST00000155110; BC119347; BC120580; OTTMUST00000035753; OTTMUST00000035754; OTTMUST00000035755; OTTMUST00000035756; OTTMUST00000035757; OTTMUST00000035758; OTTMUST00000094653; uc008lmr.2; uc008lms.2
Lpcat4	lysophosphatidylcholine acyltransferase 4	8.42	8.29	8.68	7.5	TC0200001662.mm.2	NM_207206; ENSMUST00000028554; ENSMUST00000129503; ENSMUST00000132314; ENSMUST00000136219; BC068131; BC080829; OTTMUST00000035928; OTTMUST00000035929; OTTMUST00000035930; OTTMUST00000035931; uc008loo.1; uc008lop.1
Nop10	NOP10 ribonucleoprotein	13.24	13.54	13.36	13.14	TC0200001663.mm.2	NM_025403; ENSMUST00000028553; BC028497; OTTMUST00000035925
Katnbl1; Slc12a6	katanin p80 subunit B like 1; solute carrier family 12, member 6	9.15	9.02	8.83	9.13	TC0200001664.mm.2	NM_024254; NM_133648; NM_133649; ENSMUST00000028549; ENSMUST00000028552; ENSMUST00000053666; ENSMUST00000110987; ENSMUST00000110991; ENSMUST00000132752; ENSMUST00000133840; ENSMUST00000137896; ENSMUST00000151257; ENSMUST00000156470; BC003216; BC012402; BC062099; BC080661; OTTMUST00000035911; OTTMUST00000035912; OTTMUST00000035915; OTTMUST00000035917; OTTMUST00000035918; OTTMUST00000035919; OTTMUS…
Emc7	ER membrane protein complex subunit 7	13.26	13.37	13.36	13.22	TC0200001674.mm.2	NM_133749; ENSMUST00000069747; BC115477; BC115478; OTTMUST00000035166; uc008lpb.1; uc008lpc.1
Aven	apoptosis, caspase activation inhibitor	8.09	7.75	8.23	7.39	TC0200001675.mm.2	NM_001165935; NM_028844; ENSMUST00000003705; ENSMUST00000099588; ENSMUST00000127894; BC100725; OTTMUST00000035932; OTTMUST00000035933; OTTMUST00000035934; uc008lpe.2; uc008lpf.2; uc012cay.1
Spred1	sprouty protein with EVH-1 domain 1, related sequence	12.13	11.88	12.23	12.43	TC0200001716.mm.2	NM_001277256; NM_033524; ENSMUST00000028829; ENSMUST00000110901; BC057874; BC079606; OTTMUST00000036098; OTTMUST00000036099
Fam98b	family with sequence similarity 98, member B	11.61	11.88	11.47	11.4	TC0200001724.mm.2	NM_026620; ENSMUST00000028825; ENSMUST00000140936; ENSMUST00000143612; BC048087; OTTMUST00000035194; OTTMUST00000036084; OTTMUST00000036085; uc008lrk.1
Eif2ak4	eukaryotic translation initiation factor 2 alpha kinase 4	9.71	9.86	9.72	9.93	TC0200001735.mm.2	NM_001177806; NM_013719; ENSMUST00000005233; ENSMUST00000102527; ENSMUST00000110869; ENSMUST00000110870; ENSMUST00000110872; ENSMUST00000110874; ENSMUST00000110877; ENSMUST00000125281; BC072637; OTTMUST00000036076; OTTMUST00000036077; OTTMUST00000036078; OTTMUST00000036079; OTTMUST00000036080; OTTMUST00000036081; OTTMUST00000036082; uc008lrv.1; uc008lrw.2; uc008lrx.2; uc008lry.1; uc008lrz.1; uc01…
Bub1b	budding uninhibited by benzimidazoles 1 homolog, beta (S. cerevisiae)	6.15	5.54	5.32	6.06	TC0200001741.mm.2	NM_009773; ENSMUST00000038341; ENSMUST00000126013; ENSMUST00000127356; ENSMUST00000130512; BC031577; OTTMUST00000036418; OTTMUST00000036419; OTTMUST00000036420; OTTMUST00000036421; uc008lse.2
Disp2	dispatched homolog 2 (Drosophila)	9.89	10.13	9.75	9.69	TC0200001747.mm.2	NM_170593; ENSMUST00000037547; ENSMUST00000063975; ENSMUST00000110843; ENSMUST00000110846; ENSMUST00000142072; BC118526; OTTMUST00000037159; OTTMUST00000037160; OTTMUST00000037161; OTTMUST00000037162; OTTMUST00000037163; uc008lsp.1; uc008lsq.1; uc008lsr.2; uc008lss.2
Ivd	isovaleryl coenzyme A dehydrogenase	8	7.94	7.59	8.19	TC0200001749.mm.2	NM_019826; ENSMUST00000028807; ENSMUST00000125766; ENSMUST00000126082; ENSMUST00000140282; ENSMUST00000141836; ENSMUST00000150162; ENSMUST00000152191; ENSMUST00000154104; BC018325; BC027198; OTTMUST00000035196; OTTMUST00000037164; OTTMUST00000037165; OTTMUST00000037166; OTTMUST00000037167; OTTMUST00000037168; OTTMUST00000037169; OTTMUST00000037170; uc008lsv.1
Bahd1	bromo adjacent homology domain containing 1	6.37	5.82	5.87	5.87	TC0200001750.mm.2	NM_001045523; ENSMUST00000036578; ENSMUST00000151162; BC100358; BC141046; BC145233; OTTMUST00000037158; OTTMUST00000063224; uc008lsw.1; uc012cbm.1
Rpusd2	RNA pseudouridylate synthase domain containing 2	6.4	6.51	5.6	5.68	TC0200001756.mm.2	NM_173450; ENSMUST00000028796; BC117827; BC117828; OTTMUST00000037458; uc008lsz.2
Zfyve19	zinc finger, FYVE domain containing 19	8.12	8.05	7.89	7.81	TC0200001764.mm.2	NM_001164827; NM_028054; ENSMUST00000090174; ENSMUST00000102519; ENSMUST00000123323; ENSMUST00000123776; ENSMUST00000141514; ENSMUST00000142644; ENSMUST00000147584; ENSMUST00000149036; ENSMUST00000153349; ENSMUST00000154057; ENSMUST00000154185; BC018420; BC099429; OTTMUST00000037447; OTTMUST00000037448; OTTMUST00000037449; OTTMUST00000037450; OTTMUST00000037451; OTTMUST00000037452; OTTMUST0000003…
Spint1	serine protease inhibitor, Kunitz type 1	5.06	5.27	7.41	8.03	TC0200001765.mm.2	NM_016907; ENSMUST00000028783; ENSMUST00000110816; ENSMUST00000110817; ENSMUST00000134872; ENSMUST00000139903; BC005769; OTTMUST00000037745; OTTMUST00000037746; OTTMUST00000037747; OTTMUST00000037748; OTTMUST00000037749; uc008ltk.1
Vps18	vacuolar protein sorting 18 (yeast)	6.25	6.47	6.16	6.2	TC0200001767.mm.2	NM_172269; ENSMUST00000037280; ENSMUST00000139367; ENSMUST00000151500; BC036129; BC039176; OTTMUST00000037893; OTTMUST00000037894; OTTMUST00000037895; uc008ltn.2; uc008lto.2; uc008ltp.1
Dll4	delta-like 4 (Drosophila)	5.22	5.63	6.31	6.92	TC0200001769.mm.2	NM_019454; ENSMUST00000102517; ENSMUST00000127102; BC042497; BC049130; OTTMUST00000037914; OTTMUST00000037915; uc008ltr.2
Chp1	calcineurin-like EF hand protein 1	10.19	10.22	10.4	9.95	TC0200001773.mm.2	NM_019769; ENSMUST00000014221; ENSMUST00000119172; ENSMUST00000132448; ENSMUST00000137585; ENSMUST00000154406; BC054733; BC064784; OTTMUST00000037896; OTTMUST00000037897; OTTMUST00000037898; OTTMUST00000037899; OTTMUST00000037900; uc008ltv.1; uc008ltw.1
Rtf1	Rtf1, Paf1/RNA polymerase II complex component, homolog (S. cerevisiae)	10.13	9.66	9.73	9.43	TC0200001779.mm.2	NM_030112; ENSMUST00000028767; ENSMUST00000126984; ENSMUST00000136321; ENSMUST00000149904; BC117848; BC117849; OTTMUST00000039888; OTTMUST00000039889; OTTMUST00000039890; OTTMUST00000039891; uc008lue.2; uc012cbt.1
Itpka	inositol 1,4,5-trisphosphate 3-kinase A	7.35	7.67	7.22	7.43	TC0200001780.mm.2	NM_146125; ENSMUST00000028758; BC027291; OTTMUST00000039556; uc008luf.1
Tyro3	TYRO3 protein tyrosine kinase 3	9.16	9.07	9.62	8.82	TC0200001781.mm.2	NM_019392; ENSMUST00000028763; ENSMUST00000110783; ENSMUST00000130456; ENSMUST00000135726; ENSMUST00000137135; ENSMUST00000147636; ENSMUST00000147761; ENSMUST00000148343; BC066058; BC082325; OTTMUST00000039942; OTTMUST00000039943; OTTMUST00000039944; OTTMUST00000039945; OTTMUST00000039946; OTTMUST00000039947; OTTMUST00000039948; OTTMUST00000039949; uc008luq.1
Mga	MAX gene associated	13.13	13.21	12.99	13.13	TC0200001782.mm.2	NM_001164274; NM_013720; ENSMUST00000046717; ENSMUST00000079934; ENSMUST00000110773; ENSMUST00000110774; ENSMUST00000122889; ENSMUST00000129405; ENSMUST00000131396; ENSMUST00000132054; ENSMUST00000138851; ENSMUST00000141776; ENSMUST00000150742; ENSMUST00000151074; ENSMUST00000152148; ENSMUST00000156074; ENSMUST00000156510; OTTMUST00000036232; OTTMUST00000036233; OTTMUST00000036234; OTTMUST0000003…
Mapkbp1	mitogen-activated protein kinase binding protein 1	9.87	9.87	9.7	9.44	TC0200001786.mm.2	NM_011941; ENSMUST00000066058; ENSMUST00000128077; ENSMUST00000137760; ENSMUST00000148161; BC070449; OTTMUST00000036198; OTTMUST00000036199; OTTMUST00000036200; OTTMUST00000036201; uc008luw.2; uc008lux.2
Snap23	synaptosomal-associated protein 23	11.46	11.4	12.15	12.44	TC0200001794.mm.2	NM_001177792; NM_001177793; NM_009222; ENSMUST00000028743; ENSMUST00000110711; ENSMUST00000116437; ENSMUST00000130759; ENSMUST00000137144; ENSMUST00000142278; ENSMUST00000147864; ENSMUST00000150611; ENSMUST00000153580; BC070456; OTTMUST00000037101; OTTMUST00000037102; OTTMUST00000037103; OTTMUST00000037105; OTTMUST00000037106; OTTMUST00000037107; OTTMUST00000037108; OTTMUST00000037109; OTTMUST000…
Haus2	HAUS augmin-like complex, subunit 2	10.29	10.62	10.47	10.94	TC0200001797.mm.2	NM_025475; ENSMUST00000028741; ENSMUST00000110706; ENSMUST00000124187; BC086677; OTTMUST00000037120; OTTMUST00000037121; OTTMUST00000037122
Stard9	START domain containing 9	11.66	11.27	11.41	11.46	TC0200001798.mm.2	ENSMUST00000070420; ENSMUST00000129384; ENSMUST00000140843; ENSMUST00000141917; ENSMUST00000150912; ENSMUST00000154193; ENSMUST00000180041; OTTMUST00000037125; OTTMUST00000037134; OTTMUST00000037135; OTTMUST00000037136; OTTMUST00000037137; OTTMUST00000080802; uc008lws.1
Tmem62	transmembrane protein 62	9.33	9.21	8.99	8.69	TC0200001801.mm.2	NM_175285; ENSMUST00000067582; ENSMUST00000110686; ENSMUST00000123656; ENSMUST00000130010; ENSMUST00000135599; ENSMUST00000139428; ENSMUST00000147347; BC070410; OTTMUST00000037988; OTTMUST00000037989; OTTMUST00000037990; OTTMUST00000037992; OTTMUST00000037993; OTTMUST00000037994; OTTMUST00000037995; uc008lxe.1; uc008lxf.1; uc012ccj.1
Ccndbp1	cyclin D-type binding-protein 1	13.43	13.35	13.02	12.99	TC0200001803.mm.2	NM_010761; ENSMUST00000060455; ENSMUST00000099488; ENSMUST00000099489; ENSMUST00000129717; ENSMUST00000135036; ENSMUST00000140468; ENSMUST00000151532; ENSMUST00000171260; BC001984; BC005802; OTTMUST00000037981; OTTMUST00000037982; OTTMUST00000037983; OTTMUST00000037984; OTTMUST00000037985; OTTMUST00000037986; OTTMUST00000037987; uc008lxg.1; uc008lxh.1
Adal	adenosine deaminase-like	10.61	10.98	10.53	10.12	TC0200001806.mm.2	NM_029475; ENSMUST00000028702; ENSMUST00000066155; ENSMUST00000110662; ENSMUST00000110665; ENSMUST00000119031; ENSMUST00000130221; ENSMUST00000146750; ENSMUST00000147271; ENSMUST00000152164; ENSMUST00000156132; BC050879; BC052048; OTTMUST00000038007; OTTMUST00000038008; OTTMUST00000038009; OTTMUST00000038010; OTTMUST00000038011; OTTMUST00000038012; OTTMUST00000038013; OTTMUST00000038015; OTTMUST0…
Tubgcp4	tubulin, gamma complex associated protein 4	8.85	8.77	8.55	8.21	TC0200001808.mm.2	NM_153387; NR_077245; ENSMUST00000039541; ENSMUST00000110657; ENSMUST00000110658; ENSMUST00000126817; ENSMUST00000130929; ENSMUST00000133773; ENSMUST00000135555; ENSMUST00000138601; ENSMUST00000143305; ENSMUST00000143320; ENSMUST00000144076; ENSMUST00000144123; ENSMUST00000154318; ENSMUST00000154633; BC029106; OTTMUST00000037967; OTTMUST00000037968; OTTMUST00000037969; OTTMUST00000037970; OTTMUST…
Map1a	microtubule-associated protein 1 A	11.54	11.71	11.65	11.46	TC0200001809.mm.2	NM_001173506; NM_032393; ENSMUST00000094639; ENSMUST00000110639; ENSMUST00000131901; ENSMUST00000133283; OTTMUST00000036069; OTTMUST00000036070; OTTMUST00000044905; OTTMUST00000061001; uc008lyi.2; uc008lyj.2
Ckmt1	creatine kinase, mitochondrial 1, ubiquitous	11.84	12.03	11.74	11.38	TC0200001810.mm.2	NM_009897; ENSMUST00000000317; ENSMUST00000078222; ENSMUST00000125221; ENSMUST00000125812; ENSMUST00000126130; ENSMUST00000128612; ENSMUST00000129130; ENSMUST00000145380; ENSMUST00000150271; ENSMUST00000153040; BC025976; OTTMUST00000036155; OTTMUST00000036156; OTTMUST00000036157; OTTMUST00000036158; OTTMUST00000063561; OTTMUST00000063562; OTTMUST00000063563; OTTMUST00000063564; OTTMUST00000063565…
Pdia3	protein disulfide isomerase associated 3	12.86	13.25	13.18	13.17	TC0200001812.mm.2	NM_007952; ENSMUST00000028683; ENSMUST00000130450; ENSMUST00000135079; ENSMUST00000153378; BC003285; BC033439; OTTMUST00000036322; OTTMUST00000036323; OTTMUST00000063567; OTTMUST00000063568; uc008lzb.1
Wdr76	WD repeat domain 76	5.58	6.03	5.72	5.48	TC0200001819.mm.2	NM_030234; ENSMUST00000028676; ENSMUST00000099473; ENSMUST00000110602; ENSMUST00000110603; ENSMUST00000132373; BC094676; BC117822; OTTMUST00000036446; OTTMUST00000036447; OTTMUST00000036448; OTTMUST00000036449; OTTMUST00000063574; uc008lzi.1; uc008lzj.1; uc012ccs.1; uc012cct.1
Casc4	cancer susceptibility candidate 4	15.58	15.45	15.62	15.83	TC0200001826.mm.2	NM_001205369; NM_001205370; NM_001205371; NM_177054; NM_199038; ENSMUST00000078752; ENSMUST00000089912; ENSMUST00000089915; ENSMUST00000110586; ENSMUST00000126256; ENSMUST00000127475; ENSMUST00000135416; ENSMUST00000136023; BC064446; OTTMUST00000036525; OTTMUST00000036526; OTTMUST00000036527; OTTMUST00000036528; OTTMUST00000036529; OTTMUST00000036530; OTTMUST00000036531; uc008lzq.2; uc008lzr.2; u…
Ctdspl2	CTD (carboxy-terminal domain, RNA polymerase II, polypeptide A) small phosphatase like 2	9.53	9.78	9.43	9.71	TC0200001829.mm.2	NM_212450; ENSMUST00000036647; ENSMUST00000110572; ENSMUST00000110574; ENSMUST00000110578; ENSMUST00000127265; ENSMUST00000128883; ENSMUST00000131258; ENSMUST00000138920; ENSMUST00000140570; BC052660; OTTMUST00000036649; OTTMUST00000036650; OTTMUST00000036651; OTTMUST00000036652; OTTMUST00000036653; OTTMUST00000036892; OTTMUST00000036893; OTTMUST00000036894; OTTMUST00000036895
Eif3j2; Eif3j1	eukaryotic translation initiation factor 3, subunit J2; eukaryotic translation initiation factor 3, subunit J1	10.65	10.36	10.41	10.37	TC0200001836.mm.2	NM_001256055; NM_144545; ENSMUST00000028668; ENSMUST00000142747; BC080788; OTTMUST00000036883; OTTMUST00000036884
B2m	beta-2 microglobulin	14.57	14.76	16.39	19.11	TC0200001838.mm.2	NM_009735; ENSMUST00000102476; BC085164; OTTMUST00000036889; uc008maf.1
Sord	sorbitol dehydrogenase	6.28	6.5	6.44	6.82	TC0200001843.mm.2	NM_146126; ENSMUST00000110551; BC024124; BC030875; BC092291; OTTMUST00000036985; uc008maj.1
AA467197; Mir147	expressed sequence AA467197; microRNA 147	5.67	5.95	7.31	6.23	TC0200001854.mm.2	NM_001004174; NR_030547; ENSMUST00000047498; ENSMUST00000110512; ENSMUST00000142767; ENSMUST00000175727; BC049633; uc008may.1; uc008maz.1; uc012ccy.1
Bloc1s6	biogenesis of lysosomal organelles complex-1, subunit 6, pallidin	7.21	7.41	7.27	7.71	TC0200001858.mm.2	NM_019788; ENSMUST00000005954; ENSMUST00000127595; ENSMUST00000129690; ENSMUST00000145037; ENSMUST00000146449; ENSMUST00000148460; BC085260; OTTMUST00000037272; OTTMUST00000037273; OTTMUST00000037274; OTTMUST00000037275; OTTMUST00000037276; OTTMUST00000037277; uc008mbf.1; uc008mbg.1
Sema6d	sema domain, transmembrane domain (TM), and cytoplasmic domain, (semaphorin) 6D	12.54	12.45	12.86	12.49	TC0200001866.mm.2	NM_172537; NM_199238; NM_199239; NM_199240; NM_199241; ENSMUST00000051419; ENSMUST00000076335; ENSMUST00000077847; ENSMUST00000078621; ENSMUST00000103238; ENSMUST00000103239; ENSMUST00000103240; ENSMUST00000103241; ENSMUST00000132088; ENSMUST00000137172; ENSMUST00000151199; BC060680; OTTMUST00000036143; OTTMUST00000036144; OTTMUST00000036145; OTTMUST00000036146; OTTMUST00000036147; OTTMUST0000003…
Dut	deoxyuridine triphosphatase	7	7.12	6.53	6.99	TC0200001881.mm.2	NM_001159646; NM_023595; ENSMUST00000051605; ENSMUST00000082122; ENSMUST00000133211; BC019979; BC053693; OTTMUST00000036366; OTTMUST00000036367; OTTMUST00000036368; uc008mck.1; uc008mcl.2
Eid1	EP300 interacting inhibitor of differentiation 1	8.72	9.39	9.36	9.48	TC0200001886.mm.2	NM_025613; ENSMUST00000164756; OTTMUST00000036372; uc008mcx.1
Galk2	galactokinase 2	7.4	7.3	7.8	7.55	TC0200001889.mm.2	NM_175154; ENSMUST00000028636; ENSMUST00000094604; ENSMUST00000110454; ENSMUST00000125084; ENSMUST00000131643; ENSMUST00000134337; ENSMUST00000134798; ENSMUST00000135782; ENSMUST00000140873; BC079843; OTTMUST00000036351; OTTMUST00000036352; OTTMUST00000083528; OTTMUST00000083529; OTTMUST00000083530; OTTMUST00000083531; OTTMUST00000083532; OTTMUST00000083533; OTTMUST00000083534
Fgf7	fibroblast growth factor 7	7.26	7.79	6.6	6.47	TC0200001894.mm.2	NM_008008; ENSMUST00000064794; ENSMUST00000110442; ENSMUST00000138576; BC052847; OTTMUST00000036358; OTTMUST00000036359; OTTMUST00000036360; uc008mdj.2; uc012cdg.1
Gm17555	predicted gene, 17555 [Source:MGI Symbol;Acc:MGI:4937189]	7.78	7.46	7.77	7.5	TC0200001896.mm.2	ENSMUST00000164042
Usp8	ubiquitin specific peptidase 8	12.26	12.14	11.9	11.96	TC0200001900.mm.2	NM_001252580; NM_019729; ENSMUST00000028841; ENSMUST00000110416; ENSMUST00000138859; BC050947; BC061465; BC066126; OTTMUST00000037704; OTTMUST00000037705; OTTMUST00000037706; uc008mea.2; uc008meb.2; uc008mec.2; uc012cdj.2
Ap4e1	adaptor-related protein complex AP-4, epsilon 1	8.82	8.75	8.45	8.39	TC0200001904.mm.2	NM_175550; ENSMUST00000002063; ENSMUST00000110393; ENSMUST00000110394; ENSMUST00000129859; ENSMUST00000142740; ENSMUST00000149254; ENSMUST00000175663; ENSMUST00000177372; OTTMUST00000038164; OTTMUST00000038165; OTTMUST00000038166; OTTMUST00000038167; OTTMUST00000038168; OTTMUST00000038169; OTTMUST00000110866; OTTMUST00000110867; uc008mel.1; uc008mem.1; uc008men.1; uc008meo.1
Blvra	biliverdin reductase A	8.49	8.79	8.45	8.53	TC0200001906.mm.2	NM_026678; ENSMUST00000002064; ENSMUST00000110389; ENSMUST00000135529; ENSMUST00000142737; ENSMUST00000142861; BC052146; OTTMUST00000038153; OTTMUST00000038154; OTTMUST00000038155; OTTMUST00000038156; OTTMUST00000038157; uc008mep.1; uc008meq.1; uc008mer.1
Snrnp200	small nuclear ribonucleoprotein 200 (U5)	9.95	10.1	10.02	9.87	TC0200001909.mm.2	NM_177214; ENSMUST00000103220; ENSMUST00000131435; ENSMUST00000140868; ENSMUST00000142327; ENSMUST00000143481; BC063261; OTTMUST00000038159; OTTMUST00000038160; OTTMUST00000038161; OTTMUST00000038162; OTTMUST00000038163; uc008mez.1
Tmem127	transmembrane protein 127	10.61	10.35	10.42	10.57	TC0200001910.mm.2	NM_175145; ENSMUST00000035871; ENSMUST00000174288; ENSMUST00000174503; BC049832; OTTMUST00000038158; OTTMUST00000096982; OTTMUST00000096983; uc008mfc.1
Stard7	START domain containing 7	7.41	7.86	7.47	7.11	TC0200001911.mm.2	NM_139308; ENSMUST00000110374; ENSMUST00000110375; ENSMUST00000123152; ENSMUST00000125049; ENSMUST00000131196; ENSMUST00000135616; ENSMUST00000144687; ENSMUST00000154549; BC017524; BC080747; OTTMUST00000038141; OTTMUST00000038142; OTTMUST00000038143; OTTMUST00000038144; OTTMUST00000038145; OTTMUST00000038146; OTTMUST00000038147; OTTMUST00000038148; uc008mfd.2; uc008mfe.2; uc012cdm.1
Mrps5	mitochondrial ribosomal protein S5	9.58	9.64	9.7	9.62	TC0200001918.mm.2	NM_029963; ENSMUST00000028852; ENSMUST00000126491; ENSMUST00000128535; ENSMUST00000129066; ENSMUST00000134101; ENSMUST00000145271; ENSMUST00000146131; BC021947; OTTMUST00000038212; OTTMUST00000038352; OTTMUST00000038353; OTTMUST00000038354; OTTMUST00000038355; OTTMUST00000038356; OTTMUST00000078925; uc008mft.1; uc008mfu.1
Mertk	c-mer proto-oncogene tyrosine kinase	8.62	8.46	9.25	8.71	TC0200001935.mm.2	NM_008587; ENSMUST00000014505; ENSMUST00000140221; OTTMUST00000036392; OTTMUST00000036393; uc008mgt.1; uc008mgu.1
Tmem87b	transmembrane protein 87B	10.42	10.37	10.23	10.24	TC0200001938.mm.2	NM_028248; ENSMUST00000110325; ENSMUST00000126160; ENSMUST00000143398; ENSMUST00000143686; ENSMUST00000152210; OTTMUST00000036395; OTTMUST00000036396; OTTMUST00000036397; OTTMUST00000036619; OTTMUST00000036620; uc008mgv.1; uc008mgw.1; uc008mgx.1; uc012cds.1
Zc3h6	zinc finger CCCH type containing 6	10.17	10.12	9.93	10.34	TC0200001940.mm.2	NM_178404; ENSMUST00000110319; ENSMUST00000110320; BC043311; OTTMUST00000036601; OTTMUST00000036602; uc008mha.2; uc008mhc.2
Ttl	tubulin tyrosine ligase	7.33	7.74	7.3	7.13	TC0200001945.mm.2	NM_027192; ENSMUST00000035812; ENSMUST00000144120; ENSMUST00000144730; BC018513; BC024414; OTTMUST00000036585; OTTMUST00000036586; OTTMUST00000036587; uc008mhd.2; uc008mhe.2
Polr1b	polymerase (RNA) I polypeptide B	7.85	7.99	7.87	7.8	TC0200001947.mm.2	NM_009086; ENSMUST00000028874; ENSMUST00000103205; ENSMUST00000133345; ENSMUST00000144004; ENSMUST00000147727; BC060656; OTTMUST00000036590; OTTMUST00000036591; OTTMUST00000036592; OTTMUST00000036593; OTTMUST00000036594; uc008mhf.2
Slc20a1	solute carrier family 20, member 1	13.59	13.83	13.4	13.22	TC0200001951.mm.2	NM_001159593; NM_015747; ENSMUST00000028880; ENSMUST00000110315; ENSMUST00000125714; ENSMUST00000140907; ENSMUST00000141285; ENSMUST00000144025; ENSMUST00000144744; ENSMUST00000148988; BC015085; OTTMUST00000036621; OTTMUST00000036622; OTTMUST00000036623; OTTMUST00000036624; OTTMUST00000036625; OTTMUST00000036626; OTTMUST00000036627; OTTMUST00000036628; uc008mhi.2; uc008mhj.2; uc008mhk.2; uc008mhl…
Sirpa	signal-regulatory protein alpha	16.99	16.9	16.89	17.2	TC0200001959.mm.2	NM_001177647; NM_007547; ENSMUST00000049262; ENSMUST00000099113; ENSMUST00000103202; ENSMUST00000103203; ENSMUST00000127751; ENSMUST00000136153; ENSMUST00000136554; ENSMUST00000153491; ENSMUST00000160276; ENSMUST00000160952; ENSMUST00000161620; ENSMUST00000162764; ENSMUST00000163034; ENSMUST00000179001; BC062197; OTTMUST00000036821; OTTMUST00000036822; OTTMUST00000036823; OTTMUST00000036824; OTTM…
Stk35	serine/threonine kinase 35	6.88	6.25	6.89	6.77	TC0200001963.mm.2	NM_001038635; NM_183262; ENSMUST00000165413; ENSMUST00000166282; BC138904; BC138905; OTTMUST00000036812; OTTMUST00000084168; uc008mie.2; uc008mif.2
Nop56; Snord57	NOP56 ribonucleoprotein; small nucleolar RNA, C/D box 57	12.37	12.44	12.14	12	TC0200001972.mm.2	NM_024193; NR_028528; ENSMUST00000028890; ENSMUST00000103198; ENSMUST00000133351; ENSMUST00000136621; ENSMUST00000138163; ENSMUST00000141872; ENSMUST00000143547; ENSMUST00000145335; ENSMUST00000146454; ENSMUST00000149955; ENSMUST00000150401; ENSMUST00000150745; ENSMUST00000153353; ENSMUST00000159373; ENSMUST00000160183; ENSMUST00000160976; ENSMUST00000161025; ENSMUST00000161543; ENSMUST0000016206…
Vps16	vacuolar protein sorting 16 (yeast)	9.5	9.2	9.09	9.55	TC0200001982.mm.2	NM_030559; ENSMUST00000028900; ENSMUST00000125098; ENSMUST00000125973; ENSMUST00000128994; ENSMUST00000130258; ENSMUST00000131220; ENSMUST00000132388; ENSMUST00000134677; ENSMUST00000137084; BC003944; BC025626; OTTMUST00000036861; OTTMUST00000036862; OTTMUST00000036863; OTTMUST00000036864; OTTMUST00000036865; OTTMUST00000036866; OTTMUST00000036867; OTTMUST00000036868; OTTMUST00000036869; uc008mja…
Ptpra	protein tyrosine phosphatase, receptor type, A	12.59	12.54	12.57	12.64	TC0200001985.mm.2	NM_001163688; NM_008980; ENSMUST00000028769; ENSMUST00000077303; BC050930; BC110683; OTTMUST00000036809; OTTMUST00000036810; uc008mjc.2; uc008mjd.2
Mrps26	mitochondrial ribosomal protein S26	7	7.06	7.41	7.17	TC0200001990.mm.2	NM_207207; ENSMUST00000046149; ENSMUST00000145614; BC048517; OTTMUST00000036828; OTTMUST00000036829; uc008mjf.1
Itpa	inosine triphosphatase (nucleoside triphosphate pyrophosphatase)	10.14	9.96	9.93	9.81	TC0200001994.mm.2	NM_025922; ENSMUST00000103193; ENSMUST00000126714; ENSMUST00000133328; ENSMUST00000138963; ENSMUST00000156382; BC026508; BC094466; OTTMUST00000036804; OTTMUST00000036805; OTTMUST00000036806; OTTMUST00000036807; OTTMUST00000036808; uc008mjt.1; uc008mju.1
Atrn	attractin	12.74	12.6	12.2	12.32	TC0200001998.mm.2	NM_009730; ENSMUST00000028781; ENSMUST00000132557; ENSMUST00000134964; ENSMUST00000151364; ENSMUST00000156982; BC141054; OTTMUST00000036906; OTTMUST00000036907; OTTMUST00000036908; OTTMUST00000036909; OTTMUST00000036910; uc008mkc.1
Ap5s1	adaptor-related protein 5 complex, sigma 1 subunit	7.65	8.1	7.62	8.75	TC0200002011.mm.2	NM_027129; ENSMUST00000089506; ENSMUST00000110206; ENSMUST00000110208; ENSMUST00000110210; ENSMUST00000134086; ENSMUST00000143546; ENSMUST00000153097; ENSMUST00000153901; BC048399; OTTMUST00000038247; OTTMUST00000038248; OTTMUST00000038249; OTTMUST00000038250; OTTMUST00000038251; OTTMUST00000038252; OTTMUST00000038253; OTTMUST00000038254
Mavs	mitochondrial antiviral signaling protein	7.45	7.45	7.76	8.17	TC0200002012.mm.2	NM_001206382; NM_001206383; NM_001206385; NM_144888; ENSMUST00000041362; ENSMUST00000110199; ENSMUST00000130597; ENSMUST00000132694; BC020006; BC025825; BC031352; BC037391; OTTMUST00000038266; OTTMUST00000038267; OTTMUST00000038268; OTTMUST00000038269; uc008mld.2; uc008mle.2; uc008mlf.2; uc029ues.1
Pank2	pantothenate kinase 2	13.22	13.2	13.26	12.97	TC0200002013.mm.2	NM_153501; ENSMUST00000131779; ENSMUST00000138509; ENSMUST00000145904; ENSMUST00000150843; ENSMUST00000183349; ENSMUST00000183388; ENSMUST00000184105; ENSMUST00000184932; BC106184; OTTMUST00000038271; OTTMUST00000038272; OTTMUST00000038273; OTTMUST00000038274; OTTMUST00000038275; OTTMUST00000038276; OTTMUST00000038277; OTTMUST00000038278; uc008mlg.2; uc008mlh.2; uc008mli.1; uc012cel.1
Smox	spermine oxidase	10.71	10.95	10.96	10.22	TC0200002018.mm.2	NM_001177833; NM_001177834; NM_001177835; NM_001177836; NM_001177837; NM_001177838; NM_001177839; NM_001177840; NM_145533; ENSMUST00000028806; ENSMUST00000110179; ENSMUST00000110180; ENSMUST00000110181; ENSMUST00000110182; ENSMUST00000110183; ENSMUST00000110186; ENSMUST00000110188; ENSMUST00000110189; ENSMUST00000129143; ENSMUST00000131698; ENSMUST00000149180; ENSMUST00000151143; ENSMUST000001516…
Cds2	CDP-diacylglycerol synthase (phosphatidate cytidylyltransferase) 2	14.51	14.65	14.65	14.49	TC0200002032.mm.2	NM_138651; ENSMUST00000089461; ENSMUST00000103181; ENSMUST00000110158; ENSMUST00000125060; ENSMUST00000138194; ENSMUST00000147456; BC003852; BC069879; OTTMUST00000036944; OTTMUST00000036945; OTTMUST00000036946; OTTMUST00000036947; OTTMUST00000036948; OTTMUST00000036949
Chgb	chromogranin B	14.15	13.96	14.11	13.58	TC0200002042.mm.2	NM_007694; ENSMUST00000028826; BC014736; OTTMUST00000037212; uc008mnf.1
Mcm8	minichromosome maintenance deficient 8 (S. cerevisiae)	7.35	6.99	7.78	7.24	TC0200002043.mm.2	NM_025676; ENSMUST00000028831; ENSMUST00000066559; ENSMUST00000135685; BC046780; BC052070; OTTMUST00000037176; OTTMUST00000037177; OTTMUST00000037178
Crls1	cardiolipin synthase 1	11.74	11.95	11.43	11.51	TC0200002044.mm.2	NM_001024385; NM_025646; ENSMUST00000028835; ENSMUST00000110122; ENSMUST00000124834; ENSMUST00000124836; ENSMUST00000154160; BC048702; OTTMUST00000037217; OTTMUST00000037218; OTTMUST00000037219; OTTMUST00000037220; OTTMUST00000092673; uc008mnk.1; uc008mnl.1; uc008mnm.1
Plcb1	phospholipase C, beta 1	13.12	12.75	12.88	12.31	TC0200002056.mm.2	NM_001145830; NM_019677; ENSMUST00000070724; ENSMUST00000110116; ENSMUST00000129382; ENSMUST00000130524; ENSMUST00000131552; BC058710; OTTMUST00000037031; OTTMUST00000037032; OTTMUST00000037033; OTTMUST00000037034; OTTMUST00000037035; uc008mnv.2; uc008mnw.2; uc008mnx.2; uc008mny.2; uc012ceu.1
Plcb4	phospholipase C, beta 4	15.51	15.5	15.22	15.08	TC0200002067.mm.2	NM_013829; ENSMUST00000035646; ENSMUST00000110109; ENSMUST00000127044; ENSMUST00000127729; ENSMUST00000132686; ENSMUST00000134310; ENSMUST00000137969; ENSMUST00000139480; ENSMUST00000141025; ENSMUST00000144931; ENSMUST00000146018; ENSMUST00000147122; ENSMUST00000147744; ENSMUST00000150072; ENSMUST00000184371; BC129883; OTTMUST00000037928; OTTMUST00000037929; OTTMUST00000037930; OTTMUST00000037931…
Snap25	synaptosomal-associated protein 25	16.83	16.39	16.85	16.54	TC0200002077.mm.2	NM_011428; ENSMUST00000028727; ENSMUST00000110098; ENSMUST00000125486; BC018249; OTTMUST00000036955; OTTMUST00000036956; OTTMUST00000036957; uc008mop.1
Slx4ip	SLX4 interacting protein	7.35	6.85	6.79	6.73	TC0200002078.mm.2	NM_001038641; NM_028201; NM_028834; ENSMUST00000028737; ENSMUST00000099311; ENSMUST00000130856; ENSMUST00000135260; ENSMUST00000141463; ENSMUST00000180277; BC071202; OTTMUST00000036959; OTTMUST00000036960; OTTMUST00000036961; OTTMUST00000036962; uc008mou.1; uc008mov.1; uc008mow.1; uc008mox.1
Btbd3	BTB (POZ) domain containing 3	17.85	17.99	17.71	17.21	TC0200002084.mm.2	NM_001025431; NM_145534; ENSMUST00000075410; ENSMUST00000091556; ENSMUST00000128656; ENSMUST00000155646; BC018174; BC062968; OTTMUST00000035322; OTTMUST00000036999; OTTMUST00000037000; OTTMUST00000037001; uc008mpa.1; uc008mpb.1
Gm17374	predicted gene, 17374 [Source:MGI Symbol;Acc:MGI:4937008]	18.88	18.76	18.67	18.58	TC0200002094.mm.2	ENSMUST00000104994
Ndufaf5	NADH dehydrogenase (ubiquinone) complex I, assembly factor 5	8.87	9.11	8.5	8.67	TC0200002095.mm.2	NM_027093; ENSMUST00000044825; ENSMUST00000123078; ENSMUST00000125913; OTTMUST00000037047; OTTMUST00000037048; OTTMUST00000037049; uc008mpo.2; uc008mpp.2
Macrod2	MACRO domain containing 2	10.21	10.39	10.11	10.33	TC0200002099.mm.2	NM_001013802; NM_028387; ENSMUST00000043836; ENSMUST00000078027; ENSMUST00000110061; ENSMUST00000110062; ENSMUST00000110063; ENSMUST00000110064; ENSMUST00000110067; ENSMUST00000124403; ENSMUST00000138485; ENSMUST00000138786; ENSMUST00000139039; ENSMUST00000150460; ENSMUST00000154505; ENSMUST00000156619; OTTMUST00000037044; OTTMUST00000037045; OTTMUST00000037242; OTTMUST00000037243; OTTMUST0000003…
Snrpb2	U2 small nuclear ribonucleoprotein B	8.88	8.68	8.75	8.6	TC0200002127.mm.2	NM_021335; ENSMUST00000008477; ENSMUST00000126763; ENSMUST00000127760; ENSMUST00000134091; ENSMUST00000139114; BC026794; OTTMUST00000037064; OTTMUST00000037065; OTTMUST00000037066; OTTMUST00000037067; OTTMUST00000037068; uc008mqb.1
Pcsk2	proprotein convertase subtilisin/kexin type 2	11.33	11.47	11.55	11.05	TC0200002130.mm.2	NM_008792; ENSMUST00000028905; ENSMUST00000124751; BC052013; BC057348; OTTMUST00000006366; OTTMUST00000006367; uc008mqe.2; uc008mqf.2
Dstn	destrin	12.35	12.71	12.74	12.64	TC0200002136.mm.2	NM_019771; ENSMUST00000103172; BC131926; OTTMUST00000006695; uc008mqi.2
Kiz	kizuna centrosomal protein	9	8.95	9.24	9.16	TC0200002177.mm.2	NM_001033298; ENSMUST00000099278; ENSMUST00000135595; ENSMUST00000156232; BC150844; BC150845; OTTMUST00000037308; OTTMUST00000037309; OTTMUST00000037310; uc008mso.1; uc012cfk.1
Xrn2	5-3 exoribonuclease 2; 5'-3' exoribonuclease 2	12.19	12.13	12.1	12.27	TC0200002178.mm.2	NM_011917; ENSMUST00000028921; ENSMUST00000136136; ENSMUST00000137358; ENSMUST00000147057; BC004028; BC054743; OTTMUST00000037296; OTTMUST00000037297; OTTMUST00000037298; OTTMUST00000037299; uc008msp.1; uc008msq.1; uc008msr.1; uc012cfl.1
6430503K07Rik	RIKEN cDNA 6430503K07 gene	8.43	8.16	8.18	8.11	TC0200002181.mm.2	NR_108091
Gzf1	GDNF-inducible zinc finger protein 1	9.88	10	9.7	9.59	TC0200002197.mm.2	NM_028986; ENSMUST00000028928; ENSMUST00000131292; ENSMUST00000151362; BC096015; OTTMUST00000037333; OTTMUST00000037334; OTTMUST00000037335; uc008mtg.2
Syndig1	synapse differentiation inducing 1	12.75	12.69	12.61	12.31	TC0200002212.mm.2	NM_001085521; ENSMUST00000109934; ENSMUST00000109935; ENSMUST00000137280; ENSMUST00000140870; ENSMUST00000144179; ENSMUST00000149705; BC147352; BC147353; BC147660; BC147661; OTTMUST00000037399; OTTMUST00000037400; OTTMUST00000037401; OTTMUST00000037402; OTTMUST00000037403; OTTMUST00000037404; uc012cfp.1
Zfp937	zinc finger protein 937	6.48	6.56	6.47	6.7	TC0200002214.mm.2	NM_001142411; ENSMUST00000073782; OTTMUST00000037481; uc012cfs.1
Gm10130	predicted gene 10130 [Source:MGI Symbol;Acc:MGI:3642547]	9.05	8.86	8.67	8.85	TC0200002219.mm.2	ENSMUST00000133235
Entpd6	ectonucleoside triphosphate diphosphohydrolase 6	8.05	7.99	8.03	7.84	TC0200002227.mm.2	NM_172117; ENSMUST00000094467; ENSMUST00000139723; ENSMUST00000146517; ENSMUST00000147223; BC038126; OTTMUST00000037423; OTTMUST00000037424; OTTMUST00000037474; OTTMUST00000037475; uc008muj.2; uc008muk.2; uc012cfv.1
Pygb	brain glycogen phosphorylase	9.52	9.81	9.91	10.16	TC0200002228.mm.2	NM_153781; ENSMUST00000045441; ENSMUST00000129610; ENSMUST00000135717; ENSMUST00000139938; ENSMUST00000154366; BC035283; OTTMUST00000037476; OTTMUST00000037477; OTTMUST00000037478; OTTMUST00000037479; OTTMUST00000037480; uc008mul.1
Gm14151; Gm14147	predicted gene 14151; predicted gene 14147	6.05	5.82	5.81	6.37	TC0200002237.mm.2	NM_001097977; ENSMUST00000109888; ENSMUST00000178211; uc008mux.1
Nsfl1c	NSFL1 (p97) cofactor (p47)	11.9	11.74	11.73	11.5	TC0200002261.mm.2	NM_198326; ENSMUST00000028949; ENSMUST00000089140; ENSMUST00000103160; ENSMUST00000125270; ENSMUST00000133197; ENSMUST00000134081; ENSMUST00000139229; ENSMUST00000146695; ENSMUST00000153333; ENSMUST00000156182; BC050936; OTTMUST00000037573; OTTMUST00000037574; OTTMUST00000037575; OTTMUST00000037576; OTTMUST00000037577; OTTMUST00000037578; OTTMUST00000037707; OTTMUST00000037708; OTTMUST00000037709…
Fkbp1a	FK506 binding protein 1a	11.31	11.61	11.84	11.41	TC0200002263.mm.2	NM_008019; ENSMUST00000044011; ENSMUST00000126670; ENSMUST00000132614; ENSMUST00000137597; ENSMUST00000142271; ENSMUST00000142985; ENSMUST00000143230; ENSMUST00000144171; ENSMUST00000148295; ENSMUST00000148978; BC004671; OTTMUST00000037713; OTTMUST00000037714; OTTMUST00000037715; OTTMUST00000037716; OTTMUST00000037717; OTTMUST00000037718; OTTMUST00000037719; OTTMUST00000037720; OTTMUST00000037721…
Srxn1	sulfiredoxin 1 homolog (S. cerevisiae)	8	8.12	8.13	8.08	TC0200002275.mm.2	NM_029688; ENSMUST00000041500; ENSMUST00000128882; ENSMUST00000137751; BC011325; BC049957; OTTMUST00000037659; OTTMUST00000037660; OTTMUST00000037661
Csnk2a1	casein kinase 2, alpha 1 polypeptide	11.86	11.95	11.87	11.86	TC0200002277.mm.2	NM_007788; ENSMUST00000099224; ENSMUST00000124791; ENSMUST00000133119; ENSMUST00000136063; ENSMUST00000141597; BC026149; BC060742; BC089343; OTTMUST00000037681; OTTMUST00000037682; OTTMUST00000037683; OTTMUST00000037684; OTTMUST00000076133; uc008ney.1; uc008nez.2; uc008nfa.2
Tbc1d20	TBC1 domain family, member 20	8.75	8.84	8.65	8.86	TC0200002279.mm.2	NM_024196; ENSMUST00000028963; ENSMUST00000140482; ENSMUST00000141373; ENSMUST00000144252; ENSMUST00000147591; BC034504; BC040089; OTTMUST00000037640; OTTMUST00000037641; OTTMUST00000037642; OTTMUST00000076151; OTTMUST00000076152; uc008nfb.1; uc012cgc.1
H13	histocompatibility 13	11.51	11.61	11.63	11.93	TC0200002295.mm.2	NM_001159551; NM_001159552; NM_001159553; NM_010376; ENSMUST00000079247; ENSMUST00000089059; ENSMUST00000109825; ENSMUST00000125366; ENSMUST00000129439; ENSMUST00000148156; BC056977; OTTMUST00000037622; OTTMUST00000037623; OTTMUST00000037624; OTTMUST00000037625; OTTMUST00000037626; OTTMUST00000037627; uc008nfz.2; uc008nga.2; uc008ngb.2; uc008ngc.2; uc008ngd.2
Mcts2	malignant T cell amplified sequence 2	8.34	8.34	7.65	7.91	TC0200002296.mm.2	NM_025543; ENSMUST00000062148; BC027507; OTTMUST00000037617; uc008nge.1
Id1	inhibitor of DNA binding 1	9.68	9.26	10.2	9.96	TC0200002298.mm.2	NM_010495; ENSMUST00000038368; ENSMUST00000109824; BC025073; OTTMUST00000037597; OTTMUST00000037598
Xkr7	X Kell blood group precursor related family member 7 homolog	8.28	8.14	8.13	7.6	TC0200002306.mm.2	NM_001011732; ENSMUST00000037235; OTTMUST00000037498; uc008nha.1
Tm9sf4	transmembrane 9 superfamily protein member 4	9.97	10.12	9.85	9.74	TC0200002310.mm.2	NM_133847; ENSMUST00000089027; ENSMUST00000134922; ENSMUST00000137446; ENSMUST00000140988; ENSMUST00000141220; ENSMUST00000145010; ENSMUST00000146477; ENSMUST00000147978; ENSMUST00000149390; ENSMUST00000152807; BC110309; BC116320; OTTMUST00000037483; OTTMUST00000037484; OTTMUST00000040549; OTTMUST00000040550; OTTMUST00000040551; OTTMUST00000040552; OTTMUST00000040553; OTTMUST00000040554; OTTMUST0…
Pofut1	protein O-fucosyltransferase 1	6.21	6.33	5.98	6.42	TC0200002312.mm.2	NM_080463; ENSMUST00000049863; ENSMUST00000099191; ENSMUST00000099192; ENSMUST00000109794; ENSMUST00000123158; ENSMUST00000123487; ENSMUST00000152390; ENSMUST00000170297; BC046295; OTTMUST00000040560; OTTMUST00000040636; OTTMUST00000040637; OTTMUST00000040638; OTTMUST00000040639; OTTMUST00000040640; OTTMUST00000092682; OTTMUST00000092683; uc008nhl.1; uc008nhm.1; uc008nhn.1; uc008nho.1
Kif3b	kinesin family member 3B	7.61	7.79	7.6	7.18	TC0200002314.mm.2	NM_008444; ENSMUST00000028977; BC139388; BC139389; OTTMUST00000040635; uc008nhp.2
Asxl1	additional sex combs like 1	9.11	8.44	8.98	9.1	TC0200002315.mm.2	NM_001039939; ENSMUST00000109790; ENSMUST00000123215; ENSMUST00000138571; ENSMUST00000144722; OTTMUST00000040633; OTTMUST00000040688; OTTMUST00000040689; OTTMUST00000040690
Mapre1	microtubule-associated protein, RP/EB family, member 1	11.53	11.58	12.01	12.11	TC0200002321.mm.2	NM_007896; ENSMUST00000028981; ENSMUST00000123570; ENSMUST00000123795; BC064444; OTTMUST00000040862; OTTMUST00000040875; OTTMUST00000040876; uc008nik.1
Cbfa2t2	core-binding factor, runt domain, alpha subunit 2, translocated to, 2 (human)	9.08	8.86	8.54	8.53	TC0200002341.mm.2	NM_001285446; NM_009823; NM_172860; ENSMUST00000045270; ENSMUST00000099178; ENSMUST00000109724; ENSMUST00000109725; ENSMUST00000135647; ENSMUST00000137526; ENSMUST00000139506; ENSMUST00000154487; ENSMUST00000155202; BC064679; BC138410; BC145679; OTTMUST00000037540; OTTMUST00000037541; OTTMUST00000037542; OTTMUST00000037543; OTTMUST00000037544; OTTMUST00000037545; OTTMUST00000037546; OTTMUST000000…
Zfp341	zinc finger protein 341	6.26	6.27	6.37	6.03	TC0200002346.mm.2	NM_199304; ENSMUST00000081926; ENSMUST00000109702; ENSMUST00000126421; BC057098; OTTMUST00000037818; OTTMUST00000037819; OTTMUST00000037820; uc008njo.1
Chmp4b	charged multivesicular body protein 4B	9.79	9.85	9.8	9.92	TC0200002347.mm.2	NM_029362; ENSMUST00000044277; ENSMUST00000136788; ENSMUST00000151668; BC011429; BC059279; OTTMUST00000037805; OTTMUST00000037806; OTTMUST00000038024; uc008njp.1; uc008njq.1
Raly; a	hnRNP-associated with lethal yellow; nonagouti	10.06	9.97	10.59	9.99	TC0200002352.mm.2	NM_001139511; NM_001139512; NM_001139513; NM_015770; NM_023130; ENSMUST00000029120; ENSMUST00000029123; ENSMUST00000058089; ENSMUST00000109697; ENSMUST00000109701; ENSMUST00000116389; ENSMUST00000125872; ENSMUST00000129137; ENSMUST00000132342; ENSMUST00000137333; ENSMUST00000140713; ENSMUST00000145202; ENSMUST00000148300; ENSMUST00000148402; ENSMUST00000151578; ENSMUST00000152038; BC004851; BC016…
Itch	itchy, E3 ubiquitin protein ligase	10.27	10.29	10.08	10.28	TC0200002359.mm.2	NM_001243712; NM_008395; ENSMUST00000029126; ENSMUST00000109685; ENSMUST00000123497; ENSMUST00000126648; ENSMUST00000138468; ENSMUST00000142147; ENSMUST00000155360; BC062934; BC064678; OTTMUST00000038117; OTTMUST00000038118; OTTMUST00000038119; OTTMUST00000038120; OTTMUST00000038121; OTTMUST00000038122; OTTMUST00000038123; uc008nkb.1; uc008nkc.1; uc008nkd.1; uc008nke.2; uc008nkf.2
Dynlrb1	dynein light chain roadblock-type 1	15.27	14.99	15.45	14.9	TC0200002362.mm.2	NM_025947; ENSMUST00000054912; ENSMUST00000109682; ENSMUST00000135831; ENSMUST00000150602; BC099423; BC125610; BC125648; OTTMUST00000038124; OTTMUST00000038125; OTTMUST00000038126; OTTMUST00000038127; uc008nkg.2
Map1lc3a	microtubule-associated protein 1 light chain 3 alpha	9.48	9.64	9.97	9.58	TC0200002363.mm.2	NM_025735; NR_046364; ENSMUST00000029128; ENSMUST00000145086; ENSMUST00000154596; BC010596; OTTMUST00000038114; OTTMUST00000038115; OTTMUST00000038116; uc012cha.2; uc029uhm.1
Trp53inp2	transformation related protein 53 inducible nuclear protein 2	10.92	10.76	11.4	11	TC0200002366.mm.2	NM_178111; ENSMUST00000043237; ENSMUST00000134218; ENSMUST00000151466; ENSMUST00000173406; ENSMUST00000174685; BC036958; BC043086; OTTMUST00000038339; OTTMUST00000038340; OTTMUST00000038341; OTTMUST00000097788; OTTMUST00000097789; uc008nkk.1; uc008nkl.1
Acss2	acyl-CoA synthetase short-chain family member 2	9.75	9.57	9.64	9.25	TC0200002367.mm.2	NM_019811; ENSMUST00000029135; ENSMUST00000065973; ENSMUST00000103142; ENSMUST00000131054; ENSMUST00000133654; ENSMUST00000143169; ENSMUST00000148870; ENSMUST00000149788; ENSMUST00000151781; ENSMUST00000153975; BC051432; OTTMUST00000038330; OTTMUST00000038466; OTTMUST00000038467; OTTMUST00000038468; OTTMUST00000038469; OTTMUST00000038470; OTTMUST00000038471; OTTMUST00000038472; OTTMUST00000038473…
Mmp24	matrix metallopeptidase 24	11.31	11.37	11.31	11.18	TC0200002375.mm.2	NM_010808; ENSMUST00000029141; ENSMUST00000135945; OTTMUST00000038556; OTTMUST00000038557; uc008nlj.1
Ergic3	ERGIC and golgi 3	12.01	12.39	12.59	12.59	TC0200002381.mm.2	NM_025516; ENSMUST00000006035; ENSMUST00000088650; ENSMUST00000130793; ENSMUST00000137545; ENSMUST00000142859; ENSMUST00000144707; ENSMUST00000149381; ENSMUST00000150970; ENSMUST00000152568; ENSMUST00000155370; BC043720; BC057130; OTTMUST00000038177; OTTMUST00000038178; OTTMUST00000044529; OTTMUST00000044530; OTTMUST00000044531; OTTMUST00000044532; OTTMUST00000044533; OTTMUST00000044534; OTTMUST0…
Romo1	reactive oxygen species modulator 1	11.42	11.53	11.54	11.54	TC0200002384.mm.2	NM_001164216; NM_001164217; NM_025946; ENSMUST00000088610; ENSMUST00000109597; ENSMUST00000109598; ENSMUST00000119950; BC028749; OTTMUST00000038527; OTTMUST00000060778; OTTMUST00000074927; OTTMUST00000074933; uc008nmm.2; uc012chq.1
Phf20	PHD finger protein 20	11.51	10.97	11.04	11.01	TC0200002386.mm.2	NM_172674; ENSMUST00000037401; ENSMUST00000122814; ENSMUST00000131479; ENSMUST00000132129; ENSMUST00000132352; ENSMUST00000135796; ENSMUST00000145731; ENSMUST00000147234; ENSMUST00000147242; ENSMUST00000152617; ENSMUST00000153822; BC060121; OTTMUST00000038578; OTTMUST00000038641; OTTMUST00000038642; OTTMUST00000038643; OTTMUST00000041413; OTTMUST00000041414; OTTMUST00000041415; OTTMUST00000041416…
Epb41l1	erythrocyte membrane protein band 4.1 like 1	8.81	8.84	8.59	8.29	TC0200002395.mm.2	NM_001006664; NM_013510; ENSMUST00000029155; ENSMUST00000103135; ENSMUST00000103136; ENSMUST00000103137; ENSMUST00000109572; ENSMUST00000109574; ENSMUST00000109577; ENSMUST00000125153; ENSMUST00000129999; ENSMUST00000137067; ENSMUST00000141109; ENSMUST00000142048; ENSMUST00000144013; BC034751; OTTMUST00000037731; OTTMUST00000037732; OTTMUST00000037733; OTTMUST00000037734; OTTMUST00000037735; OTTM…
Aar2	AAR2 splicing factor homolog (S. cerevisiae)	6.33	7.01	6.5	6.09	TC0200002396.mm.2	NM_001164818; NM_026661; ENSMUST00000029158; ENSMUST00000109570; ENSMUST00000126250; ENSMUST00000137928; ENSMUST00000150212; BC019988; BC020112; OTTMUST00000037737; OTTMUST00000037738; OTTMUST00000037739; OTTMUST00000037740; OTTMUST00000037741; uc008nnp.2; uc008nnq.2
Dlgap4	discs, large homolog-associated protein 4 (Drosophila)	8.92	8.73	8.69	8.84	TC0200002398.mm.2	NM_001042487; NM_001042488; NM_001277186; NM_001277187; NM_146128; ENSMUST00000000094; ENSMUST00000070782; ENSMUST00000099145; ENSMUST00000109566; ENSMUST00000109567; ENSMUST00000109568; ENSMUST00000123730; ENSMUST00000127944; ENSMUST00000131157; ENSMUST00000137356; ENSMUST00000146412; ENSMUST00000169464; ENSMUST00000171030; ENSMUST00000177013; BC141110; BC145394; BC145395; OTTMUST00000038226; OT…
Myl9	myosin, light polypeptide 9, regulatory	8.15	7.22	7.54	7.87	TC0200002399.mm.2	NM_172118; ENSMUST00000088552; ENSMUST00000131622; ENSMUST00000132985; ENSMUST00000145299; BC049974; BC055439; OTTMUST00000038239; OTTMUST00000038240; OTTMUST00000038241; OTTMUST00000038242; uc008nnw.2
1110008F13Rik	RIKEN cDNA 1110008F13 gene	12.65	12.87	12.41	12.65	TC0200002403.mm.2	NM_026124; ENSMUST00000029165; ENSMUST00000126767; ENSMUST00000152551; ENSMUST00000152942; BC019445; uc008nob.2; uc008noc.2
Tldc2	TBC/LysM associated domain containing 2	6.5	6.29	5.96	6.12	TC0200002405.mm.2	NM_001177439; ENSMUST00000099140; ENSMUST00000166140; OTTMUST00000038702; uc012chx.1
Rpn2	ribophorin II	10.65	11.12	10.83	11.1	TC0200002407.mm.2	NM_019642; ENSMUST00000029171; ENSMUST00000116380; ENSMUST00000123639; ENSMUST00000125311; ENSMUST00000126248; ENSMUST00000127252; ENSMUST00000141934; ENSMUST00000142463; ENSMUST00000149924; ENSMUST00000150349; ENSMUST00000156007; BC046806; OTTMUST00000038674; OTTMUST00000038675; OTTMUST00000038676; OTTMUST00000038677; OTTMUST00000038678; OTTMUST00000038679; OTTMUST00000038680; OTTMUST00000038681…
Manbal	mannosidase, beta A, lysosomal-like	8.54	8.73	8.64	8.63	TC0200002409.mm.2	NM_026968; ENSMUST00000081202; BC013803; BC030375; OTTMUST00000038669; uc008noz.2
Src	Rous sarcoma oncogene	6.45	6.71	6.3	6.05	TC0200002410.mm.2	NM_001025395; NM_009271; ENSMUST00000029175; ENSMUST00000092576; ENSMUST00000109529; ENSMUST00000109531; ENSMUST00000109533; ENSMUST00000129770; ENSMUST00000133900; ENSMUST00000145715; BC039953; OTTMUST00000038724; OTTMUST00000038725; OTTMUST00000038726; OTTMUST00000038727; OTTMUST00000042345; OTTMUST00000042346; OTTMUST00000042347; uc008npa.1; uc008npb.1; uc012cia.1
Nnat	neuronatin	8.63	8.99	9.4	8.73	TC0200002411.mm.2	NM_010923; NM_180960; ENSMUST00000088484; ENSMUST00000109526; ENSMUST00000134513; ENSMUST00000152605; ENSMUST00000153739; ENSMUST00000172487; ENSMUST00000173041; ENSMUST00000173595; ENSMUST00000173793; ENSMUST00000173839; BC036984; OTTMUST00000038785; OTTMUST00000038786; OTTMUST00000038787; OTTMUST00000038788; OTTMUST00000092720; OTTMUST00000095305; OTTMUST00000095306; OTTMUST00000095307; OTTMUST…
Ctnnbl1	catenin, beta like 1	10.21	10.39	10.17	9.79	TC0200002415.mm.2	NM_025680; ENSMUST00000029178; ENSMUST00000129842; ENSMUST00000155479; ENSMUST00000156300; BC050787; OTTMUST00000037751; OTTMUST00000037752; OTTMUST00000037753; OTTMUST00000037754; uc008nph.2; uc012cib.1
Vstm2l	V-set and transmembrane domain containing 2-like	6.23	6.18	6.32	6.27	TC0200002419.mm.2	NM_198627; ENSMUST00000109523; BC058538; OTTMUST00000037772; uc012cic.1
Rprd1b	regulation of nuclear pre-mRNA domain containing 1B	10.77	10.78	10.39	10.73	TC0200002421.mm.2	NM_027434; ENSMUST00000029180; ENSMUST00000103123; ENSMUST00000109518; ENSMUST00000109519; ENSMUST00000128206; ENSMUST00000135603; ENSMUST00000152452; ENSMUST00000156552; BC028819; BC042447; BC054350; OTTMUST00000037764; OTTMUST00000037765; OTTMUST00000037766; OTTMUST00000037767; OTTMUST00000037768; OTTMUST00000037769; OTTMUST00000037770; OTTMUST00000037771
Lbp	lipopolysaccharide binding protein	7.61	6.64	9.68	9.58	TC0200002426.mm.2	NM_008489; ENSMUST00000016168; ENSMUST00000109491; ENSMUST00000129811; ENSMUST00000146600; ENSMUST00000152541; BC004795; OTTMUST00000037860; OTTMUST00000037861; OTTMUST00000037862; OTTMUST00000037890; OTTMUST00000037891; uc008npy.1; uc008npz.1; uc008nqa.1
Snhg11	small nucleolar RNA host gene 11	12.56	12.42	12.41	12.41	TC0200002427.mm.2	NM_175692; ENSMUST00000109488; ENSMUST00000137320; ENSMUST00000138307; ENSMUST00000148965; ENSMUST00000149303; BC030414; BC049241; OTTMUST00000037853; OTTMUST00000037854; OTTMUST00000037855; OTTMUST00000037889; OTTMUST00000078170; uc008nqd.1; uc008nqe.1
Ift52	intraflagellar transport 52	8.79	9.01	8.9	9.3	TC0200002477.mm.2	NM_172150; ENSMUST00000018002; ENSMUST00000125144; ENSMUST00000150396; ENSMUST00000152201; BC037708; OTTMUST00000002107; OTTMUST00000002108; OTTMUST00000002109; OTTMUST00000038608; uc008nsi.1; uc008nsj.1; uc008nsk.1
Gdap1l1	ganglioside-induced differentiation-associated protein 1-like 1	10.07	9.99	10.04	9.42	TC0200002485.mm.2	NM_144891; ENSMUST00000018087; ENSMUST00000109420; ENSMUST00000109421; ENSMUST00000137070; BC019941; OTTMUST00000002124; OTTMUST00000002125; OTTMUST00000002126; uc008nst.2; uc008nsu.2; uc012ciq.1
Ttpal	tocopherol (alpha) transfer protein-like	5.42	5.33	6.34	5.37	TC0200002491.mm.2	NM_029512; NM_181734; ENSMUST00000109405; ENSMUST00000109408; ENSMUST00000132904; ENSMUST00000144729; ENSMUST00000152135; ENSMUST00000156839; ENSMUST00000171696; BC052389; OTTMUST00000002115; OTTMUST00000002116; OTTMUST00000038417; OTTMUST00000038418; OTTMUST00000038419; OTTMUST00000038420; uc008ntc.1; uc008ntd.1; uc008nte.1; uc008ntf.1
Pkig	protein kinase inhibitor, gamma	10.69	10.59	10.56	11	TC0200002494.mm.2	NM_001039390; NM_001039391; NM_001164053; NM_001164055; NM_001277096; NM_011106; ENSMUST00000064703; ENSMUST00000099105; ENSMUST00000109400; ENSMUST00000126182; ENSMUST00000131228; ENSMUST00000135537; ENSMUST00000147385; ENSMUST00000152418; ENSMUST00000164399; BC026550; OTTMUST00000002238; OTTMUST00000002239; OTTMUST00000002240; OTTMUST00000038604; OTTMUST00000038605; OTTMUST00000038606; OTTMUST0…
Wisp2	WNT1 inducible signaling pathway protein 2	6.68	6.6	6.71	7.6	TC0200002496.mm.2	NM_016873; ENSMUST00000029188; ENSMUST00000138730; BC032877; OTTMUST00000002301; OTTMUST00000002302; uc008ntm.2
Kcnk15	potassium channel, subfamily K, member 15	5.84	6.09	6.31	5.56	TC0200002497.mm.2	NM_001030292; ENSMUST00000044798; ENSMUST00000109396; BC147255; BC147256; OTTMUST00000002127; uc008ntn.1
Ywhab	tyrosine 3-monooxygenase/tryptophan 5-monooxygenase activation protein, beta polypeptide	13.39	13.36	13.1	13.15	TC0200002499.mm.2	NM_018753; ENSMUST00000018470; ENSMUST00000131288; BC132121; BC138512; OTTMUST00000038595; OTTMUST00000038596; uc008ntp.1
Stk4	serine/threonine kinase 4	5.9	6.51	6.21	5.85	TC0200002502.mm.2	NM_021420; ENSMUST00000018353; ENSMUST00000088291; ENSMUST00000134078; ENSMUST00000137866; ENSMUST00000153319; BC054521; OTTMUST00000002310; OTTMUST00000002311; OTTMUST00000002312; OTTMUST00000038585; OTTMUST00000038586; uc008ntt.1; uc008ntu.1
Pigt	phosphatidylinositol glycan anchor biosynthesis, class T	11.63	11.79	12.22	12.02	TC0200002517.mm.2	NM_133779; ENSMUST00000103101; ENSMUST00000117066; ENSMUST00000131976; ENSMUST00000138038; ENSMUST00000152522; BC034175; OTTMUST00000002147; OTTMUST00000002148; OTTMUST00000039131; OTTMUST00000039132; OTTMUST00000039133; uc008nvb.1; uc008nvc.1; uc012cja.1
Wfdc6b	WAP four-disulfide core domain 6B	6.39	6.42	5.94	6.08	TC0200002524.mm.2	NM_001012725; ENSMUST00000094346; BC141216; OTTMUST00000002153; uc008nvl.2
Dnttip1	deoxynucleotidyltransferase, terminal, interacting protein 1	10.2	10.24	10.14	10.27	TC0200002530.mm.2	NM_133763; ENSMUST00000017443; ENSMUST00000109326; ENSMUST00000109327; ENSMUST00000135458; BC003486; OTTMUST00000002158; OTTMUST00000039114; OTTMUST00000039115; OTTMUST00000039116; uc008nvw.1; uc008nvx.1
Zswim3	zinc finger SWIM-type containing 3	7.21	7.4	6.79	6.58	TC0200002534.mm.2	NM_178375; ENSMUST00000052107; BC023287; OTTMUST00000002170; uc008nwh.1
Zswim1	zinc finger SWIM-type containing 1	7.54	7.31	7.64	6.81	TC0200002536.mm.2	NM_028028; ENSMUST00000017908; ENSMUST00000132282; BC025184; BC046831; OTTMUST00000002171; OTTMUST00000002172; uc008nwi.1
Ctsa	cathepsin A	9.72	9.5	10.71	11.49	TC0200002537.mm.2	NM_001038492; NM_008906; ENSMUST00000017904; ENSMUST00000103092; ENSMUST00000103093; ENSMUST00000127650; ENSMUST00000128596; ENSMUST00000130959; ENSMUST00000133077; ENSMUST00000133502; ENSMUST00000140213; ENSMUST00000143293; ENSMUST00000143780; ENSMUST00000144580; ENSMUST00000146525; ENSMUST00000147883; ENSMUST00000151493; ENSMUST00000152721; ENSMUST00000155061; BC018534; OTTMUST00000002270; OTTM…
Pcif1	PDX1 C-terminal inhibiting factor 1	9.82	9.6	9.38	9.49	TC0200002538.mm.2	NM_146129; ENSMUST00000041643; ENSMUST00000122810; ENSMUST00000130213; ENSMUST00000145327; BC031431; OTTMUST00000002176; OTTMUST00000002177; OTTMUST00000002178; OTTMUST00000039544; uc008nwp.1; uc008nwq.1
Slc12a5	solute carrier family 12, member 5	11.23	11.34	10.89	11.09	TC0200002543.mm.2	NM_020333; ENSMUST00000099092; ENSMUST00000124372; ENSMUST00000125867; ENSMUST00000135918; ENSMUST00000137302; BC054808; OTTMUST00000002164; OTTMUST00000002165; OTTMUST00000002183; OTTMUST00000039547; OTTMUST00000039548; uc008nwu.2
Eya2	eyes absent 2 homolog (Drosophila)	4.58	4.74	6.14	5.13	TC0200002550.mm.2	NM_001271962; NM_001271963; NM_010165; ENSMUST00000063433; ENSMUST00000088132; ENSMUST00000128280; ENSMUST00000128696; ENSMUST00000150638; ENSMUST00000150669; BC003755; OTTMUST00000002315; OTTMUST00000002316; OTTMUST00000038532; OTTMUST00000038533; OTTMUST00000038534
Ncoa3	nuclear receptor coactivator 3	7.85	8	7.95	7.81	TC0200002558.mm.2	NM_008679; ENSMUST00000088095; ENSMUST00000109252; ENSMUST00000139394; ENSMUST00000139658; ENSMUST00000153507; BC086482; BC141177; OTTMUST00000002259; OTTMUST00000038597; OTTMUST00000038598; OTTMUST00000038599; uc008nyi.2; uc008nyj.2
Trp53rkb	transformation related protein 53 regulating kinase B	6.96	6.75	6.92	6.96	TC0200002574.mm.2	NM_023815; ENSMUST00000051923; ENSMUST00000065753; ENSMUST00000151826; BC017155
Arfgef2	ADP-ribosylation factor guanine nucleotide-exchange factor 2 (brefeldin A-inhibited)	8.99	9.06	9.26	9.17	TC0200002575.mm.2	NM_001085495; ENSMUST00000099078; ENSMUST00000144847; BC158012; OTTMUST00000002258; OTTMUST00000038640; uc008nyr.2
Cse1l	chromosome segregation 1-like (S. cerevisiae)	11.31	11.53	11.39	11.14	TC0200002577.mm.2	NM_023565; ENSMUST00000002790; ENSMUST00000129061; ENSMUST00000132402; ENSMUST00000135139; ENSMUST00000145819; ENSMUST00000163437; ENSMUST00000163917; ENSMUST00000164974; ENSMUST00000166871; ENSMUST00000168599; ENSMUST00000169290; ENSMUST00000171410; OTTMUST00000002261; OTTMUST00000038859; OTTMUST00000038860; OTTMUST00000038861; OTTMUST00000038862; OTTMUST00000093037; OTTMUST00000093038; OTTMUST0…
Ddx27	DEAD (Asp-Glu-Ala-Asp) box polypeptide 27	6.64	7.14	6.89	7.06	TC0200002579.mm.2	NM_153065; ENSMUST00000018143; ENSMUST00000126409; ENSMUST00000127468; ENSMUST00000138969; ENSMUST00000150571; ENSMUST00000176066; BC011321; OTTMUST00000002243; OTTMUST00000002244; OTTMUST00000038720; OTTMUST00000038721; OTTMUST00000038722; OTTMUST00000111076; uc008nza.1; uc008nzb.1
1500012F01Rik; Snord12	RIKEN cDNA 1500012F01 gene; small nucleolar RNA, C/D box 12	7.83	7.98	8.01	7.64	TC0200002580.mm.2	NM_001081005; NR_028540; ENSMUST00000125674; ENSMUST00000125841; ENSMUST00000136378; ENSMUST00000143587; ENSMUST00000145859; uc008nzf.1; uc012cjm.1
Slc9a8	solute carrier family 9 (sodium/hydrogen exchanger), member 8	10.38	10.39	10.17	10.11	TC0200002587.mm.2	NM_148929; ENSMUST00000047815; ENSMUST00000073873; ENSMUST00000109218; ENSMUST00000124139; ENSMUST00000125855; ENSMUST00000131956; ENSMUST00000135353; ENSMUST00000139673; ENSMUST00000141400; ENSMUST00000148454; ENSMUST00000149607; ENSMUST00000150326; ENSMUST00000155585; BC030879; BC058947; OTTMUST00000002229; OTTMUST00000002230; OTTMUST00000002231; OTTMUST00000038926; OTTMUST00000038927; OTTMUST0…
Rnf114	ring finger protein 114	10.03	10.19	10.1	10.31	TC0200002588.mm.2	NM_030743; ENSMUST00000078050; ENSMUST00000109214; ENSMUST00000127939; BC054416; BC085146; OTTMUST00000002228; OTTMUST00000038920; OTTMUST00000039137; uc008nzv.1; uc008nzw.1; uc008nzx.1
Cebpb	CCAAT/enhancer binding protein (C/EBP), beta	5.98	5.9	6.15	5.89	TC0200002594.mm.2	NM_001287738; NM_001287739; NM_009883; ENSMUST00000070642; OTTMUST00000039186
Ptpn1	protein tyrosine phosphatase, non-receptor type 1	9.02	9.04	9.74	10.94	TC0200002602.mm.2	NM_011201; ENSMUST00000029053; ENSMUST00000124039; ENSMUST00000126839; ENSMUST00000142717; ENSMUST00000144249; ENSMUST00000147210; ENSMUST00000151705; BC010191; OTTMUST00000037925; OTTMUST00000038316; OTTMUST00000038317; OTTMUST00000038318; OTTMUST00000038319; OTTMUST00000038320; OTTMUST00000038321; uc008oaj.1; uc008oak.1; uc012cjq.1
Pard6b	par-6 family cell polarity regulator beta	6.98	7.02	6.6	6.71	TC0200002606.mm.2	NM_021409; ENSMUST00000052125; BC025147; OTTMUST00000038315; uc008oao.2
Tshz2	teashirt zinc finger family member 2	5.68	5.42	6.46	7.38	TC0200002632.mm.2	NM_080455; ENSMUST00000109157; ENSMUST00000109159; ENSMUST00000123300; ENSMUST00000140699; BC079550; BC079877; OTTMUST00000038385; OTTMUST00000038386; OTTMUST00000042410; OTTMUST00000104431; uc008obo.2; uc008obp.2; uc008obr.1; uc008obs.1; uc008obt.1
Pfdn4	prefoldin 4	8.96	9.35	9.32	9.3	TC0200002645.mm.2	NM_001013369; NM_001110152; NM_001199902; ENSMUST00000063682; ENSMUST00000075087; ENSMUST00000109147; ENSMUST00000109148; ENSMUST00000136839; ENSMUST00000139328; ENSMUST00000170167; BC147673; BC147674; OTTMUST00000038546; OTTMUST00000038548; OTTMUST00000038549; OTTMUST00000038550; OTTMUST00000038631; OTTMUST00000094776; OTTMUST00000094777; uc008occ.2; uc008ocd.2; uc008oce.2
Dok5	docking protein 5	5.74	6.2	5.75	5.61	TC0200002648.mm.2	NM_001163686; NM_029761; ENSMUST00000029075; BC066822; OTTMUST00000038552; uc008ocg.2; uc012ckm.1
Cstf1	cleavage stimulation factor, 3 pre-RNA, subunit 1; cleavage stimulation factor, 3' pre-RNA, subunit 1	9.33	9.14	8.98	8.93	TC0200002667.mm.2	NM_024199; ENSMUST00000116375; ENSMUST00000151511; BC003440; OTTMUST00000038654; OTTMUST00000038655; uc008ocp.1; uc008ocq.1
Rtfdc1	replication termination factor 2 domain containing 1	7.86	7.93	8.21	8.03	TC0200002669.mm.2	NM_025542; ENSMUST00000029005; ENSMUST00000109132; ENSMUST00000140048; BC004803; BC049072; BC096692; OTTMUST00000038645; OTTMUST00000038646; OTTMUST00000088928; uc008ocv.1; uc008ocw.1
Rae1	RAE1 RNA export 1 homolog (S. pombe)	12.11	12.18	11.87	11.96	TC0200002677.mm.2	NM_175112; ENSMUST00000029013; ENSMUST00000123039; ENSMUST00000124793; ENSMUST00000132212; ENSMUST00000138237; BC059051; BC060072; OTTMUST00000040411; OTTMUST00000040412; OTTMUST00000040413; OTTMUST00000040414; OTTMUST00000040415; uc008odg.2; uc012ckr.2
Rab22a	RAB22A, member RAS oncogene family	8.99	9.31	8.8	9.16	TC0200002691.mm.2	NM_024436; ENSMUST00000029024; ENSMUST00000109110; ENSMUST00000142820; BC006596; OTTMUST00000039406; OTTMUST00000039407; OTTMUST00000039408; uc008oed.1; uc008oee.1
Vapb	vesicle-associated membrane protein, associated protein B and C	9.1	9.2	9.18	8.86	TC0200002694.mm.2	NM_019806; ENSMUST00000067530; ENSMUST00000154306; BC048231; BC057123; OTTMUST00000039412; OTTMUST00000039413; uc008oei.1; uc012ckt.1
Stx16	syntaxin 16	10.72	10.84	10.7	10.49	TC0200002696.mm.2	NM_001102423; NM_001102424; NM_001102425; NM_172675; ENSMUST00000044638; ENSMUST00000087908; ENSMUST00000134876; ENSMUST00000147038; ENSMUST00000155000; ENSMUST00000156054; BC138544; OTTMUST00000039395; OTTMUST00000039396; OTTMUST00000039397; OTTMUST00000039398; OTTMUST00000039399; uc008oej.1; uc008oek.1; uc008oel.1; uc008oem.1; uc008oen.1
Npepl1	aminopeptidase-like 1	7.35	6.7	6.69	7.1	TC0200002698.mm.2	NM_213733; ENSMUST00000044415; ENSMUST00000125502; ENSMUST00000136449; ENSMUST00000153957; BC069933; OTTMUST00000039401; OTTMUST00000039402; OTTMUST00000039404; OTTMUST00000039405; uc008oeo.2
Gnas	GNAS (guanine nucleotide binding protein, alpha stimulating) complex locus	14.99	15.01	15.04	15.28	TC0200002700.mm.2	NM_001077507; NM_001077510; NM_010309; NM_019690; NM_022000; NM_201616; NM_201617; NM_201618; NR_003258; ENSMUST00000080493; ENSMUST00000087871; ENSMUST00000087876; ENSMUST00000087877; ENSMUST00000109083; ENSMUST00000109084; ENSMUST00000109085; ENSMUST00000109087; ENSMUST00000109088; ENSMUST00000109095; ENSMUST00000109096; ENSMUST00000124935; ENSMUST00000129534; ENSMUST00000130761; ENSMUST0000013…
Edn3	endothelin 3	6.51	6.49	5.52	5.51	TC0200002710.mm.2	NM_007903; ENSMUST00000029030; ENSMUST00000137369; ENSMUST00000140908; ENSMUST00000162473; BC137727; BC137730; OTTMUST00000039907; OTTMUST00000039908; OTTMUST00000039909; OTTMUST00000086835
Gm14444	predicted gene 14444 [Source:MGI Symbol;Acc:MGI:3652325]	8.7	8.39	8.63	8.37	TC0200002712.mm.2	ENSMUST00000109069; ENSMUST00000109070
Gm14288; Gm14440	predicted gene 14288; predicted gene 14440	15.37	15.41	15.06	15.18	TC0200002719.mm.2	NM_001033123; ENSMUST00000098998; ENSMUST00000109051; uc009vce.1
Gm14431; Gm8898	predicted gene 14431; predicted gene 8898	15.38	15.47	15.04	15.22	TC0200002720.mm.2	uc012cla.1; uc012clb.1
Gm14436; Gm8923	predicted gene 14436; predicted gene 8923	15.35	15.38	15.16	15.04	TC0200002721.mm.2	NM_001242943; NM_001242944; uc029uin.1
Gm11007; 0610010B08Rik	predicted gene 11007; RIKEN cDNA 0610010B08 gene	16.22	16.46	16.05	16.18	TC0200002722.mm.2	ENSMUST00000177700; ENSMUST00000178120; uc008ofz.1; uc008oga.1
Gm11007; Gm14308	predicted gene 11007; predicted gene 14308	16.22	16.46	16.05	16.18	TC0200002724.mm.2	ENSMUST00000177981; ENSMUST00000178133; uc008ogb.1; uc008ogc.1
Gm6710; Gm14391	predicted gene 6710; predicted gene 14391	15.67	16.02	15.67	15.86	TC0200002729.mm.2	ENSMUST00000109011; ENSMUST00000109012; ENSMUST00000147820; ENSMUST00000149549; uc008ogf.2; uc008ogg.2
Gm2026	predicted gene 2026 [Source:MGI Symbol;Acc:MGI:3780195]; predicted gene 2026	16.73	16.94	16.59	16.76	TC0200002731.mm.2	ENSMUST00000109007; ENSMUST00000109008; ENSMUST00000174416; NM_001177543.1; uc008ogh.1
2210418O10Rik; Gm17258	RIKEN cDNA 2210418O10 gene [Source:MGI Symbol;Acc:MGI:1924208]; predicted gene, 17258 [Source:MGI Symbol;Acc:MGI:4936892]	13.1	13.12	12.86	13.1	TC0200002735.mm.2	ENSMUST00000099009; ENSMUST00000135430; ENSMUST00000136719; ENSMUST00000166464; ENSMUST00000168462
Gm14288; Gm14435	predicted gene 14288 (Gm14288), mRNA.; predicted gene 14435 [Source:MGI Symbol;Acc:MGI:3702420]; predicted gene 14435	15.37	15.41	15.06	15.18	TC0200002737.mm.2	NM_001033123_3; ENSMUST00000108995; ENSMUST00000127687; ENSMUST00000172025; NM_001199307.1; uc029uis.1; uc029uit.1
Gm8898; Gm14431	predicted gene 8898; predicted gene 14431	15.38	15.47	15.04	15.22	TC0200002738.mm.2	NM_001177405; NM_001177406; ENSMUST00000108997; ENSMUST00000178443; uc029uiw.1; uc029uix.1
Gm14295	predicted gene 14295	12.38	12.76	12.44	12.61	TC0200002741.mm.2	NM_001205057; ENSMUST00000118012; ENSMUST00000132883; ENSMUST00000179435; uc008ogt.2
Gm14408	predicted gene 14408 [Source:MGI Symbol;Acc:MGI:3651910]	6.62	7	6.73	6.12	TC0200002742.mm.2	ENSMUST00000122218; ENSMUST00000126726
Gm14401	predicted gene 14401 [Source:MGI Symbol;Acc:MGI:3650075]	7.04	6.65	6.67	6.77	TC0200002746.mm.2	ENSMUST00000108968; ENSMUST00000108969; ENSMUST00000108970; ENSMUST00000134614
Gm14420	predicted gene 14420	14.74	14.77	14.32	14.6	TC0200002748.mm.2	NM_001177568; ENSMUST00000099002; ENSMUST00000108952; BC124559; uc008oha.2
Gm14403	predicted gene 14403	10.98	11.55	11.26	10.94	TC0200002749.mm.2	NR_036450; BC098094; uc008ohb.1
Gm14322	predicted gene 14322	13.13	13.49	13.25	13.24	TC0200002751.mm.2	NM_001243903; ENSMUST00000108942; ENSMUST00000119838; ENSMUST00000148388; uc029ujd.1
Gm14327	predicted gene 14327	14.89	15.1	14.58	14.57	TC0200002753.mm.2	NR_038101; uc008ohe.2
Etohi1	ethanol induced 1	16.64	16.69	16.43	16.51	TC0200002755.mm.2	NM_001177399; NM_001177400; ENSMUST00000108925; ENSMUST00000108926; OTTMUST00000039228; OTTMUST00000040145; uc008ohh.2; uc012clq.1
Phactr3	phosphatase and actin regulator 3	9.42	9.37	9.28	8.92	TC0200002757.mm.2	NM_001007154; NM_001177789; NM_001177790; NM_001177791; NM_028806; ENSMUST00000103065; ENSMUST00000103066; ENSMUST00000108915; ENSMUST00000108916; ENSMUST00000108917; ENSMUST00000133267; ENSMUST00000141272; BC058621; BC059869; OTTMUST00000039230; OTTMUST00000039231; OTTMUST00000039232; OTTMUST00000039327; OTTMUST00000039328; OTTMUST00000039329; OTTMUST00000039330; uc008ohj.2; uc008ohk.2; uc008ohl…
Cdh4	cadherin 4	6.53	6.34	5.97	5.41	TC0200002772.mm.2	NM_009867; ENSMUST00000000314; ENSMUST00000098996; ENSMUST00000108911; ENSMUST00000124708; ENSMUST00000129659; ENSMUST00000136411; OTTMUST00000038868; OTTMUST00000038869; OTTMUST00000038870; OTTMUST00000038871; OTTMUST00000038872; uc008ohu.2; uc008ohv.2
Lsm14b	LSM14 homolog B (SCD6, S. cerevisiae)	10.66	10.91	10.92	10.65	TC0200002778.mm.2	NM_177727; ENSMUST00000055485; ENSMUST00000058764; ENSMUST00000140257; BC099395; OTTMUST00000038901; OTTMUST00000038902; OTTMUST00000038903; uc008ohy.1; uc008ohz.1; uc008oia.1
Ss18l1	synovial sarcoma translocation gene on chromosome 18-like 1	8.59	8.68	8.6	8.67	TC0200002779.mm.2	NM_178750; ENSMUST00000041126; BC053087; BC054730; OTTMUST00000038893; uc008oic.2
Osbpl2	oxysterol binding protein-like 2	11.14	11.26	11.19	11.06	TC0200002783.mm.2	NM_144500; ENSMUST00000040668; ENSMUST00000124225; ENSMUST00000140210; ENSMUST00000142376; BC026804; OTTMUST00000038983; OTTMUST00000038984; OTTMUST00000038985; OTTMUST00000038986; uc008oik.1; uc008oil.1; uc008oim.1
Adrm1	adhesion regulating molecule 1	9.13	9.14	9.06	9.08	TC0200002784.mm.2	NM_019822; ENSMUST00000061437; ENSMUST00000128029; ENSMUST00000145230; ENSMUST00000147341; ENSMUST00000147383; ENSMUST00000152540; ENSMUST00000152850; ENSMUST00000155357; BC008974; BC019746; BC031517; OTTMUST00000039000; OTTMUST00000039001; OTTMUST00000039002; OTTMUST00000039003; OTTMUST00000039004; OTTMUST00000039013; OTTMUST00000039014; OTTMUST00000039015; uc008oin.1; uc008oio.1
Rps21	ribosomal protein S21	11.67	11.88	12.26	12.4	TC0200002785.mm.2	NM_025587; ENSMUST00000059080; ENSMUST00000125301; ENSMUST00000145043; ENSMUST00000148629; BC027563; BC086912; OTTMUST00000039064; OTTMUST00000039065; OTTMUST00000039066; OTTMUST00000039067; uc008oiq.1; uc008oir.1; uc008ois.1
Slco4a1	solute carrier organic anion transporter family, member 4a1	5.82	5.69	6.09	5.96	TC0200002792.mm.2	NM_148933; ENSMUST00000038225; ENSMUST00000038259; ENSMUST00000128367; ENSMUST00000138446; ENSMUST00000139902; BC030719; BC030720; OTTMUST00000039237; OTTMUST00000039238; OTTMUST00000039239; OTTMUST00000039240; OTTMUST00000039241; uc008ojc.2; uc008ojd.2; uc008oje.2; uc008ojf.2
Ogfr	opioid growth factor receptor	10.88	10.86	11.19	11.23	TC0200002796.mm.2	NM_031373; ENSMUST00000029087; ENSMUST00000147070; BC003875; BC049965; OTTMUST00000039247; OTTMUST00000039248; uc008ojj.2; uc008ojk.2
Col9a3	collagen, type IX, alpha 3	8.96	9	8.99	8.8	TC0200002797.mm.2	NM_009936; ENSMUST00000103059; ENSMUST00000129090; ENSMUST00000132527; ENSMUST00000141056; ENSMUST00000165224; ENSMUST00000165879; BC030945; OTTMUST00000039291; OTTMUST00000039292; OTTMUST00000039294; OTTMUST00000092813; OTTMUST00000092814; uc008ojl.1; uc008ojm.1
Gid8	GID complex subunit 8 homolog (S. cerevisiae)	10.13	10.04	10.37	10.48	TC0200002801.mm.2	NM_029607; ENSMUST00000029090; ENSMUST00000078687; ENSMUST00000150067; BC059022; OTTMUST00000039381; OTTMUST00000039382; OTTMUST00000039383
Arfgap1	ADP-ribosylation factor GTPase activating protein 1	11.96	12.16	12.02	11.88	TC0200002811.mm.2	NM_001177706; NM_001177707; NM_001177708; NM_001177709; NM_001177710; NM_145760; ENSMUST00000029092; ENSMUST00000108859; ENSMUST00000108860; ENSMUST00000108861; ENSMUST00000108862; ENSMUST00000132627; ENSMUST00000134519; ENSMUST00000136590; ENSMUST00000138706; ENSMUST00000145629; ENSMUST00000148908; ENSMUST00000150507; ENSMUST00000184394; ENSMUST00000185115; BC052922; BC059817; OTTMUST00000039493…
Col20a1	collagen, type XX, alpha 1	5.87	6.08	5.93	5.74	TC0200002812.mm.2	NM_028518; ENSMUST00000108856; ENSMUST00000149179; ENSMUST00000152473; ENSMUST00000155425; OTTMUST00000039508; OTTMUST00000039509; OTTMUST00000039511; OTTMUST00000039512; uc008okp.2; uc012cmi.1
Ppdpf	pancreatic progenitor cell differentiation and proliferation factor homolog (zebrafish)RIKEN cDNA 2700038C09 gene	10.78	11.05	10.99	10.6	TC0200002814.mm.2	NM_025598; ENSMUST00000016488; ENSMUST00000108841; ENSMUST00000127971; ENSMUST00000135011; ENSMUST00000138800; ENSMUST00000146089; BC058516; BC091753; BC100439; OTTMUST00000040051; OTTMUST00000040052; OTTMUST00000040053; OTTMUST00000040054; OTTMUST00000040055; OTTMUST00000040056; uc008oli.1; uc008olj.1
Rtel1	regulator of telomere elongation helicase 1	8.39	8.03	8.12	7.88	TC0200002821.mm.2	NM_001001882; NM_001166665; NM_001166666; NM_001166667; NM_001166668; NR_030710; ENSMUST00000048608; ENSMUST00000054622; ENSMUST00000098971; ENSMUST00000108814; ENSMUST00000108815; ENSMUST00000124149; ENSMUST00000125233; ENSMUST00000126842; ENSMUST00000130772; ENSMUST00000130935; ENSMUST00000133856; ENSMUST00000134651; ENSMUST00000137700; ENSMUST00000139601; ENSMUST00000139608; ENSMUST00000144648…
Zgpat; Lime1	zinc finger, CCCH-type with G patch domain; Lck interacting transmembrane adaptor 1	9.83	9.65	9.65	9.59	TC0200002822.mm.2	NM_001048148; NM_023684; NM_144894; ENSMUST00000029105; ENSMUST00000048077; ENSMUST00000108804; ENSMUST00000108807; ENSMUST00000116366; ENSMUST00000126611; ENSMUST00000126733; ENSMUST00000126862; ENSMUST00000131284; ENSMUST00000140943; ENSMUST00000151457; ENSMUST00000156258; ENSMUST00000184328; BC021513; BC023065; BC027218; OTTMUST00000040294; OTTMUST00000040295; OTTMUST00000040296; OTTMUST000000…
Tpd52l2	tumor protein D52-like 2	8.63	8.83	9.23	9.03	TC0200002826.mm.2	NM_025482; ENSMUST00000000844; ENSMUST00000069712; ENSMUST00000108799; ENSMUST00000108800; ENSMUST00000129390; ENSMUST00000130261; ENSMUST00000141825; ENSMUST00000149163; ENSMUST00000155589; ENSMUST00000183956; ENSMUST00000184588; ENSMUST00000184849; BC006886; OTTMUST00000040486; OTTMUST00000040487; OTTMUST00000040488; OTTMUST00000040489; OTTMUST00000040490; OTTMUST00000040491; OTTMUST00000040492…
Dnajc5	DnaJ (Hsp40) homolog, subfamily C, member 5	10.61	10.67	10.38	10.32	TC0200002827.mm.2	NM_001271584; NM_001271585; NM_016775; NR_073369; ENSMUST00000072334; ENSMUST00000108796; ENSMUST00000108797; ENSMUST00000116365; ENSMUST00000141523; ENSMUST00000152578; BC012268; OTTMUST00000040585; OTTMUST00000040586; OTTMUST00000040587; OTTMUST00000040588; OTTMUST00000040589; OTTMUST00000040590
Prpf6	PRP6 pre-mRNA splicing factor 6 homolog (yeast)	10.58	10.92	10.52	10.5	TC0200002830.mm.2	NM_133701; ENSMUST00000002529; ENSMUST00000132714; ENSMUST00000136481; ENSMUST00000139955; BC014869; BC023691; BC025030; OTTMUST00000040822; OTTMUST00000084177; OTTMUST00000084178; uc008omy.1; uc008omz.1
Tcea2	transcription elongation factor A (SII), 2	6.18	6.08	6.14	6.17	TC0200002833.mm.2	NM_009326; ENSMUST00000103042; ENSMUST00000125892; ENSMUST00000126623; ENSMUST00000126844; ENSMUST00000129006; ENSMUST00000129686; ENSMUST00000129745; ENSMUST00000136145; BC049617; BC065786; BC138504; BC138505; OTTMUST00000040823; OTTMUST00000040824; OTTMUST00000040825; OTTMUST00000040826; OTTMUST00000040827; OTTMUST00000040828; OTTMUST00000040829; OTTMUST00000040831
Oprl1	opioid receptor-like 1	7.35	7.63	6.87	7.02	TC0200002834.mm.2	NM_001252565; NM_011012; NR_045540; NR_045541; NR_045542; ENSMUST00000071585; ENSMUST00000108763; ENSMUST00000108766; ENSMUST00000108767; ENSMUST00000108768; ENSMUST00000126835; ENSMUST00000148334; ENSMUST00000151241; ENSMUST00000183693; ENSMUST00000184127; ENSMUST00000184795; BC050885; BC051982; OTTMUST00000040810; OTTMUST00000040811; OTTMUST00000040812; OTTMUST00000040813; OTTMUST00000040814; O…
Myt1	myelin transcription factor 1	10.95	10.95	10.36	10.22	TC0200002835.mm.2	NM_001171615; NM_001171616; NM_001171680; NM_008665; ENSMUST00000081125; ENSMUST00000108756; ENSMUST00000108757; ENSMUST00000129843; ENSMUST00000129856; ENSMUST00000130079; ENSMUST00000135744; ENSMUST00000142245; ENSMUST00000148766; ENSMUST00000156190; ENSMUST00000183403; BC063252; OTTMUST00000040832; OTTMUST00000040833; OTTMUST00000040834; OTTMUST00000040835; OTTMUST00000040836; OTTMUST000000408…
Pcmtd2	protein-L-isoaspartate (D-aspartate) O-methyltransferase domain containing 2	11.27	11.29	11.23	11.12	TC0200002836.mm.2	NM_153594; ENSMUST00000029116; ENSMUST00000108754; ENSMUST00000122811; ENSMUST00000124346; ENSMUST00000137893; ENSMUST00000139434; ENSMUST00000142989; ENSMUST00000145475; ENSMUST00000155970; BC031360; BC040385; OTTMUST00000040909; OTTMUST00000040910; OTTMUST00000040911; OTTMUST00000040912; OTTMUST00000040913; OTTMUST00000075855; OTTMUST00000075856; OTTMUST00000075857; OTTMUST00000075858
Polr3k	polymerase (RNA) III (DNA directed) polypeptide K	9.58	9.79	9.4	9.37	TC0200002837.mm.2	NM_025901; ENSMUST00000039551; ENSMUST00000153214; OTTMUST00000040907; OTTMUST00000040908; uc008onw.1
Rpp38	ribonuclease P/MRP 38 subunit	7.62	7.5	7.04	7.49	TC0200002844.mm.2	NM_001013376; ENSMUST00000062672; BC051448; OTTMUST00000025222; uc008ids.2
Suv39h2	suppressor of variegation 3-9 homolog 2 (Drosophila)	7.08	6.76	7.02	7	TC0200002850.mm.2	NM_022724; NR_027509; ENSMUST00000027956; ENSMUST00000060618; ENSMUST00000100458; ENSMUST00000127540; BC032960; OTTMUST00000025237; OTTMUST00000025238; OTTMUST00000025239; OTTMUST00000025241; uc008ied.2; uc008iee.2; uc012bot.1
Hspa14	heat shock protein 14	10.1	10.13	10.21	9.65	TC0200002851.mm.2	NM_015765; NR_103465; ENSMUST00000027961; ENSMUST00000124331; ENSMUST00000129505; ENSMUST00000135157; ENSMUST00000139485; ENSMUST00000140494; ENSMUST00000148167; ENSMUST00000156008; BC002056; OTTMUST00000025202; OTTMUST00000025203; OTTMUST00000025204; OTTMUST00000025205; OTTMUST00000025206; OTTMUST00000025207; OTTMUST00000025208; OTTMUST00000025209; uc008ief.1; uc008ieg.1; uc008ieh.1; uc008iei.1
Prpf18	PRP18 pre-mRNA processing factor 18 homolog (yeast)	9.72	9.66	9.86	9.59	TC0200002863.mm.2	NM_026045; ENSMUST00000035721; ENSMUST00000140818; ENSMUST00000144650; ENSMUST00000152362; ENSMUST00000153881; BC004573; BC058631; OTTMUST00000025247; OTTMUST00000025248; OTTMUST00000025249; OTTMUST00000025250; OTTMUST00000025251; uc008iex.1
Camk1d	calcium/calmodulin-dependent protein kinase ID	8.83	8.68	8.55	8.41	TC0200002876.mm.2	NM_177343; ENSMUST00000044009; ENSMUST00000114987; ENSMUST00000130470; ENSMUST00000155927; BC141413; BC141414; OTTMUST00000025786; OTTMUST00000025787; OTTMUST00000025788; OTTMUST00000025789
Cdc123	cell division cycle 123	12.91	13.1	12.82	12.9	TC0200002879.mm.2	NM_133837; ENSMUST00000043864; ENSMUST00000124287; ENSMUST00000124662; ENSMUST00000128467; ENSMUST00000130142; ENSMUST00000138312; ENSMUST00000150876; ENSMUST00000152519; ENSMUST00000152998; BC019753; BC022972; BC023821; BC024787; OTTMUST00000025472; OTTMUST00000025473; OTTMUST00000025474; OTTMUST00000025475; OTTMUST00000025476; OTTMUST00000025477; OTTMUST00000025478; OTTMUST00000025479; OTTMUST0…
Gm13199	predicted gene 13199 [Source:MGI Symbol;Acc:MGI:3649231]; predicted gene 13199	5.29	6.08	5.48	5.72	TC0200002882.mm.2	ENSMUST00000071016; ENSMUST00000142918; uc008ifw.1; XR_104651.1
Sec61a2	Sec61, alpha subunit 2 (S. cerevisiae)	12.38	12.12	12.14	11.83	TC0200002883.mm.2	NM_021305; ENSMUST00000026926; ENSMUST00000102981; ENSMUST00000124859; ENSMUST00000124985; ENSMUST00000132469; ENSMUST00000132908; ENSMUST00000148745; ENSMUST00000153240; BC005458; OTTMUST00000025464; OTTMUST00000025465; OTTMUST00000025466; OTTMUST00000025467; OTTMUST00000025468; OTTMUST00000027847; OTTMUST00000027848; OTTMUST00000027849; uc008ifx.1; uc008ify.1; uc008ifz.1; uc012boy.1
Celf2	CUGBP, Elav-like family member 2	15.16	14.98	14.92	14.86	TC0200002894.mm.2	NM_001110228; NM_001110229; NM_001110230; NM_001110231; NM_001110232; NM_001160292; NM_001160293; NM_010160; ENSMUST00000002176; ENSMUST00000100429; ENSMUST00000114923; ENSMUST00000114924; ENSMUST00000114927; ENSMUST00000114934; ENSMUST00000123142; ENSMUST00000126742; ENSMUST00000137733; ENSMUST00000138347; ENSMUST00000142941; ENSMUST00000148321; ENSMUST00000150624; ENSMUST00000170438; ENSMUST000…
Taf3	TAF3 RNA polymerase II, TATA box binding protein (TBP)-associated factor	10	10.22	9.89	9.78	TC0200002937.mm.2	NM_027748; ENSMUST00000026888; ENSMUST00000114906; ENSMUST00000114907; ENSMUST00000114909; ENSMUST00000129720; BC137617; BC137618; OTTMUST00000026240; OTTMUST00000026241; OTTMUST00000026272; OTTMUST00000026273; OTTMUST00000026274; uc008ihk.2; uc008ihl.2
Atp5c1	ATP synthase, H+ transporting, mitochondrial F1 complex, gamma polypeptide 1	15.14	15.35	15.1	15.14	TC0200002942.mm.2	NM_001112738; NM_020615; ENSMUST00000026887; ENSMUST00000114896; ENSMUST00000114897; ENSMUST00000130067; ENSMUST00000139810; ENSMUST00000145530; ENSMUST00000153554; BC010700; OTTMUST00000025819; OTTMUST00000025820; OTTMUST00000026255; OTTMUST00000026256; OTTMUST00000042198; OTTMUST00000042199; OTTMUST00000042200; uc008ihm.3; uc008ihn.3
Itih2	inter-alpha trypsin inhibitor, heavy chain 2	6.25	5.93	5.94	5.96	TC0200002945.mm.2	NM_010582; ENSMUST00000042290; ENSMUST00000155809; ENSMUST00000161909; BC034341; OTTMUST00000026267; OTTMUST00000026268; OTTMUST00000088745; uc008ihq.2
Pfkfb3	6-phosphofructo-2-kinase/fructose-2,6-biphosphatase 3	7.56	7.62	8.02	8.72	TC0200002961.mm.2	NM_001177752; NM_001177753; NM_001177754; NM_001177755; NM_001177756; NM_001177757; NM_001177758; NM_133232; ENSMUST00000028114; ENSMUST00000049849; ENSMUST00000100411; ENSMUST00000114844; ENSMUST00000114845; ENSMUST00000114846; ENSMUST00000140580; ENSMUST00000144921; ENSMUST00000145970; ENSMUST00000150086; ENSMUST00000155167; ENSMUST00000170196; ENSMUST00000171188; ENSMUST00000179584; ENSMUST000…
Rbm17	RNA binding motif protein 17	12.02	12.19	11.85	11.89	TC0200002963.mm.2	NM_152824; ENSMUST00000040314; ENSMUST00000125808; ENSMUST00000131036; ENSMUST00000150369; ENSMUST00000156469; BC034896; OTTMUST00000025816; OTTMUST00000026211; OTTMUST00000026213; OTTMUST00000026214; uc008iio.1
Fbxo18	F-box protein 18	8.71	9.04	8.58	8.63	TC0200002968.mm.2	NM_015792; ENSMUST00000071564; ENSMUST00000123717; ENSMUST00000123723; ENSMUST00000126543; ENSMUST00000131893; ENSMUST00000136633; ENSMUST00000139292; ENSMUST00000151402; ENSMUST00000155604; BC031393; OTTMUST00000026453; OTTMUST00000026455; OTTMUST00000026456; OTTMUST00000026458; OTTMUST00000026459; OTTMUST00000026460; OTTMUST00000026461; OTTMUST00000026462; OTTMUST00000026463; uc008ijc.1; uc008i…
Fam188a	family with sequence similarity 188, member A	9.7	9.96	9.38	9.58	TC0200002974.mm.2	NM_024185; ENSMUST00000028105; ENSMUST00000124515; ENSMUST00000124603; ENSMUST00000129348; ENSMUST00000129489; ENSMUST00000129993; ENSMUST00000130097; ENSMUST00000130225; ENSMUST00000135397; ENSMUST00000137082; ENSMUST00000144645; ENSMUST00000151529; ENSMUST00000153690; ENSMUST00000154899; ENSMUST00000154952; ENSMUST00000155530; BC027202; OTTMUST00000026622; OTTMUST00000026623; OTTMUST00000026624…
C1ql3	C1q-like 3	8.14	8.13	7.64	7.78	TC0200002980.mm.2	NM_153155; ENSMUST00000061545; BC024634; OTTMUST00000026355; uc008ijv.1
Rsu1	Ras suppressor protein 1	11.6	11.75	12.82	12.85	TC0200002982.mm.2	NM_009105; ENSMUST00000028059; ENSMUST00000114791; ENSMUST00000129257; ENSMUST00000131226; ENSMUST00000134551; ENSMUST00000137670; ENSMUST00000161912; ENSMUST00000162223; BC003827; OTTMUST00000026359; OTTMUST00000026360; OTTMUST00000026361; OTTMUST00000026362; OTTMUST00000026363; OTTMUST00000026364; OTTMUST00000086735; OTTMUST00000086736
Trdmt1	tRNA aspartic acid methyltransferase 1	6.9	6.96	7.07	6.97	TC0200002987.mm.2	NM_010067; ENSMUST00000028055; ENSMUST00000124488; ENSMUST00000144957; BC087892; OTTMUST00000026356; OTTMUST00000026357; uc008ika.2
Hacd1	3-hydroxyacyl-CoA dehydratase 1	12.89	12.82	12.89	12.96	TC0200002990.mm.2	NM_001012396; NM_013935; ENSMUST00000074854; ENSMUST00000091429; ENSMUST00000114753; ENSMUST00000131730; BC138116; BC141017; OTTMUST00000026681; OTTMUST00000026682; OTTMUST00000026683; uc008ikd.1; uc008ike.1; uc012bqy.1
Nsun6	NOL1/NOP2/Sun domain family member 6	6.57	6.81	6.7	6.68	TC0200003005.mm.2	NM_001165941; NM_001165942; NM_001165943; NM_028950; ENSMUST00000028034; ENSMUST00000076435; ENSMUST00000114713; ENSMUST00000114715; BC053751; OTTMUST00000026647; OTTMUST00000026648; OTTMUST00000026649; OTTMUST00000026650; uc008ikt.2; uc008iku.2; uc008ikv.2; uc008ikw.2
Nebl	nebulette	8.51	8.44	8.47	8.79	TC0200003017.mm.2	NM_028757; ENSMUST00000028080; ENSMUST00000124270; ENSMUST00000124611; ENSMUST00000127912; ENSMUST00000130725; ENSMUST00000131957; ENSMUST00000132418; ENSMUST00000137253; ENSMUST00000138241; ENSMUST00000145492; ENSMUST00000145545; ENSMUST00000150194; ENSMUST00000177966; BC025863; BC119802; BC122879; OTTMUST00000026723; OTTMUST00000026724; OTTMUST00000026725; OTTMUST00000026726; OTTMUST00000026727…
Dnajc1	DnaJ (Hsp40) homolog, subfamily C, member 1	8.63	8.48	8.88	8.49	TC0200003033.mm.2	NM_001190817; NM_007869; ENSMUST00000028072; ENSMUST00000091418; ENSMUST00000148401; ENSMUST00000153055; ENSMUST00000163130; ENSMUST00000164606; ENSMUST00000164835; ENSMUST00000165793; ENSMUST00000166495; ENSMUST00000168723; ENSMUST00000172210; OTTMUST00000026964; OTTMUST00000026965; OTTMUST00000026966; OTTMUST00000094046; OTTMUST00000094091; OTTMUST00000094092; OTTMUST00000094093; OTTMUST0000009…
Pip4k2a	phosphatidylinositol-5-phosphate 4-kinase, type II, alpha	12.46	12.45	12.4	12.25	TC0200003051.mm.2	NM_008845; ENSMUST00000006912; ENSMUST00000148583; ENSMUST00000152981; BC011097; OTTMUST00000026831; OTTMUST00000026832; OTTMUST00000026833; uc008imb.1
Arhgap21	Rho GTPase activating protein 21	15.14	15	15.02	15.03	TC0200003080.mm.2	NM_001081364; NM_001128084; ENSMUST00000114594; ENSMUST00000125783; ENSMUST00000127512; ENSMUST00000131394; ENSMUST00000131542; ENSMUST00000136241; ENSMUST00000140230; ENSMUST00000141298; ENSMUST00000143491; ENSMUST00000154230; ENSMUST00000154657; ENSMUST00000156142; ENSMUST00000173194; ENSMUST00000173566; ENSMUST00000173654; ENSMUST00000173784; ENSMUST00000174584; ENSMUST00000174825; BC076629; B…
Abi1	abl-interactor 1	9.8	10.11	10.1	9.65	TC0200003098.mm.2	NM_001077190; NM_001077192; NM_001077193; NM_007380; NM_145994; ENSMUST00000078977; ENSMUST00000091394; ENSMUST00000093171; ENSMUST00000114544; ENSMUST00000123948; ENSMUST00000126112; ENSMUST00000135308; ENSMUST00000139038; ENSMUST00000140164; ENSMUST00000148294; ENSMUST00000149719; ENSMUST00000153931; ENSMUST00000154162; ENSMUST00000156344; ENSMUST00000178908; BC004657; BC079642; OTTMUST00000040…
Spopl	speckle-type POZ protein-like	10.38	10.29	10.55	10.47	TC0200003106.mm.2	NM_001165997; NM_001165998; NM_029773; ENSMUST00000028110; ENSMUST00000123843; ENSMUST00000132484; ENSMUST00000132827; ENSMUST00000136290; BC111867; OTTMUST00000026814; OTTMUST00000026990; OTTMUST00000026991; OTTMUST00000040150; OTTMUST00000040151; uc008ioh.2; uc008ioi.2; uc008ioj.2
Hnmt	histamine N-methyltransferase	9.92	9.85	9.69	9.71	TC0200003109.mm.2	NM_080462; ENSMUST00000051416; ENSMUST00000114497; ENSMUST00000114498; BC033928; OTTMUST00000027697; OTTMUST00000027698; OTTMUST00000027699; uc008iok.2
Ehmt1	euchromatic histone methyltransferase 1	10.81	10.77	10.57	10.7	TC0200003115.mm.2	NM_001012518; NM_001109686; NM_001109687; NM_172545; ENSMUST00000046227; ENSMUST00000091348; ENSMUST00000102938; ENSMUST00000114418; ENSMUST00000114432; ENSMUST00000134775; ENSMUST00000138805; ENSMUST00000139000; ENSMUST00000144672; ENSMUST00000147147; ENSMUST00000150379; ENSMUST00000150836; ENSMUST00000152161; ENSMUST00000152325; ENSMUST00000152636; OTTMUST00000029249; OTTMUST00000029250; OTTMUS…
Cacna1b	calcium channel, voltage-dependent, N type, alpha 1B subunit	11.57	11.02	11.19	11.33	TC0200003118.mm.2	NM_001042528; NM_007579; ENSMUST00000041342; ENSMUST00000070864; ENSMUST00000100348; ENSMUST00000102939; ENSMUST00000114447; ENSMUST00000124183; ENSMUST00000125798; ENSMUST00000131861; ENSMUST00000133892; ENSMUST00000155356; OTTMUST00000028477; OTTMUST00000029151; OTTMUST00000029152; OTTMUST00000029153; OTTMUST00000029154; OTTMUST00000029155; OTTMUST00000029156; OTTMUST00000029157; OTTMUST0000002…
Arrdc1	arrestin domain containing 1	7.82	7.99	7.67	8.35	TC0200003122.mm.2	NM_001162485; NM_178408; NR_027876; ENSMUST00000028349; ENSMUST00000102935; ENSMUST00000129784; ENSMUST00000132074; ENSMUST00000133396; ENSMUST00000133934; ENSMUST00000142887; ENSMUST00000144963; ENSMUST00000152240; ENSMUST00000155525; ENSMUST00000155953; ENSMUST00000156706; BC018501; OTTMUST00000029269; OTTMUST00000029270; OTTMUST00000029271; OTTMUST00000029272; OTTMUST00000029273; OTTMUST000000…
Mrpl41	mitochondrial ribosomal protein L41	8.43	8.5	8.62	8.42	TC0200003123.mm.2	NM_001031808; ENSMUST00000045604; BC034728; OTTMUST00000027006; uc008ipu.1
Nelfb	negative elongation factor complex member B	6.86	6.85	6.89	7.03	TC0200003133.mm.2	NM_021393; ENSMUST00000059849; ENSMUST00000124900; ENSMUST00000128876; ENSMUST00000129140; ENSMUST00000138199; ENSMUST00000140934; ENSMUST00000146729; ENSMUST00000147890; BC004762; OTTMUST00000027648; OTTMUST00000027649; OTTMUST00000027710; OTTMUST00000027711; OTTMUST00000027712; OTTMUST00000027713; OTTMUST00000027714; OTTMUST00000027715; uc008iqm.2; uc008iqn.2
Tubb4b	tubulin, beta 4B class IVB	9.03	9.43	10.18	9.24	TC0200003135.mm.2	NM_146116; ENSMUST00000043584; ENSMUST00000145607; BC005547; BC022919; BC083319; OTTMUST00000027720; OTTMUST00000027721; uc008iqs.2
Grin1	glutamate receptor, ionotropic, NMDA1 (zeta 1)	14.8	14.64	14.45	14.29	TC0200003142.mm.2	NM_001177656; NM_001177657; NM_008169; ENSMUST00000028335; ENSMUST00000114307; ENSMUST00000114308; ENSMUST00000114310; ENSMUST00000114312; ENSMUST00000114314; ENSMUST00000114317; ENSMUST00000114318; ENSMUST00000127171; ENSMUST00000135426; ENSMUST00000144402; ENSMUST00000153465; ENSMUST00000153551; ENSMUST00000155627; BC039157; OTTMUST00000028183; OTTMUST00000028184; OTTMUST00000028185; OTTMUST000…
Dpp7	dipeptidylpeptidase 7	9.1	9.17	9.23	9.52	TC0200003146.mm.2	NM_031843; ENSMUST00000028332; ENSMUST00000125248; ENSMUST00000131665; ENSMUST00000133253; ENSMUST00000135473; ENSMUST00000139108; ENSMUST00000139971; ENSMUST00000144218; ENSMUST00000149953; ENSMUST00000150305; BC027205; OTTMUST00000028424; OTTMUST00000028425; OTTMUST00000028426; OTTMUST00000028427; OTTMUST00000028428; OTTMUST00000028429; OTTMUST00000028430; OTTMUST00000028431; OTTMUST00000028432…
BC029214	cDNA sequence BC029214	5.45	6.02	5.56	5.29	TC0200003148.mm.2	NM_153557; ENSMUST00000114261; ENSMUST00000123986; ENSMUST00000124172; ENSMUST00000125710; ENSMUST00000128560; ENSMUST00000130130; ENSMUST00000132561; ENSMUST00000132596; ENSMUST00000133919; ENSMUST00000135915; ENSMUST00000138079; ENSMUST00000141613; ENSMUST00000151239; BC029214; uc008ise.1
Ptgds	prostaglandin D2 synthase (brain)	16.22	15.96	16.03	16.49	TC0200003151.mm.2	NM_008963; ENSMUST00000015234; ENSMUST00000114251; ENSMUST00000114259; ENSMUST00000137417; ENSMUST00000144016; BC038083; BC043015; OTTMUST00000028912; OTTMUST00000028913; OTTMUST00000028914; OTTMUST00000028915; OTTMUST00000028916; uc008isf.1
C8g	complement component 8, gamma polypeptide	6.81	6.58	6.9	6.95	TC0200003156.mm.2	NM_001271777; NM_027062; ENSMUST00000015227; ENSMUST00000040042; ENSMUST00000133255; ENSMUST00000149062; ENSMUST00000150580; ENSMUST00000153139; ENSMUST00000154984; BC019967; OTTMUST00000028927; OTTMUST00000028928; OTTMUST00000028929; OTTMUST00000028930; OTTMUST00000028931; OTTMUST00000028932; OTTMUST00000028933
Traf2	TNF receptor-associated factor 2	7.31	7.1	6.82	6.62	TC0200003157.mm.2	NM_009422; ENSMUST00000028311; ENSMUST00000114234; ENSMUST00000151742; BC003801; OTTMUST00000028939; OTTMUST00000028940; OTTMUST00000028941
Gm996	predicted gene 996	9.06	9.05	8.11	8.33	TC0200003161.mm.2	NM_001005424; ENSMUST00000114217; BC065698; OTTMUST00000029002; uc008isq.1
Rabl6	RAB, member RAS oncogene family-like 6	10.14	10.11	9.58	9.68	TC0200003162.mm.2	NM_001024616; ENSMUST00000058137; ENSMUST00000128942; ENSMUST00000135084; ENSMUST00000140635; ENSMUST00000140778; ENSMUST00000140785; ENSMUST00000143855; ENSMUST00000146012; ENSMUST00000150206; BC085507; OTTMUST00000029134; OTTMUST00000029135; OTTMUST00000029136; OTTMUST00000029137; OTTMUST00000029138; OTTMUST00000029139; OTTMUST00000029140; OTTMUST00000029141; OTTMUST00000029142; uc008isr.1; uc0…
Tmem141	transmembrane protein 141	10.23	9.97	9.54	9.55	TC0200003164.mm.2	NM_001040130; NM_001109993; ENSMUST00000028308; ENSMUST00000128149; ENSMUST00000132348; ENSMUST00000136952; ENSMUST00000142087; ENSMUST00000150165; ENSMUST00000155893; BC048537; OTTMUST00000029727; OTTMUST00000029728; OTTMUST00000029729; OTTMUST00000029730; OTTMUST00000029731; OTTMUST00000029732; OTTMUST00000029733; uc008isx.2; uc008isy.2
Camsap1	calmodulin regulated spectrin-associated protein 1	11.91	12.2	11.7	11.6	TC0200003171.mm.2	NM_001276359; NM_001276360; NM_001276361; ENSMUST00000091268; ENSMUST00000114167; ENSMUST00000127823; ENSMUST00000134054; ENSMUST00000134882; ENSMUST00000134970; ENSMUST00000139937; ENSMUST00000142028; ENSMUST00000143977; ENSMUST00000148146; ENSMUST00000151593; ENSMUST00000183461; OTTMUST00000030143; OTTMUST00000030144; OTTMUST00000030145; OTTMUST00000030146; OTTMUST00000030147; OTTMUST0000003014…
Ubac1	ubiquitin associated domain containing 1	7.51	7.88	7.24	7.25	TC0200003174.mm.2	NM_133835; ENSMUST00000036509; ENSMUST00000123275; ENSMUST00000134990; ENSMUST00000136750; ENSMUST00000146363; ENSMUST00000146898; ENSMUST00000148725; ENSMUST00000150608; ENSMUST00000154336; BC021811; OTTMUST00000030142; OTTMUST00000030212; OTTMUST00000030346; OTTMUST00000030347; OTTMUST00000030348; OTTMUST00000030349; OTTMUST00000030350; OTTMUST00000030351; OTTMUST00000030352; uc008ity.2; uc008i…
Nacc2	nucleus accumbens associated 2, BEN and BTB (POZ) domain containing	6.73	6.51	6.32	6.66	TC0200003176.mm.2	NM_001037098; NM_026495; ENSMUST00000028300; ENSMUST00000114159; ENSMUST00000126921; ENSMUST00000128674; ENSMUST00000133212; ENSMUST00000140993; ENSMUST00000149408; ENSMUST00000152133; BC022103; OTTMUST00000030413; OTTMUST00000030414; OTTMUST00000030415; OTTMUST00000030416; OTTMUST00000030417; OTTMUST00000030418; OTTMUST00000030419; OTTMUST00000030420; uc008iub.1; uc008iuc.1; uc008iud.1
C330006A16Rik	RIKEN cDNA C330006A16 gene	6.6	6.68	6.14	6.53	TC0200003177.mm.2	NM_001256521; NM_001256522; uc008iue.2; uc029twd.1
Qsox2	quiescin Q6 sulfhydryl oxidase 2	7.45	7.43	7.09	7.21	TC0200003182.mm.2	NM_153559; ENSMUST00000036187; ENSMUST00000091263; BC030934; OTTMUST00000030395; OTTMUST00000030396
Dnlz	DNL-type zinc finger	7.1	7.36	7.41	7.04	TC0200003186.mm.2	NM_001139503; NM_001139504; NM_026828; ENSMUST00000028295; ENSMUST00000125848; BC139333; BC139334; OTTMUST00000030561; OTTMUST00000030562; uc008iur.2; uc008ius.2; uc012bsk.1
Card9	caspase recruitment domain family, member 9	6.74	6.65	6.73	7	TC0200003187.mm.2	NM_001037747; ENSMUST00000028294; ENSMUST00000100303; ENSMUST00000153370; BC151023; OTTMUST00000030553; OTTMUST00000030554; uc008iut.1
Snapc4	small nuclear RNA activating complex, polypeptide 4	10.71	10.51	10.47	10.53	TC0200003188.mm.2	NM_172339; ENSMUST00000035427; ENSMUST00000114115; ENSMUST00000123934; ENSMUST00000124843; ENSMUST00000125789; ENSMUST00000133778; ENSMUST00000135171; ENSMUST00000136054; ENSMUST00000144871; ENSMUST00000148024; ENSMUST00000149316; ENSMUST00000149850; ENSMUST00000150121; ENSMUST00000155643; BC057031; OTTMUST00000030563; OTTMUST00000030564; OTTMUST00000030565; OTTMUST00000030566; OTTMUST00000030567…
Sdccag3	serologically defined colon cancer antigen 3	11.64	11.95	12.05	11.57	TC0200003189.mm.2	NM_001085407; NM_001085408; NM_026563; ENSMUST00000028293; ENSMUST00000077983; ENSMUST00000114100; ENSMUST00000114102; ENSMUST00000130954; ENSMUST00000132574; ENSMUST00000133737; ENSMUST00000134737; ENSMUST00000136972; ENSMUST00000137814; ENSMUST00000139738; ENSMUST00000140074; ENSMUST00000140115; BC031199; OTTMUST00000030579; OTTMUST00000030580; OTTMUST00000030581; OTTMUST00000030582; OTTMUST000…
Inpp5e	inositol polyphosphate-5-phosphatase E	9.22	9.34	8.98	8.69	TC0200003190.mm.2	NM_033134; ENSMUST00000028291; ENSMUST00000114090; ENSMUST00000131109; ENSMUST00000144011; ENSMUST00000145701; ENSMUST00000146061; ENSMUST00000150907; BC052717; BC080295; OTTMUST00000030592; OTTMUST00000030593; OTTMUST00000030594; OTTMUST00000030595; OTTMUST00000030596; OTTMUST00000030597; OTTMUST00000030598
Sec16a	SEC16 homolog A, endoplasmic reticulum export factor	6.2	5.94	6.08	5.95	TC0200003191.mm.2	NM_153125; ENSMUST00000091252; ENSMUST00000114082; ENSMUST00000148306; ENSMUST00000149010; ENSMUST00000153996; ENSMUST00000154486; ENSMUST00000155252; ENSMUST00000156442; OTTMUST00000030555; OTTMUST00000030556; OTTMUST00000030648; OTTMUST00000030649; OTTMUST00000030650; OTTMUST00000030651; OTTMUST00000030652; uc008ivh.1; uc008ivi.1; uc008ivj.1
Surf6	surfeit gene 6	6.26	5.87	5.65	5.59	TC0200003202.mm.2	NM_009298; ENSMUST00000047632; ENSMUST00000114043; ENSMUST00000127691; ENSMUST00000129554; ENSMUST00000137904; ENSMUST00000140392; ENSMUST00000142131; BC037634; OTTMUST00000027066; OTTMUST00000027067; OTTMUST00000027068; OTTMUST00000027069; OTTMUST00000027070; OTTMUST00000027491; OTTMUST00000027492; uc008iwc.1
Med22	mediator complex subunit 22	8.22	8.3	8.44	8.27	TC0200003203.mm.2	NM_001033908; NM_011513; ENSMUST00000015920; ENSMUST00000102899; ENSMUST00000139815; BC018225; OTTMUST00000027509; OTTMUST00000027510; OTTMUST00000027511; uc008iwd.1; uc008iwe.1
Surf1	surfeit gene 1	9.96	9.3	9.46	9.44	TC0200003204.mm.2	NM_001271724; NM_013677; NR_073420; ENSMUST00000015934; ENSMUST00000128665; ENSMUST00000129682; ENSMUST00000129822; ENSMUST00000133513; ENSMUST00000142967; ENSMUST00000147110; ENSMUST00000150776; ENSMUST00000167661; ENSMUST00000183520; BC004755; BC052500; OTTMUST00000027512; OTTMUST00000027513; OTTMUST00000027514; OTTMUST00000027515; OTTMUST00000027516; OTTMUST00000027517; OTTMUST00000027518; OTT…
Surf4	surfeit gene 4	10.23	10.11	10.29	10.49	TC0200003205.mm.2	NM_011512; ENSMUST00000015011; ENSMUST00000153641; ENSMUST00000154651; BC003280; BC027352; OTTMUST00000027529; OTTMUST00000027530; OTTMUST00000027531; uc008iwl.2
Rexo4	REX4, RNA exonuclease 4 homolog (S. cerevisiae)	8.37	8.5	8.24	8.53	TC0200003206.mm.2	NM_207234; ENSMUST00000064244; ENSMUST00000114020; ENSMUST00000123126; ENSMUST00000128130; ENSMUST00000128401; ENSMUST00000135752; ENSMUST00000136710; ENSMUST00000139635; ENSMUST00000145546; BC060147; OTTMUST00000027813; OTTMUST00000027814; OTTMUST00000027815; OTTMUST00000027816; OTTMUST00000027817; OTTMUST00000027818; OTTMUST00000027819; OTTMUST00000027820; uc008iwn.1
Slc2a6	solute carrier family 2 (facilitated glucose transporter), member 6	7.78	7.94	7.35	7.34	TC0200003209.mm.2	NM_001177627; NM_172659; ENSMUST00000045702; ENSMUST00000102890; ENSMUST00000129835; ENSMUST00000135725; ENSMUST00000145742; ENSMUST00000153388; BC141168; OTTMUST00000027825; OTTMUST00000027826; OTTMUST00000027827; OTTMUST00000027828; OTTMUST00000027829; OTTMUST00000027830; uc008iwv.1; uc008iww.1; uc008iwx.1; uc008iwy.1; uc012bst.1; uc012bsu.1
Vav2	vav 2 oncogene	5.8	5.21	6.56	6.11	TC0200003215.mm.2	NM_009500; ENSMUST00000056176; ENSMUST00000132642; ENSMUST00000135584; ENSMUST00000146843; ENSMUST00000148067; ENSMUST00000149758; ENSMUST00000185188; BC053060; OTTMUST00000028609; OTTMUST00000028610; OTTMUST00000028611; OTTMUST00000028612; OTTMUST00000028613; OTTMUST00000028614; OTTMUST00000028615; uc008ixh.1; uc008ixi.1
Brd3; Mir7578	bromodomain containing 3; microRNA 7578	7.53	7.67	7.78	7.5	TC0200003217.mm.2	NM_001113573; NM_001113574; NM_023336; NR_106102; ENSMUST00000028282; ENSMUST00000077737; ENSMUST00000113941; ENSMUST00000126059; ENSMUST00000130932; ENSMUST00000138693; ENSMUST00000144758; ENSMUST00000147736; ENSMUST00000154316; ENSMUST00000164296; BC031536; OTTMUST00000028617; OTTMUST00000028618; OTTMUST00000028619; OTTMUST00000028620; OTTMUST00000028621; OTTMUST00000028622; OTTMUST00000028623;…
Gtf3c5	general transcription factor IIIC, polypeptide 5	6.09	6.34	6.08	5.82	TC0200003233.mm.2	NM_148928; ENSMUST00000028157; ENSMUST00000113889; ENSMUST00000139553; ENSMUST00000139580; ENSMUST00000142054; ENSMUST00000150699; ENSMUST00000150929; BC027055; BC027247; BC039171; OTTMUST00000027331; OTTMUST00000027332; OTTMUST00000027333; OTTMUST00000027335; OTTMUST00000027336; OTTMUST00000027337; OTTMUST00000111197; uc008iyt.2
Gfi1b	growth factor independent 1B	5.9	6.18	5.71	6.44	TC0200003234.mm.2	NM_001160406; NM_008114; ENSMUST00000028156; ENSMUST00000145690; ENSMUST00000155686; ENSMUST00000164290; BC052654; BC132365; BC132367; BC145238; OTTMUST00000027549; OTTMUST00000027550; OTTMUST00000027551; uc008iyu.2; uc012bta.1
Gtf3c4	general transcription factor IIIC, polypeptide 4	7.71	7.78	7.69	7.52	TC0200003238.mm.2	NM_001166033; NM_172977; ENSMUST00000037117; ENSMUST00000124390; ENSMUST00000156468; ENSMUST00000171404; BC095998; BC117919; BC117920; OTTMUST00000027607; OTTMUST00000027608; OTTMUST00000027609; uc008ize.2; uc008izf.2
Ntng2; 6530402F18Rik	netrin G2; RIKEN cDNA 6530402F18 gene	6.85	6.47	6.16	6.44	TC0200003245.mm.2	NM_133500; NM_133501; NR_029460; ENSMUST00000048455; ENSMUST00000071201; ENSMUST00000091153; ENSMUST00000102873; ENSMUST00000125765; ENSMUST00000143194; ENSMUST00000147274; ENSMUST00000147897; ENSMUST00000149096; ENSMUST00000177689; ENSMUST00000183583; BC141258; BC145600; OTTMUST00000027871; OTTMUST00000027872; OTTMUST00000027873; OTTMUST00000027874; OTTMUST00000027875; OTTMUST00000027876; OTTMUS…
Trub2	TruB pseudouridine (psi) synthase homolog 2 (E. coli)	7.49	7.25	7.32	7.26	TC0200003253.mm.2	NM_145520; ENSMUST00000048044; ENSMUST00000113803; ENSMUST00000113807; ENSMUST00000148120; ENSMUST00000156846; ENSMUST00000175644; ENSMUST00000176167; ENSMUST00000176312; ENSMUST00000177133; ENSMUST00000177467; BC015285; BC024075; OTTMUST00000030251; OTTMUST00000030252; OTTMUST00000030253; OTTMUST00000030254; OTTMUST00000030255; OTTMUST00000110239; OTTMUST00000110240; OTTMUST00000110241; OTTMUST0…
Zdhhc12	zinc finger, DHHC domain containing 12	8.01	7.81	8.14	8.03	TC0200003262.mm.2	NM_001037762; NM_025428; ENSMUST00000081838; ENSMUST00000102865; ENSMUST00000137001; ENSMUST00000148717; BC021432; OTTMUST00000040615; OTTMUST00000040616; OTTMUST00000040617; OTTMUST00000040618; uc008jbd.1; uc008jbe.1
Zer1	zyg-11 related, cell cycle regulator	9.95	9.88	9.6	9.79	TC0200003263.mm.2	NM_178694; ENSMUST00000044751; ENSMUST00000113677; ENSMUST00000131858; ENSMUST00000133354; ENSMUST00000139128; ENSMUST00000149818; ENSMUST00000152068; ENSMUST00000152285; ENSMUST00000154231; BC048924; BC057021; OTTMUST00000040600; OTTMUST00000040601; OTTMUST00000040602; OTTMUST00000040603; OTTMUST00000040604; OTTMUST00000040605; OTTMUST00000040606; OTTMUST00000040607; OTTMUST00000040608
D2Wsu81e	DNA segment, Chr 2, Wayne State University 81, expressed	8.41	8.72	8.61	8.47	TC0200003264.mm.2	NM_172660; ENSMUST00000100220; ENSMUST00000125141; ENSMUST00000127309; ENSMUST00000136630; ENSMUST00000137656; ENSMUST00000142669; ENSMUST00000144093; ENSMUST00000146466; BC078441; OTTMUST00000040629; OTTMUST00000040644; OTTMUST00000040645; OTTMUST00000040646; OTTMUST00000040647; OTTMUST00000040648; OTTMUST00000040649; OTTMUST00000040650; uc008jbl.2; uc008jbm.2; uc008jbn.2
Ccbl1	cysteine conjugate-beta lyase 1	9.67	9.57	9.15	9.67	TC0200003265.mm.2	NM_172404; ENSMUST00000044038; ENSMUST00000113659; ENSMUST00000113660; ENSMUST00000113661; ENSMUST00000113662; ENSMUST00000113663; ENSMUST00000148555; ENSMUST00000149522; BC016206; BC025124; BC052047; OTTMUST00000040651; OTTMUST00000040652; OTTMUST00000040653; OTTMUST00000040654; OTTMUST00000040655; OTTMUST00000040656; OTTMUST00000040657; OTTMUST00000040658; uc008jbo.1; uc008jbp.1; uc008jbq.1; uc…
Dolk	dolichol kinase	8.27	8.35	8.51	8.87	TC0200003267.mm.2	NM_177648; ENSMUST00000100219; BC026973; OTTMUST00000040713; uc008jby.1
Sh3glb2	SH3-domain GRB2-like endophilin B2	7.79	7.75	7.29	7.41	TC0200003269.mm.2	NM_001289709; NM_001289710; NM_139302; ENSMUST00000028214; ENSMUST00000100215; ENSMUST00000113620; ENSMUST00000113621; ENSMUST00000128387; ENSMUST00000139963; ENSMUST00000140801; ENSMUST00000140899; ENSMUST00000142689; ENSMUST00000142720; ENSMUST00000146400; ENSMUST00000151145; ENSMUST00000151354; ENSMUST00000163668; BC024477; BC028859; OTTMUST00000040709; OTTMUST00000040710; OTTMUST00000040711; …
Crat	carnitine acetyltransferase	8.19	8.79	8.83	8.46	TC0200003271.mm.2	NM_007760; ENSMUST00000028207; ENSMUST00000102854; ENSMUST00000102855; ENSMUST00000128593; ENSMUST00000129494; ENSMUST00000132981; ENSMUST00000134120; ENSMUST00000142096; ENSMUST00000146603; ENSMUST00000146822; ENSMUST00000154595; ENSMUST00000155790; ENSMUST00000156702; BC006668; OTTMUST00000040750; OTTMUST00000040751; OTTMUST00000040752; OTTMUST00000040753; OTTMUST00000040754; OTTMUST00000040755…
Asb6	ankyrin repeat and SOCS box-containing 6	7.47	7.92	7.97	7.75	TC0200003277.mm.2	NM_133346; ENSMUST00000041726; ENSMUST00000129628; ENSMUST00000144330; ENSMUST00000147414; ENSMUST00000148036; BC019192; OTTMUST00000028006; OTTMUST00000028007; OTTMUST00000028008; OTTMUST00000028009; OTTMUST00000028010; uc008jcx.1
Ptges	prostaglandin E synthase	5.99	5.79	7	7.46	TC0200003278.mm.2	NM_022415; ENSMUST00000056046; ENSMUST00000102852; ENSMUST00000126588; ENSMUST00000132244; BC024960; OTTMUST00000028002; OTTMUST00000028003; OTTMUST00000028004; OTTMUST00000028005; uc008jcz.1
Tor1a	torsin family 1, member A (torsin A)	6.67	6.29	6.32	6.34	TC0200003280.mm.2	NM_144884; ENSMUST00000028200; ENSMUST00000123762; ENSMUST00000137694; ENSMUST00000143199; ENSMUST00000144152; BC017683; OTTMUST00000027950; OTTMUST00000027951; OTTMUST00000027952; OTTMUST00000027953; OTTMUST00000027954; uc008jdc.2
BC005624	cDNA sequence BC005624	11.57	11.77	11.73	11.42	TC0200003281.mm.2	NM_144885; ENSMUST00000028205; ENSMUST00000152007; ENSMUST00000156325; BC005624; uc008jdd.2
Fnbp1	formin binding protein 1	14.93	14.91	14.6	14.45	TC0200003283.mm.2	NM_001038700; NM_001177648; NM_001177649; NM_001177650; NM_019406; ENSMUST00000073879; ENSMUST00000075326; ENSMUST00000100207; ENSMUST00000100208; ENSMUST00000113552; ENSMUST00000113555; ENSMUST00000113559; ENSMUST00000113560; ENSMUST00000113562; ENSMUST00000113564; ENSMUST00000128431; ENSMUST00000128500; ENSMUST00000136085; ENSMUST00000136181; ENSMUST00000138581; ENSMUST00000149196; BC003867; OT…
Uck1	uridine-cytidine kinase 1	9.42	9.13	9.25	9.02	TC0200003298.mm.2	NM_011675; ENSMUST00000002625; ENSMUST00000133804; ENSMUST00000134351; ENSMUST00000138133; ENSMUST00000142797; BC025146; OTTMUST00000031171; OTTMUST00000031172; OTTMUST00000031173; OTTMUST00000031174; OTTMUST00000031175; uc008jes.2
Swi5	SWI5 recombination repair homolog (yeast)	9.11	9.59	9.51	9.21	TC0200003299.mm.2	NM_175190; ENSMUST00000050410; ENSMUST00000113395; ENSMUST00000113397; ENSMUST00000113400; ENSMUST00000127131; ENSMUST00000140406; ENSMUST00000183946; BC021748; OTTMUST00000031176; OTTMUST00000031177; OTTMUST00000031178; OTTMUST00000031179; OTTMUST00000031180; OTTMUST00000031181
Dnm1	dynamin 1	11.63	11.93	11.57	11.31	TC0200003300.mm.2	NM_010065; ENSMUST00000078352; ENSMUST00000091089; ENSMUST00000113350; ENSMUST00000113352; ENSMUST00000113365; ENSMUST00000129156; ENSMUST00000139238; ENSMUST00000139291; ENSMUST00000139624; ENSMUST00000141633; ENSMUST00000145885; ENSMUST00000155269; ENSMUST00000156866; BC034679; BC058623; OTTMUST00000031099; OTTMUST00000031100; OTTMUST00000031101; OTTMUST00000031102; OTTMUST00000031103; OTTMUST0…
1110008P14Rik	RIKEN cDNA 1110008P14 gene	9.46	9.59	9.8	9.4	TC0200003302.mm.2	NM_198001; ENSMUST00000048792; ENSMUST00000146423; BC024615; BC049639; uc008jfk.2
Lcn2	lipocalin 2	4.89	6.92	11.71	12.55	TC0200003303.mm.2	NM_008491; ENSMUST00000050785; ENSMUST00000136509; ENSMUST00000144569; ENSMUST00000147219; ENSMUST00000155830; BC132069; BC132071; OTTMUST00000031183; OTTMUST00000031184; OTTMUST00000031185; OTTMUST00000031186; OTTMUST00000031187; uc008jfl.1
Slc25a25	solute carrier family 25 (mitochondrial carrier, phosphate carrier), member 25	6.59	6.94	6.68	6.35	TC0200003304.mm.2	NM_001164357; NM_001164358; NM_146118; ENSMUST00000028160; ENSMUST00000052119; ENSMUST00000113307; ENSMUST00000113308; ENSMUST00000113310; ENSMUST00000127961; ENSMUST00000128611; ENSMUST00000136361; ENSMUST00000143092; ENSMUST00000153782; ENSMUST00000153886; BC019978; BC022114; BC037109; BC066998; OTTMUST00000028391; OTTMUST00000028392; OTTMUST00000028393; OTTMUST00000028394; OTTMUST00000028395; …
Fpgs; Mir8093	folylpolyglutamyl synthetase; microRNA 8093	9.34	9.58	9.24	9.38	TC0200003307.mm.2	NM_010236; NR_106168; ENSMUST00000028148; ENSMUST00000123171; ENSMUST00000127812; ENSMUST00000130164; ENSMUST00000132327; ENSMUST00000142186; ENSMUST00000143743; ENSMUST00000146498; ENSMUST00000149491; ENSMUST00000156792; BC005484; OTTMUST00000029793; OTTMUST00000029794; OTTMUST00000029795; OTTMUST00000029796; OTTMUST00000029797; OTTMUST00000029798; OTTMUST00000029799; OTTMUST00000029800; OTTMUST…
Cdk9; Mir2861; Mir3960	cyclin-dependent kinase 9 (CDC2-related kinase); microRNA 2861; microRNA 3960	7.4	7.24	6.82	7.05	TC0200003308.mm.2	NM_130860; NR_037217; NR_039536; ENSMUST00000009699; ENSMUST00000120105; ENSMUST00000123170; ENSMUST00000125058; ENSMUST00000128265; ENSMUST00000130399; ENSMUST00000144210; ENSMUST00000154131; ENSMUST00000155205; BC003901; OTTMUST00000029807; OTTMUST00000029808; OTTMUST00000029809; OTTMUST00000029810; OTTMUST00000029811; OTTMUST00000029813; OTTMUST00000029814; OTTMUST00000029815; OTTMUST000000759…
Stxbp1	syntaxin binding protein 1	17.91	17.83	17.62	17.57	TC0200003313.mm.2	NM_001113569; NM_009295; ENSMUST00000050000; ENSMUST00000077458; ENSMUST00000113222; BC031728; OTTMUST00000029781; OTTMUST00000029782; OTTMUST00000029783; uc008jha.2; uc008jhb.2
Lrsam1	leucine rich repeat and sterile alpha motif containing 1	7.67	7.97	7.72	8.07	TC0200003316.mm.2	NM_199302; ENSMUST00000028132; ENSMUST00000113200; ENSMUST00000124492; ENSMUST00000127321; ENSMUST00000133832; ENSMUST00000138015; ENSMUST00000145578; ENSMUST00000145699; ENSMUST00000147528; BC049146; OTTMUST00000029945; OTTMUST00000029946; OTTMUST00000029947; OTTMUST00000029948; OTTMUST00000029949; OTTMUST00000029950; OTTMUST00000029951; OTTMUST00000029952; uc008jhd.2
Garnl3	GTPase activating RANGAP domain-like 3	13.48	13.48	13.1	12.71	TC0200003318.mm.2	NM_178888; ENSMUST00000049618; ENSMUST00000102810; ENSMUST00000124000; ENSMUST00000127509; ENSMUST00000133135; ENSMUST00000135296; ENSMUST00000137381; ENSMUST00000139778; ENSMUST00000148043; ENSMUST00000150242; ENSMUST00000153717; BC132143; OTTMUST00000029934; OTTMUST00000029935; OTTMUST00000029936; OTTMUST00000029937; OTTMUST00000029938; OTTMUST00000029939; OTTMUST00000029940; OTTMUST00000029941…
Ralgps1	Ral GEF with PH domain and SH3 binding motif 1	10.08	9.99	9.91	10.29	TC0200003320.mm.2	NM_175211; ENSMUST00000042615; ENSMUST00000091039; ENSMUST00000113164; ENSMUST00000113165; ENSMUST00000131298; ENSMUST00000138704; BC072656; OTTMUST00000029961; OTTMUST00000029962; OTTMUST00000029963; OTTMUST00000029964; OTTMUST00000029965; OTTMUST00000029966; uc008jht.1
Zbtb34	zinc finger and BTB domain containing 34	6.34	6.85	6.19	6.65	TC0200003326.mm.2	NM_001085507; NM_001276332; ENSMUST00000091037; ENSMUST00000113158; ENSMUST00000134589; OTTMUST00000029971; OTTMUST00000029976; uc008jhu.1
Zbtb43	zinc finger and BTB domain containing 43	7	7.16	6.86	7.11	TC0200003327.mm.2	NM_001025594; NM_027947; ENSMUST00000028125; ENSMUST00000095035; ENSMUST00000113156; ENSMUST00000126442; ENSMUST00000155198; BC043117; OTTMUST00000029990; OTTMUST00000029991; OTTMUST00000029992; OTTMUST00000029993; uc008jhv.1; uc008jhw.1; uc008jhx.1; uc012bue.1
Mvb12b	multivesicular body subunit 12B	8.04	7.99	8.08	8	TC0200003332.mm.2	NM_175184; ENSMUST00000041555; ENSMUST00000146892; ENSMUST00000148660; BC049129; BC059907; OTTMUST00000028105; OTTMUST00000028106; OTTMUST00000028107; uc008jib.1; uc008jic.1; uc008jie.1
Pbx3	pre B cell leukemia homeobox 3	7.73	8.01	7.87	7.66	TC0200003339.mm.2	NM_016768; ENSMUST00000040638; ENSMUST00000113132; ENSMUST00000127353; ENSMUST00000138021; ENSMUST00000141653; ENSMUST00000143776; ENSMUST00000153278; ENSMUST00000155423; ENSMUST00000175855; ENSMUST00000176213; BC057879; OTTMUST00000028160; OTTMUST00000028161; OTTMUST00000028162; OTTMUST00000028163; OTTMUST00000028164; OTTMUST00000078858; OTTMUST00000078859; OTTMUST00000078860; OTTMUST00000104176…
Gapvd1	GTPase activating protein and VPS9 domains 1	10.86	10.94	11.09	10.89	TC0200003347.mm.2	NM_025709; ENSMUST00000028224; ENSMUST00000102800; ENSMUST00000113099; ENSMUST00000113101; ENSMUST00000113103; ENSMUST00000113111; ENSMUST00000128855; ENSMUST00000137528; ENSMUST00000138203; ENSMUST00000142436; ENSMUST00000150859; ENSMUST00000156098; ENSMUST00000167251; ENSMUST00000169207; BC060123; OTTMUST00000028447; OTTMUST00000028448; OTTMUST00000028450; OTTMUST00000028451; OTTMUST00000028452…
Rabepk	Rab9 effector protein with kelch motifs	8.34	8.18	8.03	7.63	TC0200003350.mm.2	NM_145522; ENSMUST00000047963; ENSMUST00000113086; ENSMUST00000118108; ENSMUST00000140663; ENSMUST00000141099; ENSMUST00000144113; ENSMUST00000145903; BC019800; OTTMUST00000028502; OTTMUST00000028503; OTTMUST00000028506; OTTMUST00000028507; OTTMUST00000028508; OTTMUST00000028509; OTTMUST00000077927; uc008jiu.2; uc008jiv.2
Fbxw2	F-box and WD-40 domain protein 2	8.68	8.8	8.62	8.59	TC0200003352.mm.2	NM_001164768; NM_001164769; NM_001164770; NM_001164772; NM_013890; ENSMUST00000028220; ENSMUST00000091020; ENSMUST00000113075; ENSMUST00000113077; ENSMUST00000113078; ENSMUST00000113080; ENSMUST00000126051; ENSMUST00000131534; ENSMUST00000134323; ENSMUST00000145180; ENSMUST00000145660; ENSMUST00000150865; ENSMUST00000156130; BC003834; OTTMUST00000028539; OTTMUST00000028540; OTTMUST00000028541; OT…
Psmd5	proteasome (prosome, macropain) 26S subunit, non-ATPase, 5	9.16	9.38	9.08	9.11	TC0200003353.mm.2	NM_080554; ENSMUST00000028225; ENSMUST00000135575; ENSMUST00000143456; OTTMUST00000028552; OTTMUST00000028553; OTTMUST00000028554; uc008jje.1; uc012bui.1
Rab14	RAB14, member RAS oncogene family	13.52	13.67	13.24	13.46	TC0200003360.mm.2	NM_026697; ENSMUST00000028238; ENSMUST00000113025; ENSMUST00000126224; ENSMUST00000137709; ENSMUST00000142015; ENSMUST00000148543; ENSMUST00000155359; ENSMUST00000155483; BC009085; BC025139; BC056648; OTTMUST00000030971; OTTMUST00000030972; OTTMUST00000030973; OTTMUST00000030974; OTTMUST00000030975; OTTMUST00000030976; OTTMUST00000030985; OTTMUST00000030986; uc008jjz.1; uc008jka.1; uc008jkb.1
Stom	stomatin	8.25	8.06	9.13	10.97	TC0200003362.mm.2	NM_013515; ENSMUST00000028241; BC003789; OTTMUST00000028766; uc008jkh.1
Ggta1	glycoprotein galactosyltransferase alpha 1, 3	6.47	6.49	9.4	10.59	TC0200003365.mm.2	NM_001145821; NM_010283; ENSMUST00000044255; ENSMUST00000079424; ENSMUST00000102794; ENSMUST00000113001; ENSMUST00000113002; ENSMUST00000130913; ENSMUST00000131745; ENSMUST00000149442; ENSMUST00000164889; BC006810; OTTMUST00000028945; OTTMUST00000028946; OTTMUST00000028947; OTTMUST00000029161; OTTMUST00000029162; OTTMUST00000029163; OTTMUST00000029164; uc008jkk.2; uc008jkl.2; uc008jkm.2; uc008jkn…
Ttll11	tubulin tyrosine ligase-like family, member 11	9.99	9.93	9.51	9.33	TC0200003373.mm.2	NM_029774; ENSMUST00000028248; ENSMUST00000112976; ENSMUST00000127742; ENSMUST00000140201; ENSMUST00000160284; ENSMUST00000160906; ENSMUST00000160939; ENSMUST00000161970; ENSMUST00000162172; BC115858; OTTMUST00000031200; OTTMUST00000087089; OTTMUST00000087090; OTTMUST00000087091; OTTMUST00000087092; OTTMUST00000087093; OTTMUST00000087094; OTTMUST00000087095
Ndufa8	NADH dehydrogenase (ubiquinone) 1 alpha subcomplex, 8	13.8	14.25	14.06	13.93	TC0200003376.mm.2	NM_026703; ENSMUST00000070112; BC012416; BC024673; OTTMUST00000028784; uc008jlb.1
Rbm18	RNA binding motif protein 18	10.12	10.26	9.98	9.61	TC0200003379.mm.2	NM_001159635; NM_026434; NR_027515; ENSMUST00000028251; ENSMUST00000122456; ENSMUST00000134668; ENSMUST00000142809; BC005540; OTTMUST00000028791; OTTMUST00000028792; OTTMUST00000028793; OTTMUST00000028794; uc008jlh.2; uc008jli.2; uc012bun.1; uc012buo.1
Pdcl	phosducin-like	8.93	9.2	8.94	8.85	TC0200003397.mm.2	NM_026176; ENSMUST00000009174; ENSMUST00000112940; ENSMUST00000138314; ENSMUST00000147703; BC006578; OTTMUST00000030098; OTTMUST00000030099; OTTMUST00000030100; OTTMUST00000030101; uc008jmp.2
Rc3h2	ring finger and CCCH-type zinc finger domains 2	12.84	12.49	12.15	12.33	TC0200003398.mm.2	NM_001100591; ENSMUST00000100143; ENSMUST00000112934; ENSMUST00000112936; ENSMUST00000124218; ENSMUST00000125619; ENSMUST00000143826; BC117951; BC117952; OTTMUST00000030104; OTTMUST00000030105; OTTMUST00000030106; OTTMUST00000030107; OTTMUST00000030108; uc008jmq.1; uc008jmr.1
Zbtb6; Zbtb26	zinc finger and BTB domain containing 6; zinc finger and BTB domain containing 26	7.57	7.35	7.19	7.01	TC0200003400.mm.2	NM_146253; NM_199025; ENSMUST00000053098; ENSMUST00000067043; ENSMUST00000102789; ENSMUST00000112932; BC032933; BC060655; BC109349; BC109350; OTTMUST00000030102; OTTMUST00000030103; OTTMUST00000030116; uc008jms.2; uc008jmu.1; uc008jmv.1
Strbp	spermatid perinuclear RNA binding protein	16.19	16.15	15.94	15.93	TC0200003401.mm.2	NM_009261; ENSMUST00000028279; ENSMUST00000072186; ENSMUST00000135488; ENSMUST00000144206; ENSMUST00000145808; ENSMUST00000155237; ENSMUST00000183690; BC014710; OTTMUST00000030168; OTTMUST00000030169; OTTMUST00000030170; OTTMUST00000030338; OTTMUST00000030339; OTTMUST00000030340; uc008jmz.1; uc008jnc.2; uc008jnd.2; uc008jne.2
Dennd1a	DENN/MADD domain containing 1A	10.04	9.87	9.69	9.75	TC0200003407.mm.2	NM_146122; ENSMUST00000102787; ENSMUST00000126889; ENSMUST00000128492; ENSMUST00000130472; ENSMUST00000136116; ENSMUST00000136460; ENSMUST00000140552; ENSMUST00000142813; ENSMUST00000143095; ENSMUST00000150896; BC027786; OTTMUST00000030443; OTTMUST00000030444; OTTMUST00000030445; OTTMUST00000030446; OTTMUST00000030447; OTTMUST00000030448; OTTMUST00000030449; OTTMUST00000030450; OTTMUST00000030451…
Tmx2	thioredoxin-related transmembrane protein 2	13.74	13.81	13.69	13.41	TC0200003873.mm.2	NM_025868; ENSMUST00000053664; ENSMUST00000111664; ENSMUST00000111665; ENSMUST00000123772; ENSMUST00000138529; ENSMUST00000152149; BC013544; BC110994; OTTMUST00000032636; OTTMUST00000032637; OTTMUST00000032638; OTTMUST00000032647; OTTMUST00000032648
Zdhhc5	zinc finger, DHHC domain containing 5	8.56	8.67	8.63	8.63	TC0200003874.mm.2	NM_144887; ENSMUST00000035840; ENSMUST00000125690; ENSMUST00000138171; BC020051; BC065155; OTTMUST00000032656; OTTMUST00000032657; OTTMUST00000032658; uc008kiz.2
Clp1	CLP1, cleavage and polyadenylation factor I subunit	8.02	8.22	7.73	7.57	TC0200003876.mm.2	NM_133840; ENSMUST00000028475; ENSMUST00000138231; ENSMUST00000165219; BC003237; OTTMUST00000032803; OTTMUST00000032804; uc008kja.1; uc008kjb.1
Gm19426	predicted gene, 19426 [Source:MGI Symbol;Acc:MGI:5011611]; predicted gene, 19426	8.86	8.82	8.86	9.07	TC0200003879.mm.2	ENSMUST00000181711; XR_104776.1
Serping1	serine (or cysteine) peptidase inhibitor, clade G, member 1	7.08	7.44	10.55	13.28	TC0200003880.mm.2	NM_009776; ENSMUST00000023994; ENSMUST00000111641; ENSMUST00000131456; BC002026; OTTMUST00000032823; OTTMUST00000032824; OTTMUST00000032880; uc008kjd.2; uc008kje.2
Rtn4rl2	reticulon 4 receptor-like 2	7.03	6.64	6.3	6.5	TC0200003884.mm.2	NM_199223; ENSMUST00000054514; ENSMUST00000151759; ENSMUST00000151799; BC132523; BC138154; OTTMUST00000032896; OTTMUST00000032897; uc008kjm.1
Psmb7	proteasome (prosome, macropain) subunit, beta type 7	13.02	13.03	13.09	12.89	TC0200003421.mm.2	NM_011187; ENSMUST00000028083; ENSMUST00000151981; BC057662; OTTMUST00000030846; OTTMUST00000030847; uc008jnp.1; uc008jnq.1
Rpl35	ribosomal protein L35	11.98	12.42	12.92	13.17	TC0200003433.mm.2	NM_025592; ENSMUST00000080861; ENSMUST00000126246; ENSMUST00000152441; BC094634; BC125652; BC125656; OTTMUST00000029379; OTTMUST00000029381; OTTMUST00000031271; uc008jnz.1
Golga1	golgi autoantigen, golgin subfamily a, 1	8.4	8.81	8.49	8.38	TC0200003435.mm.2	NM_029793; ENSMUST00000039165; ENSMUST00000112850; ENSMUST00000124463; ENSMUST00000126520; ENSMUST00000136261; ENSMUST00000149810; ENSMUST00000149842; ENSMUST00000153914; ENSMUST00000154210; ENSMUST00000184996; BC043090; BC053068; BC080733; OTTMUST00000029535; OTTMUST00000029536; OTTMUST00000029537; OTTMUST00000029538; OTTMUST00000029539; OTTMUST00000029540; OTTMUST00000029541; OTTMUST00000029672…
Scai	suppressor of cancer cell invasion	11.43	11.36	10.99	11.03	TC0200003436.mm.2	NM_178778; ENSMUST00000038874; ENSMUST00000131225; ENSMUST00000142872; ENSMUST00000147433; ENSMUST00000157038; BC132485; OTTMUST00000029544; OTTMUST00000029603; OTTMUST00000029604; OTTMUST00000029605; OTTMUST00000029670; uc008jof.1; uc008jog.1; uc008joh.1; uc012buy.1; uc012buz.1; uc012bva.1
Ppp6c	protein phosphatase 6, catalytic subunit	13.87	13.79	13.64	13.63	TC0200003440.mm.2	NM_024209; ENSMUST00000028087; ENSMUST00000143733; BC002223; OTTMUST00000029606; OTTMUST00000029667; uc008joi.1
Lrp1b	low density lipoprotein-related protein 1B (deleted in tumors)	11.18	10.95	11.33	11.23	TC0200003447.mm.2	NM_053011; ENSMUST00000052550; ENSMUST00000129974; ENSMUST00000133104; ENSMUST00000134032; ENSMUST00000138700; ENSMUST00000142546; ENSMUST00000142688; ENSMUST00000167270; OTTMUST00000029305; OTTMUST00000029306; OTTMUST00000029307; OTTMUST00000029308; OTTMUST00000029309; OTTMUST00000029310; OTTMUST00000029311; uc008jol.1; uc008jom.1; uc008jon.1; uc008joo.1; uc008jop.2; uc008joq.1
Gtdc1	glycosyltransferase-like domain containing 1	6.61	6.03	5.64	5.64	TC0200003470.mm.2	NM_172662; ENSMUST00000049051; ENSMUST00000100127; ENSMUST00000112810; ENSMUST00000129240; ENSMUST00000130991; ENSMUST00000133442; ENSMUST00000134813; ENSMUST00000143333; ENSMUST00000143766; ENSMUST00000146694; ENSMUST00000148279; ENSMUST00000148786; ENSMUST00000154744; BC052069; OTTMUST00000029420; OTTMUST00000029421; OTTMUST00000029422; OTTMUST00000029423; OTTMUST00000029424; OTTMUST00000029425…
Zeb2; Mir5129	zinc finger E-box binding homeobox 2; microRNA 5129	10.85	10.15	10.59	10.61	TC0200003473.mm.2	NM_001289521; NM_015753; NR_039591; ENSMUST00000028229; ENSMUST00000068415; ENSMUST00000076836; ENSMUST00000123037; ENSMUST00000124942; ENSMUST00000126743; ENSMUST00000127520; ENSMUST00000131635; ENSMUST00000145529; ENSMUST00000152232; ENSMUST00000153561; ENSMUST00000176438; ENSMUST00000176732; ENSMUST00000177302; BC060699; OTTMUST00000029410; OTTMUST00000029411; OTTMUST00000029412; OTTMUST000000…
Orc4	origin recognition complex, subunit 4	12.58	12.84	12.53	12.58	TC0200003492.mm.2	NM_001177313; NM_011958; NR_033442; ENSMUST00000028098; ENSMUST00000090976; ENSMUST00000123271; ENSMUST00000123789; ENSMUST00000123809; ENSMUST00000128618; ENSMUST00000141441; ENSMUST00000142851; ENSMUST00000149679; ENSMUST00000150492; ENSMUST00000153150; ENSMUST00000154784; ENSMUST00000156956; BC015072; BC019748; OTTMUST00000029500; OTTMUST00000029614; OTTMUST00000029615; OTTMUST00000029616; OTT…
Mmadhc	methylmalonic aciduria (cobalamin deficiency) cblD type, with homocystinuria	10.07	10.08	9.92	10.06	TC0200003505.mm.2	NM_133839; ENSMUST00000102769; ENSMUST00000133768; ENSMUST00000134480; ENSMUST00000140563; ENSMUST00000144143; ENSMUST00000147345; ENSMUST00000152948; ENSMUST00000154254; BC002253; OTTMUST00000029482; OTTMUST00000029483; OTTMUST00000029484; OTTMUST00000029485; OTTMUST00000029486; OTTMUST00000029487; OTTMUST00000029488; OTTMUST00000029489; uc008jqc.1
Rnd3	Rho family GTPase 3	7.4	7.47	7.64	7.94	TC0200003512.mm.2	NM_028810; ENSMUST00000017288; ENSMUST00000140864; ENSMUST00000154545; BC009002; OTTMUST00000029556; OTTMUST00000029557; OTTMUST00000029558; uc008jqf.1; uc008jqg.1
Rbm43	RNA binding motif protein 43	7.51	7.83	7.71	7.44	TC0200003526.mm.2	NM_001141981; NM_001141982; NM_030243; ENSMUST00000102767; ENSMUST00000102768; ENSMUST00000126090; ENSMUST00000132703; ENSMUST00000152800; ENSMUST00000165313; BC003333; OTTMUST00000029515; OTTMUST00000029516; OTTMUST00000029517; OTTMUST00000029518; OTTMUST00000029519; uc008jqk.2; uc008jql.2; uc012bvi.1
Nmi	N-myc (and STAT) interactor	5.81	6.19	6.18	6.78	TC0200003528.mm.2	NM_001141948; NM_001141949; NM_019401; ENSMUST00000028314; ENSMUST00000112705; ENSMUST00000123521; ENSMUST00000142868; ENSMUST00000145481; ENSMUST00000145656; BC002019; OTTMUST00000029572; OTTMUST00000029573; OTTMUST00000029574; OTTMUST00000029575; OTTMUST00000029576; OTTMUST00000029577; uc008jqm.2; uc008jqn.2; uc008jqo.2
Neb	nebulin	7.84	7.59	7.54	7.46	TC0200003529.mm.2	NM_010889; ENSMUST00000028320; ENSMUST00000036934; ENSMUST00000075301; ENSMUST00000127339; ENSMUST00000131236; ENSMUST00000135200; ENSMUST00000136769; ENSMUST00000137410; ENSMUST00000139672; ENSMUST00000148356; ENSMUST00000152851; OTTMUST00000029838; OTTMUST00000029840; OTTMUST00000029891; OTTMUST00000030018; OTTMUST00000030019; OTTMUST00000030020; OTTMUST00000030022; OTTMUST00000030023; OTTMUST0…
Arl5a	ADP-ribosylation factor-like 5A	11.79	11.76	12.14	11.68	TC0200003532.mm.2	NM_182994; ENSMUST00000036541; ENSMUST00000130357; BC048170; BC100307; OTTMUST00000030032; OTTMUST00000030033; uc008jqy.1
Cacnb4	calcium channel, voltage-dependent, beta 4 subunit	14.71	14.45	14.27	13.9	TC0200003533.mm.2	NM_001037099; NM_001285426; NM_001285427; NM_001285428; NM_146123; ENSMUST00000078324; ENSMUST00000102760; ENSMUST00000102761; ENSMUST00000132322; ENSMUST00000148837; ENSMUST00000178799; BC026479; OTTMUST00000030028; OTTMUST00000030029; OTTMUST00000030067; OTTMUST00000030068; OTTMUST00000030069; uc008jrc.1
Stam2	signal transducing adaptor molecule (SH3 domain and ITAM motif) 2	9.83	9.78	9.79	9.61	TC0200003540.mm.2	NM_019667; ENSMUST00000102759; ENSMUST00000127316; ENSMUST00000138290; ENSMUST00000150582; ENSMUST00000155516; BC013818; OTTMUST00000030072; OTTMUST00000030073; OTTMUST00000030074; OTTMUST00000030262; OTTMUST00000077837; uc008jre.1; uc008jrf.1; uc008jrg.1; uc012bvl.1
Prpf40a	PRP40 pre-mRNA processing factor 40 homolog A (yeast)	8.75	8.6	8.28	8.37	TC0200003545.mm.2	NM_018785; ENSMUST00000076313; ENSMUST00000125243; ENSMUST00000132031; ENSMUST00000133384; ENSMUST00000152922; OTTMUST00000029595; OTTMUST00000029596; OTTMUST00000029597; OTTMUST00000029598; OTTMUST00000029599; uc008jrk.2; uc008jrl.1; uc008jrm.1
Nr4a2	nuclear receptor subfamily 4, group A, member 2	10.57	9.22	9.76	8.63	TC0200003560.mm.2	NM_001139509; NM_013613; ENSMUST00000028166; ENSMUST00000112627; ENSMUST00000112629; ENSMUST00000128776; ENSMUST00000140165; ENSMUST00000183542; BC137715; OTTMUST00000029884; OTTMUST00000029885; OTTMUST00000029886; OTTMUST00000029887; OTTMUST00000029889; OTTMUST00000031301; uc008jrw.2; uc008jrx.2; uc008jry.2; uc012bvn.1
Ermn	ermin, ERM-like protein	12.18	12.24	11.99	11.65	TC0200003573.mm.2	NM_029972; ENSMUST00000090940; BC089515; BC090670; OTTMUST00000030004; uc008jsh.1
Acvr1c	activin A receptor, type IC	7.65	7.51	6.23	7.06	TC0200003576.mm.2	NM_001033369; NM_001111030; ENSMUST00000028178; ENSMUST00000100085; ENSMUST00000112607; ENSMUST00000112608; ENSMUST00000154453; OTTMUST00000030193; OTTMUST00000030194; OTTMUST00000030195; OTTMUST00000030196; OTTMUST00000030197; uc008jso.2; uc008jsp.2
Acvr1	activin A receptor, type 1	7.87	7.98	8.09	8.32	TC0200003579.mm.2	NM_001110204; NM_001110205; NM_007394; ENSMUST00000056376; ENSMUST00000090935; ENSMUST00000112599; ENSMUST00000112601; ENSMUST00000126407; ENSMUST00000145495; BC058718; OTTMUST00000030209; OTTMUST00000030210; OTTMUST00000030211; OTTMUST00000030261; OTTMUST00000030465; uc008jss.1; uc008jst.1; uc008jsu.1
Ccdc148	coiled-coil domain containing 148	5.25	5.82	6.27	5.58	TC0200003582.mm.2	NM_001001178; ENSMUST00000077687; ENSMUST00000131959; ENSMUST00000134708; BC062650; OTTMUST00000030320; OTTMUST00000030475; OTTMUST00000030476; uc008jsy.1; uc029txn.1
Wdsub1	WD repeat, SAM and U-box domain containing 1	8.86	8.51	8.62	8.84	TC0200003590.mm.2	NM_001159636; NM_028118; ENSMUST00000028368; ENSMUST00000102751; ENSMUST00000127004; ENSMUST00000128671; ENSMUST00000131285; ENSMUST00000133809; ENSMUST00000138519; ENSMUST00000139689; ENSMUST00000140475; ENSMUST00000140852; ENSMUST00000144343; ENSMUST00000144823; BC061948; OTTMUST00000030721; OTTMUST00000030722; OTTMUST00000030723; OTTMUST00000030724; OTTMUST00000030725; OTTMUST00000030726; OTTM…
Baz2b	bromodomain adjacent to zinc finger domain, 2B	12.42	12.34	12.56	12.39	TC0200003592.mm.2	NM_001001182; ENSMUST00000090925; ENSMUST00000112550; ENSMUST00000129124; ENSMUST00000130637; ENSMUST00000134908; ENSMUST00000135722; ENSMUST00000137480; ENSMUST00000138089; ENSMUST00000144893; ENSMUST00000147476; ENSMUST00000151756; ENSMUST00000152639; ENSMUST00000153136; ENSMUST00000153711; BC150814; OTTMUST00000030741; OTTMUST00000030742; OTTMUST00000030743; OTTMUST00000030744; OTTMUST00000030…
Cd302	CD302 antigen	6.54	7.21	7.9	8.68	TC0200003599.mm.2	NM_025422; ENSMUST00000028356; ENSMUST00000074606; BC005501; OTTMUST00000030754; OTTMUST00000030755
Itgb6	integrin beta 6	6.21	5.89	6.31	5.8	TC0200003605.mm.2	NM_001159564; NM_021359; ENSMUST00000028348; ENSMUST00000059888; ENSMUST00000112517; ENSMUST00000133887; ENSMUST00000142696; ENSMUST00000145009; ENSMUST00000147906; ENSMUST00000151035; ENSMUST00000154764; BC049185; OTTMUST00000030629; OTTMUST00000030630; OTTMUST00000030631; OTTMUST00000030632; OTTMUST00000030633; OTTMUST00000030634; OTTMUST00000030865; OTTMUST00000031303; OTTMUST00000031304; uc00…
Rbms1	RNA binding motif, single stranded interacting protein 1	11.9	11.98	12.18	12.61	TC0200003607.mm.2	NM_001141931; NM_001141932; NM_020296; ENSMUST00000028347; ENSMUST00000112509; ENSMUST00000123046; ENSMUST00000125485; ENSMUST00000128866; ENSMUST00000132529; ENSMUST00000151846; ENSMUST00000153555; ENSMUST00000164147; BC016501; BC057866; OTTMUST00000030807; OTTMUST00000030808; OTTMUST00000030809; OTTMUST00000030810; OTTMUST00000031384; OTTMUST00000031385; OTTMUST00000031386; OTTMUST00000031387; …
Ifih1	interferon induced with helicase C domain 1	8.02	7.84	8.26	8.84	TC0200003630.mm.2	NM_001164477; NM_027835; ENSMUST00000028259; ENSMUST00000112459; ENSMUST00000175964; ENSMUST00000176388; ENSMUST00000176431; BC080200; OTTMUST00000030862; OTTMUST00000099461; OTTMUST00000099462; OTTMUST00000099463; OTTMUST00000099464; uc008jvm.2; uc008jvn.2; uc008jvo.2; uc012bvy.1
Kcnh7	potassium voltage-gated channel, subfamily H (eag-related), member 7	6.75	6.83	6.44	6.85	TC0200003632.mm.2	NM_133207; ENSMUST00000075052; ENSMUST00000112452; ENSMUST00000112454; ENSMUST00000131799; OTTMUST00000030676; OTTMUST00000030677; OTTMUST00000030678; OTTMUST00000030679; uc008jvq.1; uc008jvr.1; uc008jvs.1; uc008jvt.1
Grb14	growth factor receptor bound protein 14	8.54	8.54	8.74	8.93	TC0200003654.mm.2	NM_016719; ENSMUST00000028252; ENSMUST00000134020; ENSMUST00000137085; ENSMUST00000145603; ENSMUST00000146807; ENSMUST00000149193; ENSMUST00000150643; ENSMUST00000156765; BC138581; BC145913; OTTMUST00000030786; OTTMUST00000030787; OTTMUST00000030788; OTTMUST00000030789; OTTMUST00000030790; OTTMUST00000030791; OTTMUST00000030792; OTTMUST00000030793; uc008jvx.2; uc008jvy.1
Slc38a11	solute carrier family 38, member 11	6.65	6.74	6.61	6.75	TC0200003662.mm.2	NM_177074; ENSMUST00000112420; ENSMUST00000124918; ENSMUST00000127623; ENSMUST00000141690; ENSMUST00000145583; ENSMUST00000152324; ENSMUST00000155422; ENSMUST00000155962; OTTMUST00000030926; OTTMUST00000030927; OTTMUST00000030928; OTTMUST00000030929; OTTMUST00000030930; OTTMUST00000030931; OTTMUST00000030932; uc008jwj.1
Scn3a	sodium channel, voltage-gated, type III, alpha	5.88	6.05	5.48	6.28	TC0200003666.mm.2	NM_018732; ENSMUST00000066432; ENSMUST00000100069; ENSMUST00000126837; ENSMUST00000155838; OTTMUST00000030910; OTTMUST00000030911; OTTMUST00000030912; uc008jwl.1; uc008jwm.1; uc012bwa.1; uc012bwb.1; uc012bwc.1
Ttc21b	tetratricopeptide repeat domain 21B	6.65	7.34	6.64	6.88	TC0200003672.mm.2	NM_001047604; ENSMUST00000102718; ENSMUST00000125446; ENSMUST00000131503; ENSMUST00000169968; OTTMUST00000031324; OTTMUST00000031325; OTTMUST00000031326; OTTMUST00000091769; uc008jww.1; uc008jwx.1; uc008jwy.1
Scn1a	sodium channel, voltage-gated, type I, alpha	11.58	11.64	10.88	11.05	TC0200003674.mm.2	NM_018733; ENSMUST00000077489; ENSMUST00000094951; ENSMUST00000112366; ENSMUST00000112371; ENSMUST00000129508; ENSMUST00000138910; ENSMUST00000156865; OTTMUST00000031616; OTTMUST00000031617; OTTMUST00000031618; OTTMUST00000031619; OTTMUST00000031620; OTTMUST00000031621; uc008jxa.1; uc012bwh.1
Scn7a	sodium channel, voltage-gated, type VII, alpha	4.06	4.54	6.09	7.19	TC0200003682.mm.2	NM_009135; ENSMUST00000042792; OTTMUST00000031614; uc008jxf.2; uc008jxg.1
Stk39	serine/threonine kinase 39	12.06	11.94	11.87	11.78	TC0200003689.mm.2	NM_016866; ENSMUST00000102715; ENSMUST00000123781; ENSMUST00000126663; ENSMUST00000130380; ENSMUST00000134442; ENSMUST00000139407; ENSMUST00000144457; ENSMUST00000149581; BC051964; BC064443; OTTMUST00000031247; OTTMUST00000031248; OTTMUST00000031249; OTTMUST00000031250; OTTMUST00000031251; OTTMUST00000031252; OTTMUST00000042300; OTTMUST00000042301; uc008jxn.1; uc008jxo.1; uc008jxp.1; uc029txy.1
Fastkd1	FAST kinase domains 1	7.12	7.19	6.6	6.64	TC0200003701.mm.2	NM_177244; ENSMUST00000073152; ENSMUST00000102706; ENSMUST00000129260; ENSMUST00000140776; BC075689; OTTMUST00000031351; OTTMUST00000031352; OTTMUST00000031353; OTTMUST00000077421; uc008jyh.1; uc008jyi.1; uc008jyj.1; uc012bwq.1
Mettl5	methyltransferase like 5	9.25	9.56	9.19	9.25	TC0200003705.mm.2	NM_029280; ENSMUST00000060447; ENSMUST00000135459; ENSMUST00000135487; ENSMUST00000142127; BC027547; OTTMUST00000031449; OTTMUST00000077440; OTTMUST00000077441; OTTMUST00000077442
Tlk1	tousled-like kinase 1	10.17	10.32	10.27	10.57	TC0200003712.mm.2	NM_172664; ENSMUST00000038584; ENSMUST00000124629; ENSMUST00000132542; ENSMUST00000133734; ENSMUST00000135128; ENSMUST00000141707; ENSMUST00000152738; BC051641; OTTMUST00000031668; OTTMUST00000031669; OTTMUST00000031670; OTTMUST00000031713; OTTMUST00000031714; OTTMUST00000032932; OTTMUST00000032933; uc008jzt.1; uc008jzu.1
Mettl8	methyltransferase like 8	6.63	6.41	6.93	6.31	TC0200003717.mm.2	NM_001110512; NM_145524; ENSMUST00000090849; ENSMUST00000100037; ENSMUST00000112179; ENSMUST00000112186; ENSMUST00000121586; ENSMUST00000124208; ENSMUST00000124273; ENSMUST00000124781; ENSMUST00000140293; ENSMUST00000148876; ENSMUST00000149181; BC004636; BC057960; OTTMUST00000031724; OTTMUST00000031725; OTTMUST00000031726; OTTMUST00000031727; OTTMUST00000031728; OTTMUST00000031729; OTTMUST0000003…
Slc25a12	solute carrier family 25 (mitochondrial carrier, Aralar), member 12	13.32	13.18	13.11	12.96	TC0200003720.mm.2	NM_172436; ENSMUST00000126493; ENSMUST00000130715; ENSMUST00000137916; ENSMUST00000146653; ENSMUST00000147553; ENSMUST00000151937; ENSMUST00000184169; BC060505; OTTMUST00000031854; OTTMUST00000031855; OTTMUST00000031856; OTTMUST00000031857; OTTMUST00000031858; OTTMUST00000031859; OTTMUST00000033015; uc008kan.1
Sp3	trans-acting transcription factor 3	11.83	11.6	11.72	11.85	TC0200003745.mm.2	NM_001018042; NM_001098425; ENSMUST00000066003; ENSMUST00000102689; ENSMUST00000129565; ENSMUST00000133615; ENSMUST00000141372; BC079874; OTTMUST00000031922; OTTMUST00000031923; OTTMUST00000031924; OTTMUST00000031925; OTTMUST00000031926; uc008kca.2; uc008kcb.2; uc008kcc.2
Gm11084	predicted gene 11084 [Source:MGI Symbol;Acc:MGI:3779315]	10.99	11.53	11.51	11.41	TC0200003747.mm.2	ENSMUST00000112062
Ola1	Obg-like ATPase 1	8.73	8.78	8.52	8.35	TC0200003751.mm.2	NM_025942; NM_030091; ENSMUST00000028517; ENSMUST00000100015; ENSMUST00000112055; ENSMUST00000133228; ENSMUST00000136684; ENSMUST00000152608; BC011318; BC029207; OTTMUST00000032087; OTTMUST00000032088; OTTMUST00000032089; OTTMUST00000032090; OTTMUST00000032091; OTTMUST00000032092; uc008kcg.1; uc008kch.1; uc008kci.1
Cir1	corepressor interacting with RBPJ, 1	10.45	10.64	10.29	10.56	TC0200003752.mm.2	NM_025854; ENSMUST00000058615; ENSMUST00000136519; OTTMUST00000032443; OTTMUST00000032444; uc008kck.2; uc012bxg.1
Gpr155	G protein-coupled receptor 155	9.53	9.38	9.3	9.32	TC0200003753.mm.2	NM_001190297; NM_001276443; NM_001276444; ENSMUST00000048504; ENSMUST00000076463; ENSMUST00000112043; ENSMUST00000112044; ENSMUST00000129184; ENSMUST00000131430; ENSMUST00000134595; ENSMUST00000184503; BC115698; OTTMUST00000032469; OTTMUST00000032470; OTTMUST00000032471; OTTMUST00000032472; OTTMUST00000032473; OTTMUST00000032474; OTTMUST00000032475; OTTMUST00000117009; uc008kcq.1
Chn1	chimerin 1	14.52	14.5	13.83	13.7	TC0200003759.mm.2	NM_001113246; NM_001166603; NM_001166604; NM_029716; NM_175752; ENSMUST00000070579; ENSMUST00000102677; ENSMUST00000112024; ENSMUST00000124450; ENSMUST00000135904; ENSMUST00000136953; ENSMUST00000139252; ENSMUST00000154258; ENSMUST00000166199; ENSMUST00000180045; BC010825; BC024796; BC025023; BC054770; OTTMUST00000032446; OTTMUST00000032447; OTTMUST00000032448; OTTMUST00000032449; OTTMUST00000032…
Atf2	activating transcription factor 2	13.82	13.77	13.52	13.63	TC0200003763.mm.2	NM_001025093; NM_001284369; NM_001284370; NM_001284371; NM_001284372; NM_001284373; NM_001284374; NM_001284376; NM_009715; BC042210; BC079883; BC082596; OTTMUST00000031831; OTTMUST00000031832; OTTMUST00000031833; OTTMUST00000031834; OTTMUST00000031835; OTTMUST00000031836; OTTMUST00000031837; OTTMUST00000031838; OTTMUST00000031909; OTTMUST00000031910; OTTMUST00000031977; OTTMUST00000031978; OTTMUS…
Atp5g3	ATP synthase, H+ transporting, mitochondrial F0 complex, subunit C3 (subunit 9)	13.47	13.88	13.52	13.53	TC0200003765.mm.2	NM_175015; ENSMUST00000018914; ENSMUST00000111996; ENSMUST00000131045; ENSMUST00000142768; ENSMUST00000155474; BC116218; OTTMUST00000032108; OTTMUST00000032109; OTTMUST00000032110; OTTMUST00000032111; OTTMUST00000032112
[truncated: 10,004 more rows]
