# Supplementary material for: Strawberry notch homolog 2 regulates the response to interleukin-6 in the central nervous system
Source: J Neuroinflammation. 2022 May 27;19:126. doi: 10.1186/s12974-022-02475-1 (PMC9145108; doi:10.1186/s12974-022-02475-1)
Supplement: Supplementary file 5 — Additional file 5. Differentially expressed genes between GFAP-IL6 (GIL6) and WT mice. Shown are gene symbol, gene description, fold-change, false discovery rate (FDR) p-value of fold-change, Affymetrix probe ID and public gene accession numbers. In cases when the microarray could not distinguish between two or more gene products, genes contributing to the signal are separated by a semicolon. [file 12974_2022_2475_MOESM5_ESM.csv]

Gene Symbol	Description	GIL6vWT Fold Change	GIL6vWT FDR P-val	ID	Public Gene IDs
Serpina3n	serine (or cysteine) peptidase inhibitor, clade A, member 3N	2408.08	9.73E-13	TC1200001047.mm.2	NM_009252; ENSMUST00000021506; BC013651; OTTMUST00000039207; uc007oxg.1
Il6	interleukin 6	410.38	3.12E-10	TC0500000283.mm.2	NM_031168; ENSMUST00000026845; BC132458; BC138766; uc008wuu.1; uc008wuv.1; uc008wuw.1
Fcgr2b	Fc receptor, IgG, low affinity IIb	362.04	2.37E-11	TC0100003522.mm.2	NM_001077189; NM_010187; ENSMUST00000027966; ENSMUST00000081103; ENSMUST00000159688; ENSMUST00000159969; ENSMUST00000160106; ENSMUST00000161503; ENSMUST00000161730; BC038070; OTTMUST00000051686; OTTMUST00000051687; OTTMUST00000051688; OTTMUST00000051689; OTTMUST00000051690; OTTMUST00000051691; OTTMUST00000051692; uc007dms.2; uc007dmt.2; uc007dmv.1; uc011wvv.2
Scgb3a1	secretoglobin, family 3A, member 1	157.79	8.37E-11	TC1100000520.mm.2	NM_054037; NM_170727; ENSMUST00000043873; ENSMUST00000076006; BC086910; OTTMUST00000012360; OTTMUST00000012361
C4b	complement component 4B (Chido blood group)	150.3	1.58E-10	TC1700002814.mm.2	NM_009780; BC067394; BC067409; BC150743; BC158005; OTTMUST00000096076; OTTMUST00000096077; OTTMUST00000096078; uc008cdk.2; uc008cdl.2; uc029thg.1
Gfap	glial fibrillary acidic protein	149.54	2.96E-12	TC1100003856.mm.2	NM_001131020; NM_010277; ENSMUST00000067444; ENSMUST00000077902; ENSMUST00000127909; BC139357; BC139358; OTTMUST00000006346; OTTMUST00000006347; uc007lsw.2; uc007lsx.2
Lcn2	lipocalin 2	112.78	2.00E-04	TC0200003303.mm.2	NM_008491; ENSMUST00000050785; ENSMUST00000136509; ENSMUST00000144569; ENSMUST00000147219; ENSMUST00000155830; BC132069; BC132071; OTTMUST00000031183; OTTMUST00000031184; OTTMUST00000031185; OTTMUST00000031186; OTTMUST00000031187; uc008jfl.1
Tmem176a	transmembrane protein 176A	104.56	4.16E-12	TC0600000570.mm.2	NM_001098271; NM_025326; ENSMUST00000101426; ENSMUST00000168406; BC010831; uc009bvw.1; uc009bvx.1; uc009bvy.1
Ctss	cathepsin S	79.96	9.91E-12	TC0300000903.mm.2	NM_001267695; NM_021281; ENSMUST00000015667; ENSMUST00000116304; BC002125; OTTMUST00000052297
C4a	complement component 4A (Rodgers blood group)	61.32	3.04E-10	TC1700002815.mm.2	NM_011413; BC141050; uc008cdp.1; uc012aqm.1; uc012aqn.1
Fcgr3	Fc receptor, IgG, low affinity III	48.41	2.62E-10	TC0100003524.mm.2	NM_010188; ENSMUST00000164044; ENSMUST00000164179; ENSMUST00000168817; ENSMUST00000169017; BC052819; OTTMUST00000089518; OTTMUST00000089519; OTTMUST00000089520; OTTMUST00000089521; uc007dmy.2; uc007dmz.2; uc011wvw.1
Ly86	lymphocyte antigen 86	47.2	4.08E-11	TC1300000425.mm.2	NM_010745; ENSMUST00000021860; BC096414; uc007qcr.2
Gpnmb	glycoprotein (transmembrane) nmb	46.43	4.90E-08	TC0600000577.mm.2	NM_053110; ENSMUST00000031840; BC026375; uc012elo.1
Itgam	integrin alpha M	35.32	1.94E-08	TC0700001875.mm.2	NM_001082960; NM_008401; ENSMUST00000064821; ENSMUST00000098015; ENSMUST00000106240; ENSMUST00000106242; ENSMUST00000119696; ENSMUST00000120355; ENSMUST00000126475; ENSMUST00000134694; ENSMUST00000156593; OTTMUST00000076530; OTTMUST00000076531; OTTMUST00000076532; OTTMUST00000076533; OTTMUST00000076536; OTTMUST00000076537; OTTMUST00000076538; OTTMUST00000076539; uc009jxw.1; uc009jxx.1; uc009jxy.1…
C3	complement component 3	29.17	7.36E-09	TC1700002352.mm.2	NM_009778; ENSMUST00000024988; ENSMUST00000176457; ENSMUST00000177046; ENSMUST00000177425; BC043338; OTTMUST00000110561; OTTMUST00000110721; OTTMUST00000110722; OTTMUST00000110723
Tmem176b	transmembrane protein 176B	28.96	4.24E-11	TC0600002233.mm.2	NM_001164207; NM_001164208; NM_001164209; NM_001286651; NM_001286652; NM_023056; NR_104575; ENSMUST00000101429; ENSMUST00000164733; ENSMUST00000166247; BC019539; BC022166
Lrg1	leucine-rich alpha-2-glycoprotein 1	28.92	6.04E-08	TC1700002315.mm.2	NM_029796; ENSMUST00000041357; BC030733; BC092077; uc008dbb.1
Cd72	CD72 antigen	28.51	6.73E-07	TC0400002523.mm.2	NM_001110320; NM_001110321; NM_001110322; NM_007654; ENSMUST00000030179; ENSMUST00000098104; ENSMUST00000098105; ENSMUST00000107925; ENSMUST00000107926; ENSMUST00000133110; ENSMUST00000134850; ENSMUST00000140284; ENSMUST00000141198; ENSMUST00000151868; BC003824; OTTMUST00000015747; OTTMUST00000015748; OTTMUST00000015749; OTTMUST00000015750; OTTMUST00000015751; OTTMUST00000015753; OTTMUST000000157…
C1qb	complement component 1, q subcomponent, beta polypeptide	27.45	1.36E-09	TC0400003792.mm.2	NM_009777; ENSMUST00000046384; BC067001; OTTMUST00000022610; uc008vip.2
Tmem252	transmembrane protein 252	26.27	2.51E-09	TC1900000397.mm.2	NM_183160; ENSMUST00000057243; BC087877; uc008har.1
Slc43a3	solute carrier family 43, member 3	25.42	4.19E-09	TC0200001226.mm.2	NM_021398; ENSMUST00000090726; ENSMUST00000130278; ENSMUST00000138719; ENSMUST00000141650; ENSMUST00000155506; ENSMUST00000155537; BC089603; OTTMUST00000032390; OTTMUST00000032391; OTTMUST00000062993; OTTMUST00000062994; OTTMUST00000062995; OTTMUST00000062996; uc008kjn.2; uc008kjo.1
Ctla2a	cytotoxic T lymphocyte-associated protein 2 alpha	23.86	1.47E-07	TC1300002143.mm.2	NM_001145799; NM_007796; ENSMUST00000021880; BC028437; uc007qvx.2; uc007qvy.2
Spi1	spleen focus forming virus (SFFV) proviral integration oncogene	23	5.71E-08	TC0200001368.mm.2	NM_011355; ENSMUST00000002180; ENSMUST00000131400; ENSMUST00000132741; ENSMUST00000169852; BC003815; OTTMUST00000033994; OTTMUST00000033995; OTTMUST00000091950; OTTMUST00000091951; uc008kuj.1
Ch25h	cholesterol 25-hydroxylase	22.88	6.04E-08	TC1900001418.mm.2	NM_009890; ENSMUST00000050562; BC039919; uc008hgj.1
Fcrls	Fc receptor-like S, scavenger receptor	22.1	2.50E-08	TC0300002284.mm.2	NM_030707; ENSMUST00000090986; ENSMUST00000146512; BC016551; OTTMUST00000068039; OTTMUST00000068040; uc008pry.1; uc008prz.1
Laptm5	lysosomal-associated protein transmembrane 5	21	1.51E-05	TC0400001557.mm.2	NM_010686; ENSMUST00000030316; ENSMUST00000123550; ENSMUST00000125332; ENSMUST00000136082; ENSMUST00000139023; ENSMUST00000143450; ENSMUST00000151698; ENSMUST00000156170; ENSMUST00000156225; ENSMUST00000156742; BC020993; BC055057; BC158032; OTTMUST00000022019; OTTMUST00000022020; OTTMUST00000022021; OTTMUST00000022022; OTTMUST00000022023; OTTMUST00000022024; OTTMUST00000022025; OTTMUST00000022026…
Csf1r	colony stimulating factor 1 receptor	18.9	3.01E-09	TC1800000625.mm.2	NM_001037859; ENSMUST00000025523; ENSMUST00000115268; BC036343; BC043054; BC066863; OTTMUST00000035435; uc008fbn.1; uc008fbo.1; uc008fbp.1; uc012bdo.1
C1qa	complement component 1, q subcomponent, alpha polypeptide	18.86	1.75E-06	TC0400003794.mm.2	NM_007572; ENSMUST00000046285; BC002086; OTTMUST00000022609; uc008vir.1
Chil1	chitinase-like 1	18.26	1.79E-05	TC0100001222.mm.2	NM_007695; ENSMUST00000082060; ENSMUST00000132873; ENSMUST00000133701; ENSMUST00000134812; ENSMUST00000139254; ENSMUST00000144819; ENSMUST00000153856; ENSMUST00000156873; BC003780; BC004734; BC005611; OTTMUST00000074544; OTTMUST00000074545; OTTMUST00000074546; OTTMUST00000074547; OTTMUST00000074548; OTTMUST00000074549; OTTMUST00000077094; uc007crg.2
Il1r1	interleukin 1 receptor, type I	17.61	2.50E-08	TC0100000295.mm.2	NM_001123382; NM_008362; ENSMUST00000027241; ENSMUST00000114795; BC109135; uc007atv.1; uc007atw.1
Hexb	hexosaminidase B	17.24	6.02E-09	TC1300002481.mm.2	NM_010422; ENSMUST00000022169; uc007roc.2
Vwf	Von Willebrand factor homolog	17.15	6.43E-08	TC0600001462.mm.2	NM_011708; ENSMUST00000100941; ENSMUST00000112253; ENSMUST00000112254; ENSMUST00000126709; ENSMUST00000129436; ENSMUST00000134073; ENSMUST00000139678; ENSMUST00000141521; ENSMUST00000146264; ENSMUST00000147101; ENSMUST00000150548; OTTMUST00000052714; OTTMUST00000052738; OTTMUST00000052739; OTTMUST00000052740; OTTMUST00000052741; OTTMUST00000052742; OTTMUST00000053373; OTTMUST00000053374; OTTMUST0…
Fcer1g	Fc receptor, IgE, high affinity I, gamma polypeptide	16.86	1.29E-08	TC0100003533.mm.2	NM_010185; ENSMUST00000079957; ENSMUST00000150997; BC034163; OTTMUST00000050975; OTTMUST00000050976; uc007dnl.1
Olfml3	olfactomedin-like 3	15.23	6.04E-08	TC0300002629.mm.2	NM_133859; ENSMUST00000029440; ENSMUST00000154145; ENSMUST00000157042; ENSMUST00000169286; BC005485; OTTMUST00000070920; OTTMUST00000070921; OTTMUST00000070922; uc008qte.1; uc008qtf.1
Gpx3	glutathione peroxidase 3	14.51	1.30E-05	TC1100000638.mm.2	NM_008161; ENSMUST00000082430; ENSMUST00000125094; ENSMUST00000149324; BC003339; BC037027; BC049235; BC061950; OTTMUST00000014399; OTTMUST00000014400; OTTMUST00000014401; uc007iyk.2
Ifitm1	interferon induced transmembrane protein 1	14.37	6.35E-08	TC0700002034.mm.2	NM_001112715; NM_026820; ENSMUST00000026564; ENSMUST00000106040; ENSMUST00000106042; BC027285; BC090258; BC090972; OTTMUST00000049966; OTTMUST00000049967; OTTMUST00000049968; uc009kja.2; uc009kjb.2
Klk6	kallikrein related-peptidase 6	14.06	4.19E-09	TC0700000777.mm.2	NM_001164696; NM_001164697; NM_001164698; NM_011177; ENSMUST00000107966; ENSMUST00000107967; ENSMUST00000107968; ENSMUST00000177514; BC031119; OTTMUST00000053947; OTTMUST00000053949; OTTMUST00000101190; OTTMUST00000101191; uc009gnu.2; uc009gnv.2; uc009gnw.2; uc012fjk.1
Aif1	allograft inflammatory factor 1	13.98	5.57E-07	TC1700001952.mm.2	NM_019467; ENSMUST00000025257; ENSMUST00000172679; ENSMUST00000172693; ENSMUST00000173106; ENSMUST00000173281; ENSMUST00000173324; ENSMUST00000174044; BC021539; OTTMUST00000095830; OTTMUST00000095831; OTTMUST00000095832; OTTMUST00000095833; OTTMUST00000095834; OTTMUST00000095835; OTTMUST00000095836; uc008cgl.1; uc008cgm.1
C1qc	complement component 1, q subcomponent, C chain	13.69	5.32E-06	TC0400003793.mm.2	NM_007574; ENSMUST00000046332; ENSMUST00000153104; BC043945; BC054443; BC075724; OTTMUST00000022607; OTTMUST00000022608; uc008viq.1
Ifitm3	interferon induced transmembrane protein 3	13.58	9.31E-07	TC0700004515.mm.2	NM_025378; ENSMUST00000026565; BC010291; OTTMUST00000097290; uc009kjc.1
Osmr	oncostatin M receptor	13.3	2.95E-07	TC1500001167.mm.2	NM_011019; ENSMUST00000022746; ENSMUST00000175862; ENSMUST00000176554; ENSMUST00000176826; ENSMUST00000177263; ENSMUST00000177478; BC137703; OTTMUST00000104138; OTTMUST00000104139; OTTMUST00000104140; OTTMUST00000104141; OTTMUST00000104142; OTTMUST00000104145; uc007vdt.2; uc007vdu.2; uc007vdv.2; uc011zrc.1
Fn1	fibronectin 1	12.96	2.50E-08	TC0100002544.mm.2	NM_001276408; NM_001276409; NM_001276410; NM_001276411; NM_001276412; NM_001276413; NM_010233; ENSMUST00000055226; BC138421; BC145271
Mgp	matrix Gla protein	12.53	6.25E-06	TC0600003335.mm.2	NM_008597; ENSMUST00000032342; BC036991; BC069922; BC079478; uc009eml.1
Cd44	CD44 antigen	12.45	1.19E-07	TC0200004219.mm.2	NM_001039150; NM_001039151; NM_001177785; NM_001177786; NM_001177787; NM_009851; ENSMUST00000005218; ENSMUST00000060516; ENSMUST00000099673; ENSMUST00000111190; ENSMUST00000111191; ENSMUST00000111192; ENSMUST00000111194; ENSMUST00000111198; ENSMUST00000124624; BC051388; OTTMUST00000035222; OTTMUST00000035223; OTTMUST00000035224; OTTMUST00000035226; OTTMUST00000035227; OTTMUST00000035228; OTTMUST0…
Cd53	CD53 antigen	12.05	1.82E-08	TC0300002695.mm.2	NM_007651; ENSMUST00000038845; BC021310; BC052905; uc008qwm.2
Rhoj	ras homolog gene family, member J	11.58	3.39E-05	TC1200000664.mm.2	NM_023275; ENSMUST00000055390; ENSMUST00000118602; ENSMUST00000118966; ENSMUST00000146096; ENSMUST00000172981; BC043719; OTTMUST00000068407; OTTMUST00000068408; OTTMUST00000068409; OTTMUST00000068410; OTTMUST00000096700; uc007nxa.1; uc007nxb.1; uc007nxc.1
S1pr3	sphingosine-1-phosphate receptor 3	11.53	1.28E-06	TC1300000597.mm.2	NM_010101; ENSMUST00000087978; BC064007; BC068176; uc007qmf.2
Serping1	serine (or cysteine) peptidase inhibitor, clade G, member 1	11.07	1.75E-08	TC0200003880.mm.2	NM_009776; ENSMUST00000023994; ENSMUST00000111641; ENSMUST00000131456; BC002026; OTTMUST00000032823; OTTMUST00000032824; OTTMUST00000032880; uc008kjd.2; uc008kje.2
Cfh	complement component factor h	10.9	1.36E-08	TC0100003193.mm.2	NM_009888; ENSMUST00000066859; ENSMUST00000111976; ENSMUST00000111977; ENSMUST00000123238; ENSMUST00000148225; BC066092; OTTMUST00000060596; OTTMUST00000060597; OTTMUST00000060598; OTTMUST00000060599; uc007cws.1; uc007cwt.1; uc007cwu.1; uc011wtg.1
Ccl12	chemokine (C-C motif) ligand 12	10.87	5.40E-07	TC1100001222.mm.2	NM_011331; BC027520; OTTMUST00000001671; OTTMUST00000001672; uc007kms.1
Nxpe2	neurexophilin and PC-esterase domain family, member 2	10.47	3.70E-03	TC0900002233.mm.2	NM_030069; ENSMUST00000034527; ENSMUST00000135457; ENSMUST00000137976; ENSMUST00000142667; ENSMUST00000149185; BC140955; OTTMUST00000067882; OTTMUST00000067883; OTTMUST00000067884; OTTMUST00000067885; OTTMUST00000067886; uc009phw.2; uc009phx.2; uc009phy.2
Igfbp7	insulin-like growth factor binding protein 7	10.45	1.65E-08	TC0500002651.mm.2	NM_001159518; NM_008048; ENSMUST00000046746; ENSMUST00000163898; BC092538; uc008xwf.2; uc012dxr.1
Pros1	protein S (alpha)	10.1	3.02E-07	TC1600000788.mm.2	NM_011173; ENSMUST00000023629; ENSMUST00000127502; ENSMUST00000155940; BC128316; OTTMUST00000067401; OTTMUST00000067402; OTTMUST00000067625; uc007zpx.1
C3ar1	complement component 3a receptor 1	10.05	2.00E-04	TC0600003079.mm.2	NM_009779; ENSMUST00000042081; BC003728; OTTMUST00000087717; uc009dps.1
Cd52	CD52 antigen	9.85	5.35E-05	TC0400003724.mm.2	NM_013706; ENSMUST00000000696; ENSMUST00000137445; ENSMUST00000145122; BC027495; OTTMUST00000023776; OTTMUST00000023777; OTTMUST00000023778; uc008vea.2
Mpeg1	macrophage expressed gene 1	9.83	6.43E-08	TC1900000246.mm.2	NM_010821; ENSMUST00000081035; BC129843; BC129844; uc008gub.1
Tmem173	transmembrane protein 173	9.21	5.72E-06	TC1800001181.mm.2	NM_001289591; NM_001289592; NM_028261; ENSMUST00000115728; BC046640; uc008emt.3; uc008emu.3; uc008emv.3
Apobec1	apolipoprotein B mRNA editing enzyme, catalytic polypeptide 1	9.15	1.99E-05	TC0600003071.mm.2	NM_001134391; NM_031159; ENSMUST00000112585; ENSMUST00000112586; ENSMUST00000112587; ENSMUST00000143356; ENSMUST00000147760; BC003792; OTTMUST00000059665; OTTMUST00000059666; OTTMUST00000059667; OTTMUST00000059668; uc009dpk.1; uc009dpl.1
Mustn1	musculoskeletal, embryonic nuclear protein 1	8.92	1.42E-07	TC1400000316.mm.2	NM_181390; ENSMUST00000040715; BC116939; BC116941; uc007svu.2
Lyz2	lysozyme 2	8.84	3.50E-03	TC1000002929.mm.2	NM_017372; ENSMUST00000092163; BC002069; BC054463; uc007hda.1
Mnda	myeloid cell nuclear differentiation antigen	8.82	5.34E-07	TC0100003889.mm.2	NM_001033450; ENSMUST00000009340; BC132314; BC132316; BC145397; uc007drx.1
Ctsc	cathepsin C	8.6	1.63E-06	TC0700001258.mm.2	NM_009982; ENSMUST00000032779; ENSMUST00000128791; ENSMUST00000131108; ENSMUST00000139159; ENSMUST00000152834; BC067063; OTTMUST00000077133; OTTMUST00000077134; OTTMUST00000077135; OTTMUST00000077136; OTTMUST00000077137; uc009ift.2; uc009ifu.2
Ecscr	endothelial cell surface expressed chemotaxis and apoptosis regulator	8.35	5.88E-05	TC1800001180.mm.2	NM_001033141; ENSMUST00000097618; ENSMUST00000123973; ENSMUST00000124237; ENSMUST00000133064; ENSMUST00000134656; ENSMUST00000143684; OTTMUST00000082905; OTTMUST00000082906; OTTMUST00000082907; OTTMUST00000082908; OTTMUST00000082909; OTTMUST00000082910; uc008emr.1; uc012bbi.1
Tnfrsf1a	tumor necrosis factor receptor superfamily, member 1a	8.29	1.36E-08	TC0600001459.mm.2	NM_011609; ENSMUST00000032491; ENSMUST00000125880; ENSMUST00000130257; ENSMUST00000131434; ENSMUST00000134803; ENSMUST00000144524; BC004599; BC052675; OTTMUST00000058165; OTTMUST00000058191; OTTMUST00000058192; OTTMUST00000058193; OTTMUST00000058194; OTTMUST00000084343; uc009dul.2
Ier3	immediate early response 3	8.25	6.14E-05	TC1700000703.mm.2	NM_133662; ENSMUST00000003635; BC006950; OTTMUST00000096511; uc008cio.1
Zfp36l2	zinc finger protein 36, C3H type-like 2	8.02	9.85E-05	TC1700002647.mm.2	NM_001001806; ENSMUST00000060366; BC139416; OTTMUST00000047765; uc008dsq.2
Serpina3m; Serpina3k	serine (or cysteine) peptidase inhibitor, clade A, member 3M; serine (or cysteine) peptidase inhibitor, clade A, member 3K	7.94	6.42E-05	TC1200001044.mm.2	NM_009253; NM_011458; ENSMUST00000043058; ENSMUST00000101078; ENSMUST00000168797; BC011158; BC011217; BC016407; BC019802; BC053337; OTTMUST00000090585; OTTMUST00000090587; uc007oxd.1; uc007oxe.2; uc007oxf.2
Selp	selectin, platelet	7.89	3.00E-04	TC0100001497.mm.2	NM_011347; ENSMUST00000160000; ENSMUST00000161020; ENSMUST00000161152; ENSMUST00000162102; ENSMUST00000162746; BC109158; BC109159; OTTMUST00000088484; OTTMUST00000088485; OTTMUST00000088486; OTTMUST00000088487; OTTMUST00000088488; uc007dhz.2
AI607873	expressed sequence AI607873	7.75	5.50E-06	TC0100003593.mm.2	NM_001204910; ENSMUST00000042610; ENSMUST00000127730; BC150711; uc007dru.3; uc011www.2
Ggta1	glycoprotein galactosyltransferase alpha 1, 3	7.65	1.06E-05	TC0200003365.mm.2	NM_001145821; NM_010283; ENSMUST00000044255; ENSMUST00000079424; ENSMUST00000102794; ENSMUST00000113001; ENSMUST00000113002; ENSMUST00000130913; ENSMUST00000131745; ENSMUST00000149442; ENSMUST00000164889; BC006810; OTTMUST00000028945; OTTMUST00000028946; OTTMUST00000028947; OTTMUST00000029161; OTTMUST00000029162; OTTMUST00000029163; OTTMUST00000029164; uc008jkk.2; uc008jkl.2; uc008jkm.2; uc008jkn…
Fxyd1	FXYD domain-containing ion transport regulator 1	7.61	5.71E-07	TC0700002788.mm.2	NM_019503; NM_052991; NM_052992; NM_194321; ENSMUST00000039909; ENSMUST00000071697; ENSMUST00000108110; BC024671; uc009ght.2; uc009ghu.2; uc009ghv.2; uc009ghw.2; uc009ghx.2; uc009ghy.2
Vsir	V-set immunoregulatory receptor	7.6	1.01E-06	TC1000000548.mm.2	NM_001159572; NM_028732; ENSMUST00000020301; ENSMUST00000105459; ENSMUST00000105460; ENSMUST00000164027; ENSMUST00000169139; ENSMUST00000169621; ENSMUST00000170507; BC003967
Stat3	signal transducer and activator of transcription 3	7.55	2.94E-07	TC1100003790.mm.2	NM_011486; NM_213659; NM_213660; ENSMUST00000092671; ENSMUST00000103114; ENSMUST00000127638; ENSMUST00000130686; ENSMUST00000137093; ENSMUST00000137367; ENSMUST00000138438; ENSMUST00000146971; ENSMUST00000151544; ENSMUST00000152601; ENSMUST00000152623; ENSMUST00000154170; ENSMUST00000155972; ENSMUST00000156645; BC003806; BC019168; OTTMUST00000004321; OTTMUST00000004322; OTTMUST00000004323; OTTMUS…
Ms4a6d	membrane-spanning 4-domains, subfamily A, member 6D	7.47	9.12E-06	TC1900001137.mm.2	NM_026835; ENSMUST00000025582; ENSMUST00000125291; ENSMUST00000135351; ENSMUST00000155669; BC018331; BC029738; OTTMUST00000084015; OTTMUST00000084016; OTTMUST00000084017; OTTMUST00000084018; uc008gsm.1
Pld4	phospholipase D family, member 4	7.46	1.19E-07	TC1200001272.mm.2	NM_178911; ENSMUST00000063888; BC058565; uc007pfc.1; uc007pfd.1
Ly6a	lymphocyte antigen 6 complex, locus A	7.28	3.05E-05	TC1500001728.mm.2	NM_001271416; NM_001271417; NM_001271418; NM_001271419; NM_001271446; NM_010738; ENSMUST00000023248; BC002070
Il33	interleukin 33	7.22	8.71E-06	TC1900000448.mm.2	NM_001164724; NM_133775; ENSMUST00000025724; ENSMUST00000120388; ENSMUST00000136850; ENSMUST00000144528; ENSMUST00000177518; BC003847; OTTMUST00000070252; OTTMUST00000070253; OTTMUST00000070254; OTTMUST00000070255; OTTMUST00000103328; uc008hec.2; uc008hed.2
S100a11	S100 calcium binding protein A11	7.07	6.78E-07	TC0300000852.mm.2	NM_016740; ENSMUST00000029515; BC021916; BC086903; OTTMUST00000052513; uc008qfj.1
Cd180	CD180 antigen	6.93	7.00E-04	TC1300001155.mm.2	NM_008533; ENSMUST00000022124; ENSMUST00000167144; ENSMUST00000170878; ENSMUST00000171267; ENSMUST00000172138; OTTMUST00000090359; OTTMUST00000090360; OTTMUST00000090361; OTTMUST00000090362; OTTMUST00000090363; uc007rrx.1; uc007rry.1
Hpgds	hematopoietic prostaglandin D synthase	6.92	2.22E-05	TC0600002404.mm.2	NM_019455; ENSMUST00000031982; ENSMUST00000170252; BC116735; BC116737; OTTMUST00000092349; OTTMUST00000092350; uc009cee.2
Fmod	fibromodulin	6.9	2.49E-06	TC0100001218.mm.2	NM_021355; ENSMUST00000048183; ENSMUST00000162779; BC064779; OTTMUST00000088428; OTTMUST00000088429; uc007crd.1
D17H6S56E-5	DNA segment, Chr 17, human D6S56E 5	6.88	1.20E-05	TC1700001938.mm.2	BC027314; uc008cex.1
Myof	myoferlin	6.85	7.24E-06	TC1900001461.mm.2	NM_001099634; ENSMUST00000041475; ENSMUST00000172095; BC150790; uc008hit.1; uc008hiu.1; uc012blf.1
Acer2	alkaline ceramidase 2	6.69	2.00E-04	TC0400000873.mm.2	NM_139306; ENSMUST00000045224; ENSMUST00000084433; ENSMUST00000128712; ENSMUST00000135874; BC059819; OTTMUST00000017757; OTTMUST00000017758; OTTMUST00000017781; OTTMUST00000017783
Ctsh	cathepsin H	6.68	3.53E-05	TC0900001155.mm.2	NM_007801; ENSMUST00000034915; ENSMUST00000123320; ENSMUST00000127842; ENSMUST00000132718; ENSMUST00000142750; ENSMUST00000143172; ENSMUST00000151219; BC006878; OTTMUST00000059829; OTTMUST00000059830; OTTMUST00000059831; OTTMUST00000059832; OTTMUST00000059833; OTTMUST00000059834; OTTMUST00000059835; uc009qzv.2; uc012gyf.1
Cyr61	cysteine rich protein 61	6.65	2.46E-05	TC0300003087.mm.2	NM_010516; ENSMUST00000029846; BC066019; uc008rqq.2
Ifitm2	interferon induced transmembrane protein 2	6.62	5.70E-07	TC0700004513.mm.2	NM_030694; ENSMUST00000081649; BC002102; BC002160; BC084679; uc009kiz.1
Ifi30	interferon gamma inducible protein 30	6.55	6.00E-04	TC0800002403.mm.2	NM_023065; ENSMUST00000034299; BC054852; uc009mbm.1
Endou	endonuclease, polyU-specific	6.4	2.73E-05	TC1500002155.mm.2	NM_001168693; NM_008902; ENSMUST00000023105; ENSMUST00000100249; uc007xkw.1; uc007xkx.1; uc007xky.2
Phyhd1	phytanoyl-CoA dioxygenase domain containing 1	6.33	2.22E-05	TC0200005467.mm.2	NM_001252568; NM_001252570; NM_001252571; NM_001281829; NM_172267; ENSMUST00000085290; ENSMUST00000091132; ENSMUST00000113643; ENSMUST00000113645; ENSMUST00000127689; ENSMUST00000129512; ENSMUST00000133877; ENSMUST00000138254; ENSMUST00000139719; ENSMUST00000147204; ENSMUST00000150695; ENSMUST00000154647; ENSMUST00000154988; BC132271; BC132273; BC145356; OTTMUST00000040659; OTTMUST00000040694; OT…
Mgst1	microsomal glutathione S-transferase 1	6.29	9.66E-05	TC0600001639.mm.2	NM_019946; ENSMUST00000008684; ENSMUST00000118091; ENSMUST00000120230; ENSMUST00000120302; ENSMUST00000120939; ENSMUST00000125810; ENSMUST00000140932; BC009155; OTTMUST00000066907; OTTMUST00000066908; OTTMUST00000066909; OTTMUST00000066910; OTTMUST00000066911; OTTMUST00000066912; OTTMUST00000066913; uc009enk.1
Ccl9	chemokine (C-C motif) ligand 9	6.27	7.68E-06	TC1100003397.mm.2	NM_011338; ENSMUST00000019266; ENSMUST00000136131; BC139318; BC145962; OTTMUST00000001961; OTTMUST00000001962; uc007kpj.1
Atp8b1	ATPase, class I, type 8B, member 1	6.1	4.06E-06	TC1800001463.mm.2	NM_001001488; ENSMUST00000025482; BC117946; uc008fem.1
Trem2	triggering receptor expressed on myeloid cells 2	6.07	4.00E-04	TC1700000937.mm.2	NM_001272078; NM_031254; ENSMUST00000024791; ENSMUST00000113237; ENSMUST00000132340; ENSMUST00000148545; BC032959; BC033485; BC052784; OTTMUST00000049781; OTTMUST00000049782; OTTMUST00000049783; OTTMUST00000049784
Cd68	CD68 antigen	6.03	5.02E-06	TC1100003055.mm.2	ENSMUST00000018918; ENSMUST00000108654; ENSMUST00000154124; BC021637; OTTMUST00000013438; OTTMUST00000013439
Cd24a	CD24a antigen	5.97	5.53E-05	TC1000000402.mm.2	NM_009846; ENSMUST00000058714; BC075622; uc007ezl.1
Fxyd5; Mir7050	FXYD domain-containing ion transport regulator 5; microRNA 7050	5.93	1.86E-05	TC0700002786.mm.2	NM_001111073; NM_001287213; NM_001287217; NM_008761; NR_106017; ENSMUST00000009831; ENSMUST00000159753; ENSMUST00000159924; ENSMUST00000160006; ENSMUST00000160689; ENSMUST00000161259; ENSMUST00000161684; ENSMUST00000161805; ENSMUST00000162087; ENSMUST00000162116; ENSMUST00000162250; ENSMUST00000162733; OTTMUST00000088059; OTTMUST00000088060; OTTMUST00000088061; OTTMUST00000088094; OTTMUST00000088…
Sulf1	sulfatase 1	5.92	3.64E-07	TC0100000064.mm.2	NM_001198565; NM_001198566; NM_172294; ENSMUST00000088585; ENSMUST00000177608; ENSMUST00000180062; BC034547; BC049276; uc007aia.2; uc007aib.2; uc007aic.1; uc007aid.1; uc007aie.1
Tyrobp	TYRO protein tyrosine kinase binding protein	5.82	2.00E-04	TC0700000561.mm.2	NM_011662; ENSMUST00000032800; BC056450; uc009gef.1
Selplg	selectin, platelet (p-selectin) ligand	5.8	7.79E-05	TC0500003050.mm.2	NM_009151; ENSMUST00000100874; BC003874; uc008yyr.2; uc008yys.2; uc008yyt.2
Hpgd	hydroxyprostaglandin dehydrogenase 15 (NAD)	5.79	1.31E-05	TC0800000621.mm.2	NM_008278; ENSMUST00000034026; BC021157; uc009lso.1
Cpxm2	carboxypeptidase X 2 (M14 family)	5.74	2.00E-04	TC0700004403.mm.2	NM_018867; ENSMUST00000033149; ENSMUST00000127039; ENSMUST00000136188; ENSMUST00000150405; BC021444; OTTMUST00000062013; OTTMUST00000062086; OTTMUST00000062087; OTTMUST00000062096; uc009kbu.2; uc009kbv.2
Inpp5d	inositol polyphosphate-5-phosphatase D	5.7	5.95E-05	TC0100000822.mm.2	NM_001110192; NM_001110193; NM_010566; ENSMUST00000042275; ENSMUST00000072999; ENSMUST00000163222; ENSMUST00000163548; ENSMUST00000163576; ENSMUST00000164592; ENSMUST00000165554; ENSMUST00000167032; ENSMUST00000168783; ENSMUST00000169754; ENSMUST00000170300; BC108328; OTTMUST00000091932; OTTMUST00000091933; OTTMUST00000091934; OTTMUST00000091935; OTTMUST00000091936; OTTMUST00000091937; OTTMUST000…
Cd9	CD9 antigen	5.64	7.75E-05	TC0600003148.mm.2	NM_007657; ENSMUST00000032492; ENSMUST00000130132; ENSMUST00000140024; BC070474; OTTMUST00000054430; OTTMUST00000054431; OTTMUST00000054432; uc009dun.1
Tnfaip8l2	tumor necrosis factor, alpha-induced protein 8-like 2	5.49	1.70E-03	TC0300002467.mm.2	NM_027206; ENSMUST00000013851; BC055879; BC094616; OTTMUST00000053173; uc008qif.1
Serpina3c	serine (or cysteine) peptidase inhibitor, clade A, member 3C	5.49	2.00E-04	TC1200002289.mm.2	NM_008458; ENSMUST00000085050; BC116724; OTTMUST00000068294; uc007owv.1
Bmp2k	BMP2 inducible kinase	5.43	1.00E-04	TC0500000934.mm.2	NM_080708; ENSMUST00000035635; ENSMUST00000112974; OTTMUST00000051066; OTTMUST00000051067; uc008yfo.1; uc008yfp.1
Grn	granulin	5.41	2.00E-04	TC1100001688.mm.2	NM_008175; ENSMUST00000049460; ENSMUST00000123500; ENSMUST00000125819; ENSMUST00000127530; ENSMUST00000129997; ENSMUST00000135517; ENSMUST00000138451; ENSMUST00000148580; ENSMUST00000176953; ENSMUST00000177428; BC129849; BC129850; OTTMUST00000005699; OTTMUST00000005700; OTTMUST00000005701; OTTMUST00000005702; OTTMUST00000005784; OTTMUST00000005785; OTTMUST00000005786; OTTMUST00000104108; OTTMUST0…
Csf2rb2; Mir7676-1; Mir7676-2	colony stimulating factor 2 receptor, beta 2, low-affinity (granulocyte-macrophage); microRNA 7676-1; microRNA 7676-2	5.41	3.11E-05	TC1500001828.mm.2	NM_001287389; NM_007781; NR_106137; NR_106138; ENSMUST00000096356
Cp	ceruloplasmin	5.39	4.49E-07	TC0300000137.mm.2	NM_001276248; NM_001276250; NM_007752; ENSMUST00000003714; ENSMUST00000091309; ENSMUST00000108325; ENSMUST00000108328; ENSMUST00000108329; ENSMUST00000125994; ENSMUST00000128615; ENSMUST00000129135; ENSMUST00000131454; ENSMUST00000131811; ENSMUST00000150264; ENSMUST00000172605; ENSMUST00000172860; ENSMUST00000173779; ENSMUST00000173848; ENSMUST00000174803; BC062957; OTTMUST00000057274; OTTMUST000…
Id3	inhibitor of DNA binding 3	5.39	4.00E-04	TC0400001677.mm.2	NM_008321; ENSMUST00000008016; ENSMUST00000133946; ENSMUST00000151001; BC145871; BC145873; OTTMUST00000022874; OTTMUST00000022875; OTTMUST00000086552; uc012dnf.1
Ampd3	adenosine monophosphate deaminase 3	5.34	2.00E-04	TC0700001631.mm.2	NM_001276301; NM_009667; ENSMUST00000005829; ENSMUST00000106686; ENSMUST00000143786; ENSMUST00000147587; ENSMUST00000148292; ENSMUST00000170374; ENSMUST00000176487; BC040366; BC056380; OTTMUST00000057241; OTTMUST00000057242; OTTMUST00000057243; OTTMUST00000057244; OTTMUST00000057245; OTTMUST00000057246; OTTMUST00000110847; uc009jfm.1
Cebpd	CCAAT/enhancer binding protein (C/EBP), delta	5.33	1.00E-04	TC1600000192.mm.2	NM_007679; BC139293; uc007yhx.1
Ifi27	interferon, alpha-inducible protein 27	5.21	3.90E-03	TC1200001030.mm.2	NM_026790; NM_194066; NM_194067; NM_194068; NM_194069; ENSMUST00000066701; ENSMUST00000076702; ENSMUST00000076788; ENSMUST00000079294; ENSMUST00000085065; ENSMUST00000122905; ENSMUST00000140838; ENSMUST00000148824; ENSMUST00000153670; BC125301; BC125636; BC128276; OTTMUST00000052130; OTTMUST00000052131; OTTMUST00000052132; OTTMUST00000052133; OTTMUST00000052134; OTTMUST00000052135; OTTMUST0000005…
Lect1	leukocyte cell derived chemotaxin 1	5.2	4.00E-04	TC1400002493.mm.2	NM_010701; ENSMUST00000022603; ENSMUST00000165204; ENSMUST00000165835; ENSMUST00000167524; ENSMUST00000172331; BC045152; OTTMUST00000089652; OTTMUST00000089653; OTTMUST00000089654; OTTMUST00000089655; OTTMUST00000089656; uc007utg.2; uc011zoy.1
Vim	vimentin	5.17	3.53E-05	TC0200000240.mm.2	NM_011701; ENSMUST00000028062; ENSMUST00000141365; ENSMUST00000148248; ENSMUST00000155605; BC089335; OTTMUST00000026365; OTTMUST00000026366; OTTMUST00000026367; OTTMUST00000026368; uc008ikb.2
Fbln5	fibulin 5	5.17	2.76E-06	TC1200002242.mm.2	NM_011812; ENSMUST00000021603; BC006636
Spint1	serine protease inhibitor, Kunitz type 1	5.1	6.00E-04	TC0200001765.mm.2	NM_016907; ENSMUST00000028783; ENSMUST00000110816; ENSMUST00000110817; ENSMUST00000134872; ENSMUST00000139903; BC005769; OTTMUST00000037745; OTTMUST00000037746; OTTMUST00000037747; OTTMUST00000037748; OTTMUST00000037749; uc008ltk.1
Lpcat2	lysophosphatidylcholine acyltransferase 2	5.1	1.00E-04	TC0800001078.mm.2	NM_173014; ENSMUST00000046290; ENSMUST00000130471; ENSMUST00000151106; BC144806; BC150666; OTTMUST00000060701; OTTMUST00000060702; OTTMUST00000060732; uc009muf.1; uc009mug.1; uc012gii.1; uc012gij.1
Trf	transferrin	5.07	8.97E-06	TC0900003344.mm.2	NM_133977; ENSMUST00000035158; ENSMUST00000112503; ENSMUST00000112645; ENSMUST00000126359; ENSMUST00000164377; ENSMUST00000165296; ENSMUST00000168142; ENSMUST00000170904; BC012313; BC022986; BC092046; OTTMUST00000060811; OTTMUST00000060812; OTTMUST00000060813; OTTMUST00000090280; OTTMUST00000090281; OTTMUST00000090287; OTTMUST00000090289; OTTMUST00000090290; uc009rgj.1
Anxa2	annexin A2	5.06	5.95E-05	TC0900000918.mm.2	NM_007585; ENSMUST00000034756; ENSMUST00000123470; ENSMUST00000134907; ENSMUST00000136282; ENSMUST00000143878; ENSMUST00000154591; BC003327; BC004659; BC005763; OTTMUST00000076481; OTTMUST00000076482; OTTMUST00000076483; OTTMUST00000076484; OTTMUST00000076485; OTTMUST00000076486; uc009qng.1; uc009qnh.1
Mmp19	matrix metallopeptidase 19	5.04	1.46E-05	TC1000001621.mm.2	NM_001164197; NM_021412; ENSMUST00000026411; BC112966; uc007hof.1; uc007hog.2; uc007hoh.2
Spp1	secreted phosphoprotein 1	5	5.00E-04	TC0500001025.mm.2	NM_001204201; NM_001204202; NM_001204203; NM_001204233; NM_009263; ENSMUST00000031243; ENSMUST00000086833; ENSMUST00000112746; ENSMUST00000112747; ENSMUST00000112748; ENSMUST00000132457; ENSMUST00000145084; BC002113; BC057858; BC080720; OTTMUST00000059773; OTTMUST00000059774; OTTMUST00000059775; OTTMUST00000059776; OTTMUST00000059777; OTTMUST00000059778; OTTMUST00000059779; uc008yki.2; uc008ykj.2…
Bcl3	B cell leukemia/lymphoma 3	4.99	1.86E-05	TC0700002503.mm.2	NM_033601; ENSMUST00000120537; ENSMUST00000123375; ENSMUST00000135609; ENSMUST00000139680; ENSMUST00000141996; ENSMUST00000146194; ENSMUST00000152768; OTTMUST00000077737; OTTMUST00000077739; OTTMUST00000077740; OTTMUST00000077741; OTTMUST00000077742; OTTMUST00000077743; OTTMUST00000077744; uc009fnj.1; uc009fnk.2
Havcr2	hepatitis A virus cellular receptor 2	4.99	6.00E-04	TC1100000475.mm.2	NM_134250; ENSMUST00000020668; ENSMUST00000109229; BC106851; BC106852; OTTMUST00000012247; OTTMUST00000012248; uc011xtp.1; uc011xtq.1
Mafb	v-maf musculoaponeurotic fibrosarcoma oncogene family, protein B (avian)	4.94	2.94E-05	TC0200005052.mm.2	NM_010658; ENSMUST00000099126; BC016434; BC038256; OTTMUST00000002303; uc008nqw.2
Ms4a6c	membrane-spanning 4-domains, subfamily A, member 6C	4.91	3.11E-05	TC1900000221.mm.2	NM_001166376; NM_028595; ENSMUST00000165310; BC062247; uc008gsg.2; uc008gsh.2
Tnfrsf9	tumor necrosis factor receptor superfamily, member 9	4.9	7.79E-05	TC0400001992.mm.2	NM_001077508; NM_001077509; NM_011612; ENSMUST00000030808; ENSMUST00000060901; ENSMUST00000105671; ENSMUST00000105672; ENSMUST00000116257; ENSMUST00000126707; ENSMUST00000135169; ENSMUST00000139826; ENSMUST00000146133; BC028507; OTTMUST00000023800; OTTMUST00000023801; OTTMUST00000023802; OTTMUST00000023803; OTTMUST00000023804; OTTMUST00000023805; OTTMUST00000023806; uc008vya.1; uc008vyb.1; uc008v…
Dkk3	dickkopf homolog 3 (Xenopus laevis)	4.88	6.00E-04	TC0700004119.mm.2	NM_015814; ENSMUST00000033036; BC046304; BC050934; uc009jgi.1; uc009jgj.1; uc009jgk.1
Capn3	calpain 3	4.83	6.98E-05	TC0200005480.mm.2	NM_001109761; NM_001177799; NM_007601; ENSMUST00000028748; ENSMUST00000028749; ENSMUST00000090028; ENSMUST00000110716; ENSMUST00000110719; ENSMUST00000110721; ENSMUST00000125238; ENSMUST00000139336; ENSMUST00000141181; ENSMUST00000151342; ENSMUST00000151924; BC090661; BC139790; OTTMUST00000036492; OTTMUST00000036493; OTTMUST00000036494; OTTMUST00000036495; OTTMUST00000036496; OTTMUST00000036497; …
Eng	endoglin	4.81	1.99E-05	TC0200005472.mm.2	NM_001146348; NM_001146350; NM_007932; ENSMUST00000009705; ENSMUST00000113272; ENSMUST00000139770; ENSMUST00000156306; ENSMUST00000167841; BC029080; OTTMUST00000028346; OTTMUST00000028347; OTTMUST00000028348; OTTMUST00000028349; OTTMUST00000028350; uc008jgk.2; uc008jgl.2; uc012btx.1
Tfpi	tissue factor pathway inhibitor	4.79	3.40E-03	TC0200003866.mm.2	NM_001177319; NM_001177320; NM_011576; ENSMUST00000028487; ENSMUST00000090732; ENSMUST00000111711; ENSMUST00000111714; ENSMUST00000111717; ENSMUST00000111718; ENSMUST00000111722; ENSMUST00000125677; ENSMUST00000144775; ENSMUST00000150261; BC036146; OTTMUST00000032382; OTTMUST00000032383; OTTMUST00000032384; OTTMUST00000032385; OTTMUST00000032386; OTTMUST00000032387; OTTMUST00000032485; OTTMUST000…
Ptgs2	prostaglandin-endoperoxide synthase 2	4.78	3.59E-06	TC0100001338.mm.2	NM_011198; ENSMUST00000035065; BC052900; uc007cxv.1
Cd74; Mir5107	CD74 antigen (invariant polypeptide of major histocompatibility complex, class II antigen-associated); microRNA 5107	4.74	3.00E-04	TC1800000617.mm.2	NM_001042605; NM_010545; NR_039567; ENSMUST00000050487; ENSMUST00000097563; ENSMUST00000167610; BC003476; BC096435; uc008faz.1; uc008fba.1; uc029tnb.1
Cd37	CD37 antigen	4.72	1.00E-04	TC0700002999.mm.2	NM_007645; ENSMUST00000033063; ENSMUST00000098461; ENSMUST00000107797; ENSMUST00000128823; ENSMUST00000131290; ENSMUST00000138404; ENSMUST00000145089; ENSMUST00000146293; ENSMUST00000154014; BC019402; OTTMUST00000062490; OTTMUST00000062491; OTTMUST00000062492; OTTMUST00000062493; OTTMUST00000062494; OTTMUST00000062495; OTTMUST00000062496; OTTMUST00000062497; OTTMUST00000062498; uc009guh.1; uc009g…
Anxa4	annexin A4	4.68	4.47E-05	TC0600002644.mm.2	NM_013471; ENSMUST00000001187; ENSMUST00000113675; ENSMUST00000123732; ENSMUST00000127152; ENSMUST00000129772; ENSMUST00000135921; ENSMUST00000155456; BC055871; OTTMUST00000052636; OTTMUST00000052654; OTTMUST00000052655; OTTMUST00000052656; OTTMUST00000053350; OTTMUST00000053351; uc009csm.2; uc009csn.2; uc009cso.2; uc009csp.1
Rgl1	ral guanine nucleotide dissociation stimulator,-like 1	4.64	1.73E-06	TC0100003264.mm.2	NM_016846; ENSMUST00000027760; ENSMUST00000111857; ENSMUST00000111859; ENSMUST00000128251; ENSMUST00000149536; BC017678; OTTMUST00000053905; OTTMUST00000053906; OTTMUST00000053907; OTTMUST00000053908; OTTMUST00000053994; OTTMUST00000053995; uc007czh.1
Cd14	CD14 antigen	4.63	1.03E-05	TC1800001197.mm.2	NM_009841; ENSMUST00000061829; BC057889
Slco2b1	solute carrier organic anion transporter family, member 2b1	4.6	4.46E-05	TC0700003804.mm.2	NM_001252530; NM_001252531; NM_175316; ENSMUST00000032985; ENSMUST00000107086; ENSMUST00000107088; ENSMUST00000137914; ENSMUST00000145381; ENSMUST00000154295; BC096485; OTTMUST00000060675; OTTMUST00000060676; OTTMUST00000060677; OTTMUST00000060678; OTTMUST00000060679; OTTMUST00000060680; uc009ilw.2; uc009ilx.1; uc009ily.1
P2ry12	purinergic receptor P2Y, G-protein coupled 12	4.59	4.46E-06	TC0300002054.mm.2	NM_027571; ENSMUST00000050360; ENSMUST00000170388; BC027381; uc008pir.2; uc008pis.2
Adm	adrenomedullin	4.59	4.00E-04	TC0700001630.mm.2	NM_009627; ENSMUST00000033054; BC052665; uc009jfj.1
Dab2	disabled 2, mitogen-responsive phosphoprotein	4.58	4.00E-04	TC1500000031.mm.2	NM_001008702; NM_001037905; NM_001102400; NM_023118; ENSMUST00000078019; ENSMUST00000080880; ENSMUST00000110663; ENSMUST00000110664; ENSMUST00000159046; ENSMUST00000159490; ENSMUST00000159552; ENSMUST00000160134; ENSMUST00000161040; ENSMUST00000161558; ENSMUST00000161812; ENSMUST00000162094; ENSMUST00000162140; ENSMUST00000163082; BC006588; BC016887; OTTMUST00000083955; OTTMUST00000083956; OTTMUS…
H2-Aa	histocompatibility 2, class II antigen A, alpha	4.57	2.20E-03	TC1700001905.mm.2	NM_010378; ENSMUST00000040655; ENSMUST00000165139; ENSMUST00000173944; ENSMUST00000174751; BC019721; BC029620; BC031711; BC043925; OTTMUST00000095576; OTTMUST00000095577; OTTMUST00000095578; OTTMUST00000095579; uc008ccd.1; uc008cce.1
Bst1	bone marrow stromal cell antigen 1	4.54	1.10E-03	TC0500000466.mm.2	NM_009763; ENSMUST00000101237; ENSMUST00000118126; ENSMUST00000125838; ENSMUST00000126976; OTTMUST00000066188; OTTMUST00000066189; OTTMUST00000066190; OTTMUST00000066191; uc008xia.1; uc008xib.1
Ncf1	neutrophil cytosolic factor 1	4.53	1.31E-05	TC0500003368.mm.2	NM_001286037; NM_010876; NR_104383; ENSMUST00000016094; ENSMUST00000111275; ENSMUST00000126934; ENSMUST00000139249; ENSMUST00000144086; ENSMUST00000146354; ENSMUST00000182626; BC055836; OTTMUST00000048313; OTTMUST00000048314; OTTMUST00000048315; OTTMUST00000048316; OTTMUST00000048317; OTTMUST00000048318; OTTMUST00000116858; uc008zvg.2; uc008zvi.2
Lcp1	lymphocyte cytosolic protein 1	4.53	8.00E-04	TC1400001054.mm.2	NM_001247984; NM_008879; ENSMUST00000122840; ENSMUST00000124499; ENSMUST00000124608; ENSMUST00000125833; ENSMUST00000130510; ENSMUST00000131802; ENSMUST00000134114; ENSMUST00000143539; ENSMUST00000145303; ENSMUST00000148609; ENSMUST00000149883; BC022943; OTTMUST00000060380; OTTMUST00000060381; OTTMUST00000060382; OTTMUST00000060383; OTTMUST00000060384; OTTMUST00000060385; OTTMUST00000060386; OTTM…
Pqlc3	PQ loop repeat containing	4.5	5.17E-05	TC1200001464.mm.2	NM_001161111; NM_172574; ENSMUST00000054536; ENSMUST00000067572; ENSMUST00000134938; ENSMUST00000137960; ENSMUST00000140933; ENSMUST00000141232; ENSMUST00000156360; BC025220; OTTMUST00000068060; OTTMUST00000068061; OTTMUST00000068062; OTTMUST00000068063; OTTMUST00000068064; OTTMUST00000068065; OTTMUST00000068066; uc007nck.2; uc007ncl.2
Klhl6	kelch-like 6	4.47	1.99E-05	TC1600001337.mm.2	NM_183390; ENSMUST00000058839; ENSMUST00000165530; ENSMUST00000166801; ENSMUST00000171910; BC100568; OTTMUST00000089800; OTTMUST00000089801; OTTMUST00000089802; OTTMUST00000089803; uc007ypg.2
Emp3	epithelial membrane protein 3	4.44	4.00E-04	TC0700003028.mm.2	NM_001146346; NM_010129; ENSMUST00000038876; ENSMUST00000164119; BC001999; uc009gxv.2; uc009gxw.2
F3	coagulation factor III	4.42	5.00E-04	TC0300001236.mm.2	NM_010171; ENSMUST00000029771; BC016397; BC024886; uc008ree.2; uc008ref.2
Ptgfrn	prostaglandin F2 receptor negative regulator	4.38	7.01E-06	TC0300002595.mm.2	NM_011197; ENSMUST00000102694; BC145713; BC145715; OTTMUST00000016396; uc008qre.1
Cx3cr1	chemokine (C-X3-C motif) receptor 1	4.38	1.99E-05	TC0900003248.mm.2	NM_009987; ENSMUST00000064165; ENSMUST00000177637; BC012653
Dock2	dedicator of cyto-kinesis 2	4.32	3.50E-03	TC1100002497.mm.2	NM_033374; ENSMUST00000093193; ENSMUST00000101364; ENSMUST00000101365; ENSMUST00000127846; ENSMUST00000143540; ENSMUST00000154178; ENSMUST00000157036
Pnp	purine-nucleoside phosphorylase	4.31	6.47E-06	TC1400000574.mm.2	NM_013632; ENSMUST00000048615; ENSMUST00000178092; BC003788; BC052679; OTTMUST00000080867; uc007tme.2
Slc14a1	solute carrier family 14 (urea transporter), member 1	4.24	9.12E-06	TC1800001637.mm.2	NM_001171010; NM_001171011; NM_028122; ENSMUST00000091813; ENSMUST00000160292; ENSMUST00000160639; BC058594; BC086673; BC100570; OTTMUST00000088105; OTTMUST00000088107; OTTMUST00000088108; uc008fsc.2; uc008fsd.2; uc008fse.1
Sulf2	sulfatase 2	4.2	3.33E-05	TC0200005164.mm.2	NM_001252578; NM_001252579; NM_028072; ENSMUST00000088086; ENSMUST00000109249; ENSMUST00000125503; ENSMUST00000133395; ENSMUST00000139266; ENSMUST00000143996; ENSMUST00000146497; BC141086; OTTMUST00000002215; OTTMUST00000002216; OTTMUST00000002217; OTTMUST00000038600; OTTMUST00000038601; OTTMUST00000038602; OTTMUST00000038603; uc008nyk.2; uc008nyl.2; uc029uid.1
Zfp36	zinc finger protein 36	4.2	2.00E-04	TC0700002696.mm.2	NM_011756; ENSMUST00000051241; BC021391; OTTMUST00000049971; uc009fys.1; uc029wef.1
Sbno2	strawberry notch homolog 2 (Drosophila)	4.2	2.94E-05	TC1000002490.mm.2	NM_183426; ENSMUST00000042771; BC056369; uc007gbm.1; uc007gbn.1; uc007gbo.1; uc007gbp.1; uc007gbq.1; uc007gbr.1; uc007gbs.1
Lbp	lipopolysaccharide binding protein	4.19	0.01	TC0200002426.mm.2	NM_008489; ENSMUST00000016168; ENSMUST00000109491; ENSMUST00000129811; ENSMUST00000146600; ENSMUST00000152541; BC004795; OTTMUST00000037860; OTTMUST00000037861; OTTMUST00000037862; OTTMUST00000037890; OTTMUST00000037891; uc008npy.1; uc008npz.1; uc008nqa.1
Ctsd; Ifitm10	cathepsin D; interferon induced transmembrane protein 10	4.19	8.66E-05	TC0700004565.mm.2	NM_009983; NM_177265; ENSMUST00000059223; ENSMUST00000066401; ENSMUST00000084412; ENSMUST00000105988; ENSMUST00000123543; ENSMUST00000131791; ENSMUST00000133843; ENSMUST00000140032; ENSMUST00000151120; ENSMUST00000153679; BC049666; BC054758; BC057931; OTTMUST00000045191; OTTMUST00000045192; OTTMUST00000045193; OTTMUST00000045194; OTTMUST00000045195; OTTMUST00000045196; OTTMUST00000045257; OTTMUST…
Nckap1l	NCK associated protein 1 like	4.16	8.00E-04	TC1500001131.mm.2	NM_153505; ENSMUST00000047405; BC037096; uc007xyf.1; uc007xyg.1; uc012aak.1
Adamts1	a disintegrin-like and metallopeptidase (reprolysin type) with thrombospondin type 1 motif, 1	4.12	8.16E-05	TC1600001974.mm.2	NM_009621; ENSMUST00000023610; ENSMUST00000125897; ENSMUST00000138474; BC040382; BC050834; OTTMUST00000047513; OTTMUST00000047514; OTTMUST00000047515; uc012aho.1
Igfbp4	insulin-like growth factor binding protein 4	4.11	2.00E-04	TC1100001592.mm.2	NM_010517; ENSMUST00000017637; ENSMUST00000123946; ENSMUST00000130530; ENSMUST00000140772; ENSMUST00000177092; ENSMUST00000177105; BC019836; OTTMUST00000014712; OTTMUST00000014713; OTTMUST00000014714; OTTMUST00000014715; OTTMUST00000104115; OTTMUST00000104116; uc007lie.1
Entpd1	ectonucleoside triphosphate diphosphohydrolase 1	4.11	5.96E-06	TC1900000572.mm.2	NM_009848; ENSMUST00000112231; ENSMUST00000127268; ENSMUST00000127828; ENSMUST00000134063; ENSMUST00000137508; ENSMUST00000144080; ENSMUST00000151726; ENSMUST00000155988; ENSMUST00000156598; ENSMUST00000160286; ENSMUST00000163023; BC011278; OTTMUST00000072023; OTTMUST00000072024; OTTMUST00000072026; OTTMUST00000072027; OTTMUST00000072028; OTTMUST00000072029; OTTMUST00000072030; OTTMUST00000072031…
Pik3ap1	phosphoinositide-3-kinase adaptor protein 1	4.09	3.00E-04	TC1900001506.mm.2	NM_031376; ENSMUST00000059672; BC113141; uc008hlu.1; uc008hlv.1
Scn7a	sodium channel, voltage-gated, type VII, alpha	4.07	9.82E-05	TC0200003682.mm.2	NM_009135; ENSMUST00000042792; OTTMUST00000031614; uc008jxf.2; uc008jxg.1
Arhgdib	Rho, GDP dissociation inhibitor (GDI) beta	4.06	7.00E-04	TC0600003337.mm.2	NM_007486; ENSMUST00000032344; ENSMUST00000111891; ENSMUST00000111892; ENSMUST00000154440; BC031763; OTTMUST00000056391; OTTMUST00000056392; OTTMUST00000056393; OTTMUST00000056394
Saa3	serum amyloid A 3	4.05	7.00E-04	TC0700003039.mm.2	NM_011315; ENSMUST00000006956; BC055885; uc009gyw.1; uc009gyx.1
H2-DMb1	histocompatibility 2, class II, locus Mb1	4.04	6.00E-04	TC1700002780.mm.2	NM_010387; ENSMUST00000114232; ENSMUST00000174765; BC002237; BC003718; OTTMUST00000095561; OTTMUST00000095562; uc008cbr.1
Arpc1b	actin related protein 2/3 complex, subunit 1B	4.01	6.48E-05	TC0500001764.mm.2	NM_023142; ENSMUST00000085679; ENSMUST00000126343; ENSMUST00000128229; ENSMUST00000129033; ENSMUST00000136074; ENSMUST00000138235; ENSMUST00000138900; ENSMUST00000138922; ENSMUST00000141602; ENSMUST00000144375; BC003441; BC010275; BC092051; OTTMUST00000055324; OTTMUST00000055335; OTTMUST00000055336; OTTMUST00000055337; OTTMUST00000055338; OTTMUST00000055339; OTTMUST00000055340; OTTMUST00000055341…
Sorcs1	sortilin-related VPS10 domain containing receptor 1	3.98	4.00E-04	TC1900001649.mm.2	NM_001252501; NM_021377; ENSMUST00000072685; ENSMUST00000111756; ENSMUST00000164039; ENSMUST00000168357; BC007486; uc008hvz.2; uc008hwa.3; uc008hwb.3; uc008hwc.3; uc029tst.1
Igsf6	immunoglobulin superfamily, member 6	3.97	7.40E-03	TC0700004207.mm.2	NM_030691; ENSMUST00000047194; BC057951; uc009jnm.1
Bin2	bridging integrator 2	3.97	9.58E-05	TC1500002247.mm.2	NM_001270537; ENSMUST00000182068; ENSMUST00000182494; ENSMUST00000182574; ENSMUST00000182775; ENSMUST00000182814; ENSMUST00000183193; ENSMUST00000183211; OTTMUST00000113348; OTTMUST00000113374; OTTMUST00000113375; OTTMUST00000114507; OTTMUST00000114508; OTTMUST00000114509; OTTMUST00000114510
Cyyr1	cysteine and tyrosine-rich protein 1	3.96	4.36E-05	TC1600001971.mm.2	NM_144853; ENSMUST00000114174; ENSMUST00000162621; ENSMUST00000163020; ENSMUST00000175700; BC099957; BC125594; BC125596; OTTMUST00000070687; OTTMUST00000070748; OTTMUST00000070749; OTTMUST00000110551; uc007ztu.2
Sema3d	sema domain, immunoglobulin domain (Ig), short basic domain, secreted, (semaphorin) 3D	3.93	2.00E-04	TC0500000080.mm.2	NM_028882; ENSMUST00000030868; BC138131; uc008wlw.2; uc008wlx.2; uc008wly.2
Tmem100	transmembrane protein 100	3.93	2.00E-04	TC1100001395.mm.2	NM_026433; ENSMUST00000092788; BC034841; OTTMUST00000002554; uc007kwm.1
Ecm2	extracellular matrix protein 2, female organ and adipocyte specific	3.93	2.00E-04	TC1300000565.mm.2	NM_001012324; ENSMUST00000051504; BC065151; BC089559; uc007qjl.1; uc011yzf.1
Fkbp5	FK506 binding protein 5	3.93	1.00E-04	TC1700001757.mm.2	NM_010220; ENSMUST00000079413; ENSMUST00000114792; ENSMUST00000143685; ENSMUST00000147716; ENSMUST00000153744; ENSMUST00000177939; BC015260; OTTMUST00000059380; OTTMUST00000059381; OTTMUST00000059382; OTTMUST00000059383; OTTMUST00000059384
Chst2	carbohydrate sulfotransferase 2	3.91	7.79E-05	TC0900002862.mm.2	NM_018763; ENSMUST00000036267; BC051963; uc009raz.2
Crybb1	crystallin, beta B1	3.89	1.00E-04	TC0500001178.mm.2	NM_023695; ENSMUST00000031286; ENSMUST00000112375; ENSMUST00000131673; BC029012; OTTMUST00000061118; OTTMUST00000061119; OTTMUST00000061120; uc008ysv.1
Cdh5	cadherin 5	3.88	5.00E-04	TC0800001176.mm.2	NM_009868; ENSMUST00000034339; BC054790; uc009mzx.2
Vwa5a	von Willebrand factor A domain containing 5A	3.86	5.00E-04	TC0900000412.mm.2	NM_001145957; NM_172767; ENSMUST00000001544; ENSMUST00000118144; ENSMUST00000129598; ENSMUST00000130295; ENSMUST00000137972; ENSMUST00000149376; ENSMUST00000152295; BC004727; BC065153; OTTMUST00000067812; OTTMUST00000067813; OTTMUST00000067834; OTTMUST00000067835; OTTMUST00000067836; OTTMUST00000067837; OTTMUST00000067838; uc009oxa.2; uc012grc.1
P2ry13	purinergic receptor P2Y, G-protein coupled 13	3.83	4.00E-04	TC0300002053.mm.2	NM_028808; ENSMUST00000040622; BC119043; uc008piq.3
Muc1	mucin 1, transmembrane	3.82	0.01	TC0300000753.mm.2	NM_013605; ENSMUST00000041142; ENSMUST00000139206; ENSMUST00000146844; BC005441; OTTMUST00000048120; OTTMUST00000048121; OTTMUST00000048122
Ctsz	cathepsin Z	3.8	4.00E-04	TC0200005314.mm.2	NM_022325; ENSMUST00000016400; BC008619; OTTMUST00000039661; uc008ofd.1
Csf1	colony stimulating factor 1 (macrophage)	3.8	4.00E-04	TC0300002718.mm.2	NM_001113529; NM_001113530; NM_007778; ENSMUST00000014743; ENSMUST00000118593; ENSMUST00000120243; ENSMUST00000120654; ENSMUST00000153114; ENSMUST00000155557; ENSMUST00000156820; BC066187; BC066200; BC066205; OTTMUST00000065739; OTTMUST00000065740; OTTMUST00000065741; OTTMUST00000065742; OTTMUST00000065743; OTTMUST00000065744; OTTMUST00000065745; uc008qxk.2; uc008qxl.2; uc008qxm.1; uc008qxn.1
Casp8	caspase 8	3.78	1.00E-04	TC0100000440.mm.2	NM_001080126; NM_001277926; NM_009812; ENSMUST00000027189; ENSMUST00000165549; BC006737; BC049955; uc007bcs.1; uc007bct.1
Pik3cg	phosphoinositide-3-kinase, catalytic, gamma polypeptide	3.77	9.00E-04	TC1200001605.mm.2	NM_001146200; NM_001146201; NM_020272; ENSMUST00000053215; ENSMUST00000085469; ENSMUST00000126814; ENSMUST00000156904; BC051246; OTTMUST00000082636; OTTMUST00000082637; OTTMUST00000082638; OTTMUST00000082639; uc007nia.1; uc007nib.2; uc007nic.2; uc011ylh.1
Skap2	src family associated phosphoprotein 2	3.73	6.00E-04	TC0600002269.mm.2	NM_018773; ENSMUST00000078214; BC003711; uc009bxv.1; uc009bxw.1
Vav1	vav 1 oncogene	3.73	3.16E-05	TC1700001033.mm.2	NM_001163815; NM_001163816; NM_011691; ENSMUST00000005889; ENSMUST00000008847; ENSMUST00000112870; ENSMUST00000169220; ENSMUST00000174878; BC020487; OTTMUST00000095127; OTTMUST00000095128; OTTMUST00000095129; OTTMUST00000095130; OTTMUST00000095131; uc008den.2; uc008dep.2; uc008deq.2; uc008der.2
Ptprc	protein tyrosine phosphatase, receptor type, C	3.71	3.34E-05	TC0100003167.mm.2	NM_001111316; NM_001268286; NM_011210; ENSMUST00000112036; ENSMUST00000182138; ENSMUST00000182283; ENSMUST00000182755; ENSMUST00000183229; ENSMUST00000183262; ENSMUST00000183301; OTTMUST00000113094; OTTMUST00000113095; OTTMUST00000113096; OTTMUST00000113099; OTTMUST00000113100; OTTMUST00000113101; uc007cvj.2; uc007cvk.2
Cd34	CD34 antigen	3.68	1.99E-05	TC0100001882.mm.2	NM_001111059; NM_133654; ENSMUST00000016638; ENSMUST00000110815; BC006607; uc007eep.2; uc007eeq.2
Elk3	ELK3, member of ETS oncogene family	3.68	3.00E-04	TC1000002693.mm.2	NM_001282967; NM_013508; ENSMUST00000008542; ENSMUST00000129827; ENSMUST00000133365; ENSMUST00000151153; BC005686; BC053402; BC055735; OTTMUST00000084101; OTTMUST00000084102; OTTMUST00000084104; OTTMUST00000084105; uc011xlr.1; uc011xls.1; uc011xlt.1; uc011xlu.1
Hrsp12	heat-responsive protein 12	3.65	3.40E-03	TC1500001347.mm.2	NM_008287; ENSMUST00000022946; ENSMUST00000125286; ENSMUST00000129426; ENSMUST00000141154; BC092375; BC125590; BC125592; OTTMUST00000069354; OTTMUST00000069355; OTTMUST00000069356; OTTMUST00000069357; uc007vlt.2
Pnp2	purine-nucleoside phosphorylase 2	3.63	4.00E-04	TC1400000575.mm.2	NM_001123371; ENSMUST00000095925; OTTMUST00000087986; uc007tmf.1
Cldn5	claudin 5	3.63	1.90E-03	TC1600000249.mm.2	NM_013805; ENSMUST00000043577; BC002016; BC083341; uc007yok.2
Rai14	retinoic acid induced 14	3.62	0.02	TC1500001207.mm.2	NM_001166408; NM_030690; ENSMUST00000090339; ENSMUST00000169385; BC052458; uc007vgl.1; uc007vgm.1; uc007vgn.2; uc007vgo.2
Cyth4	cytohesin 4	3.61	4.38E-05	TC1500000649.mm.2	NM_028195; ENSMUST00000043069; BC139054; BC139056; uc007wps.2; uc007wpt.1; uc007wpu.1; uc007wpv.2; uc011zvu.1
Gng5	guanine nucleotide binding protein (G protein), gamma 5	3.59	3.50E-03	TC0300001493.mm.2	NM_010318; BC002316; BC087872; OTTMUST00000073335; OTTMUST00000073336; OTTMUST00000073337; uc008rrk.1
Galnt6	UDP-N-acetyl-alpha-D-galactosamine:polypeptide N-acetylgalactosaminyltransferase 6	3.58	4.00E-04	TC1500002250.mm.2	NM_001161767; NM_001161768; NM_172451; ENSMUST00000052069; ENSMUST00000159715; ENSMUST00000161514; BC119324; BC119326; OTTMUST00000089005; OTTMUST00000089006; OTTMUST00000089007; uc007xrz.2; uc007xsa.2; uc007xsb.2
B2m	beta-2 microglobulin	3.52	6.00E-04	TC0200001838.mm.2	NM_009735; ENSMUST00000102476; BC085164; OTTMUST00000036889; uc008maf.1
Akr1b8	aldo-keto reductase family 1, member B8	3.52	4.00E-04	TC0600000324.mm.2	NM_008012; ENSMUST00000038406; ENSMUST00000133370; BC005789; OTTMUST00000035091; OTTMUST00000035092; uc009bgz.1
Kcnk6	potassium inwardly-rectifying channel, subfamily K, member 6	3.51	3.30E-03	TC0700002718.mm.2	NM_001033525; ENSMUST00000085818; BC115791; BC115915; uc009gbf.1; uc009gbg.2
Apod	apolipoprotein D	3.48	2.55E-05	TC1600001479.mm.2	NM_007470; ENSMUST00000023207; ENSMUST00000115230; ENSMUST00000130560; ENSMUST00000145837; ENSMUST00000155682; ENSMUST00000156456; BC145907; BC145909; OTTMUST00000063759; OTTMUST00000063760; OTTMUST00000063761; OTTMUST00000063762; OTTMUST00000063763; OTTMUST00000063764
Lgi4	leucine-rich repeat LGI family, member 4	3.47	2.00E-04	TC0700000586.mm.2	NM_144556; ENSMUST00000039775; ENSMUST00000164725; ENSMUST00000169785; ENSMUST00000172001; BC098469; OTTMUST00000092521; OTTMUST00000092523; OTTMUST00000092524; OTTMUST00000092525; uc009ghz.1
Il17ra	interleukin 17 receptor A	3.46	7.79E-05	TC0600001347.mm.2	NM_008359; ENSMUST00000002976; uc009dnj.2
Gpx8	glutathione peroxidase 8 (putative)	3.46	0.02	TC1300002689.mm.2	NM_027127; ENSMUST00000022282; BC019664; uc007rxb.1
Tgfbr2	transforming growth factor, beta receptor II	3.44	4.00E-04	TC0900003199.mm.2	NM_009371; NM_029575; ENSMUST00000035014; ENSMUST00000061101; uc009rys.2; uc009ryt.2
Fstl5	follistatin-like 5	3.43	2.00E-04	TC0300000609.mm.2	NM_001253719; NM_178673; ENSMUST00000038364; ENSMUST00000159686; ENSMUST00000160261; ENSMUST00000162471; BC075640; OTTMUST00000075423; OTTMUST00000075462; OTTMUST00000075463; OTTMUST00000075464; uc008pnj.2; uc029umr.1
Aqp4	aquaporin 4	3.43	1.46E-05	TC1800001017.mm.2	NM_009700; ENSMUST00000079081; BC024526; uc008edq.2; uc008edr.2; uc008eds.2; uc008edt.2; uc012azt.1; uc012azu.1; uc012azv.1; uc012azw.1; uc012azx.1; uc012azy.1; uc012azz.1; uc012baa.1; uc012bab.1
Slc7a2	solute carrier family 7 (cationic amino acid transporter, y+ system), member 2	3.41	4.00E-04	TC0800000482.mm.2	NM_001044740; NM_007514; ENSMUST00000057784; ENSMUST00000098816; ENSMUST00000117077; ENSMUST00000118432; ENSMUST00000141505; BC127082; OTTMUST00000078362; OTTMUST00000078363; OTTMUST00000078364; OTTMUST00000078365; OTTMUST00000078366; uc009lnf.1; uc009lng.1
Ctsl	cathepsin L	3.41	4.00E-04	TC1300002204.mm.2	NM_009984; ENSMUST00000021933; BC068163; uc007qyw.1
Ptprb	protein tyrosine phosphatase, receptor type, B	3.38	4.00E-04	TC1000001336.mm.2	NM_029928; ENSMUST00000092167; BC141006; BC145111; uc007hbu.1; uc007hbv.2
Srgn	serglycin	3.35	1.40E-03	TC1000002260.mm.2	NM_011157; ENSMUST00000020271; ENSMUST00000159020; ENSMUST00000160643; ENSMUST00000160987; ENSMUST00000162161; ENSMUST00000162956; BC037076; OTTMUST00000060836; OTTMUST00000060837; OTTMUST00000060838; OTTMUST00000060839; OTTMUST00000060840; uc007fhi.1
Dhrs1	dehydrogenase/reductase (SDR family) member 1	3.35	2.00E-03	TC1400002100.mm.2	NM_026819; ENSMUST00000002403; ENSMUST00000128802; ENSMUST00000142043; ENSMUST00000155969; BC003930; OTTMUST00000068963; OTTMUST00000068964; OTTMUST00000068965; OTTMUST00000068966; uc007uan.2
Tlr4	toll-like receptor 4	3.3	0.02	TC0400000743.mm.2	NM_021297; ENSMUST00000048096; ENSMUST00000107365; ENSMUST00000143580; ENSMUST00000147008; BC029856; OTTMUST00000000668; OTTMUST00000000669; OTTMUST00000000670; OTTMUST00000020618; uc008thv.1
Hist1h1c	histone cluster 1, H1c	3.3	1.60E-03	TC1300000258.mm.2	NM_015786; ENSMUST00000040914; BC089604; OTTMUST00000001376
Cacng5	calcium channel, voltage-dependent, gamma subunit 5	3.29	1.00E-04	TC1100003965.mm.2	NM_001199301; NM_080644; ENSMUST00000039071; ENSMUST00000106742; BC120894; BC120895; OTTMUST00000006393; OTTMUST00000006394; uc007mbb.1; uc007mbc.1; uc007mbd.1
Itpkb	inositol 1,4,5-trisphosphate 3-kinase B	3.28	2.00E-04	TC0100001707.mm.2	NM_001081175; ENSMUST00000070181; BC151160; BC157986; BC158000; OTTMUST00000051715; uc007dwg.1
Ifi204	interferon activated gene 204	3.24	1.00E-04	TC0100003888.mm.2	NM_008329; ENSMUST00000111214; OTTMUST00000085571; uc007drv.1
Ppic	peptidylprolyl isomerase C	3.24	2.00E-04	TC1800001338.mm.2	NM_008908; ENSMUST00000025419; BC025861; uc008exu.1
Cd63	CD63 antigen	3.18	8.00E-04	TC1000001625.mm.2	NM_001042580; NM_001282966; NM_007653; ENSMUST00000026407; ENSMUST00000105229; BC008108; BC012212; BC083161; uc007hou.1; uc007hov.1
Fcgr1	Fc receptor, IgG, high affinity I	3.12	9.00E-04	TC0300002506.mm.2	NM_010186; ENSMUST00000029748; uc008qmq.1; uc008qmr.1
Casp1	caspase 1	3.12	8.10E-03	TC0900000031.mm.2	NM_009807; ENSMUST00000027015; BC008152; uc009obr.1
Lgmn	legumain	3.12	3.05E-05	TC1200002251.mm.2	NM_011175; ENSMUST00000021607; ENSMUST00000110020; ENSMUST00000146499; BC132515; BC132519; OTTMUST00000056433; OTTMUST00000056434; OTTMUST00000056435; uc007oue.1; uc007ouf.1
8430408G22Rik	RIKEN cDNA 8430408G22 gene	3.11	9.40E-03	TC0600001308.mm.2	NM_001166580; NM_145980; ENSMUST00000067354; ENSMUST00000178241; BC031533; BC058515; uc009dkp.2; uc009dkq.2
AA467197; Mir147	expressed sequence AA467197; microRNA 147	3.1	3.90E-03	TC0200001854.mm.2	NM_001004174; NR_030547; ENSMUST00000047498; ENSMUST00000110512; ENSMUST00000142767; ENSMUST00000175727; BC049633; uc008may.1; uc008maz.1; uc012ccy.1
P2ry14; F630111L10Rik	purinergic receptor P2Y, G-protein coupled, 14; RIKEN cDNA F630111L10 gene	3.07	5.95E-05	TC0300002051.mm.2	NM_001008497; NM_001287119; NM_001287120; NM_001287121; NM_001287122; NM_001287123; NM_001287124; NM_133200; NR_045641; ENSMUST00000065220; ENSMUST00000091112; BC028995; BC058558; uc008pio.2
Lair1	leukocyte-associated Ig-like receptor 1	3.04	8.00E-04	TC0700002143.mm.2	NM_001113474; NM_178611; ENSMUST00000068865; ENSMUST00000086400; ENSMUST00000086401; ENSMUST00000108600; ENSMUST00000119711; ENSMUST00000131126; ENSMUST00000136616; ENSMUST00000149395; BC025901; OTTMUST00000069096; OTTMUST00000069097; OTTMUST00000069098; OTTMUST00000069099; OTTMUST00000069100; OTTMUST00000069101; uc009ews.2; uc009ewt.2; uc009ewu.2; uc012ewk.1; uc012ewl.1; uc012ewm.1; uc012ewn.1
Mir692-3; Ftl1; Ftl2-ps	microRNA 692-3; ferritin light polypeptide 1; ferritin light polypeptide 2, pseudogene	3.02	0.01	TC0400001446.mm.2	NR_035409; BC106145; OTTMUST00000021336
Fxyd7	FXYD domain-containing ion transport regulator 7	3.01	0.03	TC0700002787.mm.2	NM_022007; ENSMUST00000073892; BC061101; uc009ghr.1; uc009ghs.1
Cetn4	centrin 4	2.99	1.10E-03	TC0300001869.mm.2	NM_145825; ENSMUST00000071400; ENSMUST00000075537; ENSMUST00000102955; ENSMUST00000125252; ENSMUST00000140956; BC060991; BC087905; OTTMUST00000016994; OTTMUST00000017004; OTTMUST00000017005; OTTMUST00000017006; OTTMUST00000086118; uc008pal.1; uc008pam.1
Herc6	hect domain and RLD 6	2.99	5.00E-04	TC0600003503.mm.2	NM_025992; ENSMUST00000031817; uc009cci.2; uc009ccj.2; uc009cck.1
Plce1	phospholipase C, epsilon 1	2.99	3.00E-04	TC1900000552.mm.2	NM_019588; ENSMUST00000169713; ENSMUST00000181994; ENSMUST00000182267; ENSMUST00000182481; ENSMUST00000182589; ENSMUST00000182999; ENSMUST00000183131; BC138349; BC138350; BC145246; OTTMUST00000113855; OTTMUST00000113863; OTTMUST00000113864; OTTMUST00000113865; OTTMUST00000113866; OTTMUST00000113867; OTTMUST00000113868; uc008hjo.2; uc008hjp.1; uc012bli.1
Slc39a14	solute carrier family 39 (zinc transporter), member 14	2.97	1.00E-04	TC1400002336.mm.2	NM_001135151; NM_001135152; NM_144808; ENSMUST00000022688; ENSMUST00000068044; ENSMUST00000127000; ENSMUST00000139284; ENSMUST00000142598; ENSMUST00000143153; ENSMUST00000145040; ENSMUST00000146453; ENSMUST00000151011; ENSMUST00000152067; ENSMUST00000152202; ENSMUST00000152442; ENSMUST00000155825; BC021530; OTTMUST00000083286; OTTMUST00000083287; OTTMUST00000083288; OTTMUST00000083289; OTTMUST000…
Itga6	integrin alpha 6	2.96	0.04	TC0200001045.mm.2	NM_001277970; NM_008397; ENSMUST00000028522; ENSMUST00000112101; ENSMUST00000126787; ENSMUST00000133124; ENSMUST00000139760; ENSMUST00000152009; ENSMUST00000155249; ENSMUST00000155596; BC058095; OTTMUST00000032063; OTTMUST00000032064; OTTMUST00000032065; OTTMUST00000032066; OTTMUST00000032067; OTTMUST00000032069; OTTMUST00000032070; OTTMUST00000033060; uc008kbe.1; uc008kbf.1
Apoe	apolipoprotein E	2.96	1.99E-05	TC0700002497.mm.2	NM_009696; ENSMUST00000003066; ENSMUST00000167646; ENSMUST00000172808; ENSMUST00000172983; ENSMUST00000173739; ENSMUST00000174064; ENSMUST00000174144; ENSMUST00000174191; ENSMUST00000174355; ENSMUST00000174710; BC028816; BC083351; OTTMUST00000098456; OTTMUST00000098457; OTTMUST00000098458; OTTMUST00000098459; OTTMUST00000098460; OTTMUST00000098461; OTTMUST00000098462; OTTMUST00000098463; OTTMUST0…
Rnf125	ring finger protein 125	2.96	8.09E-05	TC1800000160.mm.2	NM_026301; ENSMUST00000050004; BC116883; BC116887; uc008eez.1; uc008efa.1
Eya2	eyes absent 2 homolog (Drosophila)	2.94	0.01	TC0200002550.mm.2	NM_001271962; NM_001271963; NM_010165; ENSMUST00000063433; ENSMUST00000088132; ENSMUST00000128280; ENSMUST00000128696; ENSMUST00000150638; ENSMUST00000150669; BC003755; OTTMUST00000002315; OTTMUST00000002316; OTTMUST00000038532; OTTMUST00000038533; OTTMUST00000038534
Casp12	caspase 12	2.94	3.00E-04	TC0900000033.mm.2	NM_009808; ENSMUST00000027009; ENSMUST00000138308; ENSMUST00000149520; ENSMUST00000151332; ENSMUST00000151788; BC028979; OTTMUST00000084912; OTTMUST00000084913; OTTMUST00000084914; OTTMUST00000084915; OTTMUST00000084916; uc009obv.2; uc009obw.2; uc009obx.2; uc012gno.1; uc012gnp.1
Gadd45g	growth arrest and DNA-damage-inducible 45 gamma	2.94	0.01	TC1300000607.mm.2	NM_011817; ENSMUST00000021903; ENSMUST00000132480; BC001989; OTTMUST00000055694; OTTMUST00000055695; uc007qmq.2
Arhgap18	Rho GTPase activating protein 18	2.93	0.01	TC1000000240.mm.2	NM_176837; ENSMUST00000039557; ENSMUST00000135866; ENSMUST00000142284; ENSMUST00000176060; BC030858; OTTMUST00000058905; OTTMUST00000059010; OTTMUST00000059012; OTTMUST00000110880; uc007ese.1
S100a10	S100 calcium binding protein A10 (calpactin)	2.9	1.80E-03	TC0300000853.mm.2	NM_009112; ENSMUST00000045756; ENSMUST00000148400; ENSMUST00000170612; BC025044; OTTMUST00000052509; OTTMUST00000052510; OTTMUST00000090262; uc008qfk.1
Rgs2	regulator of G-protein signaling 2	2.86	0.02	TC0100003204.mm.2	NM_009061; ENSMUST00000027606; ENSMUST00000127206; ENSMUST00000134817; ENSMUST00000153527; BC023001; OTTMUST00000049364; OTTMUST00000049365; OTTMUST00000049366; OTTMUST00000049367; uc007cxg.2
Apbb1ip	amyloid beta (A4) precursor protein-binding, family B, member 1 interacting protein	2.84	0.01	TC0200000352.mm.2	NM_019456; ENSMUST00000014290; ENSMUST00000131195; ENSMUST00000132993; ENSMUST00000148315; BC023110; OTTMUST00000026985; OTTMUST00000026986; OTTMUST00000026987; OTTMUST00000040191; uc008inl.2; uc008inm.2; uc008inn.2; uc008ino.2
Slc7a7	solute carrier family 7 (cationic amino acid transporter, y+ system), member 7	2.83	5.00E-04	TC1400002054.mm.2	NM_001253679; NM_001253680; NM_011405; ENSMUST00000000984; BC014709; uc007tvv.2; uc007tvw.2; uc007tvx.2
Irgm1	immunity-related GTPase family M member 1	2.81	6.00E-04	TC1100002641.mm.2	NM_008326; ENSMUST00000049519; ENSMUST00000097271; ENSMUST00000147151; BC145957; OTTMUST00000012269; OTTMUST00000012270; OTTMUST00000012271; uc007ipg.1
Tln1	talin 1	2.8	1.80E-03	TC0400002530.mm.2	NM_011602; ENSMUST00000030187; ENSMUST00000123985; ENSMUST00000125509; ENSMUST00000126078; ENSMUST00000127262; ENSMUST00000130353; ENSMUST00000130670; ENSMUST00000134623; BC150810; OTTMUST00000016126; OTTMUST00000016127; OTTMUST00000016128; OTTMUST00000016129; OTTMUST00000016130; OTTMUST00000016131; OTTMUST00000016132; OTTMUST00000016133; uc008sqe.2; uc008sqf.2
Tmem106a	transmembrane protein 106A	2.8	4.00E-04	TC1100001661.mm.2	NM_144830; ENSMUST00000039581; ENSMUST00000100403; ENSMUST00000107194; ENSMUST00000128614; ENSMUST00000128659; ENSMUST00000143045; BC022145; BC033268; OTTMUST00000006008; OTTMUST00000006009; OTTMUST00000006010; OTTMUST00000006011; OTTMUST00000006012; OTTMUST00000006013; uc007lpl.1; uc007lpm.1; uc007lpn.1
Cav2	caveolin 2	2.78	0.01	TC0600000127.mm.2	NM_001277756; NM_016900; ENSMUST00000000058; ENSMUST00000115459; ENSMUST00000115462; BC023095; OTTMUST00000058748; OTTMUST00000058749; OTTMUST00000058750
Cd84	CD84 antigen	2.72	3.30E-03	TC0100001602.mm.2	NM_001252472; NM_001289470; NM_013489; ENSMUST00000042302; ENSMUST00000128189; ENSMUST00000135386; ENSMUST00000136479; ENSMUST00000155802; BC140952; BC144736; OTTMUST00000066580; OTTMUST00000066581; OTTMUST00000066582; OTTMUST00000066583; uc007dpd.3; uc007dpe.2
Gbp2	guanylate binding protein 2	2.72	0.01	TC0300001447.mm.2	NM_010260; ENSMUST00000165774; ENSMUST00000169572; BC011336; BC032882; OTTMUST00000094412; OTTMUST00000094413; uc008roy.1
Csf2rb	colony stimulating factor 2 receptor, beta, low-affinity (granulocyte-macrophage)	2.71	0.01	TC1500000641.mm.2	NM_007780; ENSMUST00000096355; BC113202; uc007woz.2; uc007wpa.2; uc011zvn.1; uc011zvo.1
Axl	AXL receptor tyrosine kinase	2.7	0.01	TC0700002644.mm.2	NM_001190974; NM_001190975; NM_009465; ENSMUST00000002677; ENSMUST00000085948; ENSMUST00000124442; ENSMUST00000132038; ENSMUST00000132989; ENSMUST00000137211; ENSMUST00000137383; ENSMUST00000147680; BC046618; BC050914; BC058230; OTTMUST00000053091; OTTMUST00000053093; OTTMUST00000053094; OTTMUST00000053095; OTTMUST00000053096; OTTMUST00000053097; OTTMUST00000053098; OTTMUST00000074576; uc009ftx.2…
S100a6	S100 calcium binding protein A6 (calcyclin)	2.69	5.70E-03	TC0300000809.mm.2	NM_011313; ENSMUST00000001051; BC003832; BC010774; uc008qdb.1
Tifa	TRAF-interacting protein with forkhead-associated domain	2.68	2.30E-03	TC0300001292.mm.2	NM_145133; ENSMUST00000054483; ENSMUST00000163775; ENSMUST00000164447; ENSMUST00000166778; ENSMUST00000171621; BC065775; OTTMUST00000094565; OTTMUST00000094566; OTTMUST00000094567; OTTMUST00000094568; uc008rhm.1; uc008rhn.1; uc008rho.1
Steap3	STEAP family member 3	2.67	1.30E-03	TC0100002965.mm.2	NM_001085409; NM_133186; ENSMUST00000112639; ENSMUST00000112640; ENSMUST00000112641; ENSMUST00000112643; ENSMUST00000140490; BC037435; OTTMUST00000050942; OTTMUST00000050943; OTTMUST00000050944; OTTMUST00000050945; OTTMUST00000050946; uc007cji.1; uc007cjj.1
Sh3bgrl3	SH3 domain binding glutamic acid-rich protein-like 3	2.67	0.01	TC0400003725.mm.2	NM_080559; ENSMUST00000030651; ENSMUST00000105879; ENSMUST00000136408; BC008110; OTTMUST00000024051; OTTMUST00000024052; OTTMUST00000024053; uc008vec.1
F11r	F11 receptor	2.66	7.00E-04	TC0100001592.mm.2	NM_172647; ENSMUST00000043839; ENSMUST00000144497; ENSMUST00000155913; BC021876; OTTMUST00000051546; OTTMUST00000051547; OTTMUST00000051548; uc007doo.1
Xaf1	XIAP associated factor 1	2.65	1.10E-03	TC1100000989.mm.2	NM_001037713; ENSMUST00000094041; ENSMUST00000140842; ENSMUST00000142921; ENSMUST00000146233; ENSMUST00000151440; OTTMUST00000013799; OTTMUST00000013800; OTTMUST00000013801; OTTMUST00000013802; OTTMUST00000084527; uc007jyq.2; uc007jyr.2; uc011xyi.1
Erbb2ip	Erbb2 interacting protein	2.65	8.00E-04	TC1300002588.mm.2	NM_001005868; NM_001289473; NM_001289474; NM_001289475; ENSMUST00000022222; ENSMUST00000053927; ENSMUST00000091269; ENSMUST00000169083; BC141178; BC141188; BC145498; BC145509; uc011zef.1
Cmtm6	CKLF-like MARVEL transmembrane domain containing 6	2.64	0.03	TC0900001519.mm.2	NM_026036; ENSMUST00000035007; BC027248; uc009ryb.1
Adgrg6	adhesion G protein-coupled receptor G6	2.64	8.30E-03	TC1000001786.mm.2	NM_001002268; ENSMUST00000041168; uc007elk.1
Mlc1	megalencephalic leukoencephalopathy with subcortical cysts 1 homolog (human)	2.64	1.10E-03	TC1500002033.mm.2	NM_133241; ENSMUST00000042594; ENSMUST00000109368; BC024719; OTTMUST00000049617; OTTMUST00000049618; uc007xev.1; uc007xew.1
Il4ra	interleukin 4 receptor, alpha	2.63	3.80E-03	TC0700001793.mm.2	NM_001008700; ENSMUST00000033004; BC112911; uc009jqb.1; uc009jqc.1; uc009jqd.1
Hspb1	heat shock protein 1	2.62	0.01	TC0500001590.mm.2	NM_013560; ENSMUST00000005077; ENSMUST00000111155; BC018257; BC099463; OTTMUST00000059461; OTTMUST00000059462; uc008zze.2; uc012eeq.1
Cd302	CD302 antigen	2.57	8.10E-03	TC0200003599.mm.2	NM_025422; ENSMUST00000028356; ENSMUST00000074606; BC005501; OTTMUST00000030754; OTTMUST00000030755
Abca1	ATP-binding cassette, sub-family A (ABC1), member 1	2.57	0.01	TC0400002665.mm.2	NM_013454; ENSMUST00000030010; ENSMUST00000149127; OTTMUST00000016509; OTTMUST00000016510; uc008swu.1
Bcl2a1b; Bcl2a1a	B cell leukemia/lymphoma 2 related protein A1b; B cell leukemia/lymphoma 2 related protein A1a	2.57	7.10E-03	TC0900003331.mm.2	NM_007534; ENSMUST00000068569; BC028762; BC100462; BC116241; OTTMUST00000079195; uc009qzj.2
Abhd4	abhydrolase domain containing 4	2.57	2.00E-04	TC1400000742.mm.2	NM_001205181; NM_134076; ENSMUST00000041197; ENSMUST00000180359; BC017532; uc007tvo.2; uc007tvp.2; uc007tvq.2; uc007tvr.1
Prdx6	peroxiredoxin 6	2.54	2.10E-03	TC0100003374.mm.2	NM_007453; BC013489; BC061181; OTTMUST00000039666; OTTMUST00000039667; OTTMUST00000039668; OTTMUST00000039669; OTTMUST00000039670; OTTMUST00000047466; OTTMUST00000047467
Man2b2	mannosidase 2, alpha B2	2.54	0.04	TC0500002266.mm.2	NM_008550; ENSMUST00000031002; ENSMUST00000124711; ENSMUST00000147893; BC066211; OTTMUST00000060872; OTTMUST00000060873; OTTMUST00000060874; uc008xfb.2; uc008xfc.1; uc008xfd.1
Pipox	pipecolic acid oxidase	2.54	0.01	TC1100003276.mm.2	NM_008952; ENSMUST00000017597; ENSMUST00000151383; ENSMUST00000155401; BC013525; OTTMUST00000000214; OTTMUST00000000215; OTTMUST00000000216; uc007khm.2
Ifit3	interferon-induced protein with tetratricopeptide repeats 3	2.54	0.02	TC1900000501.mm.2	NM_010501; ENSMUST00000102825; BC003804; BC089563; OTTMUST00000040263; uc008hgo.1
Hmox1	heme oxygenase 1	2.53	1.80E-03	TC0800000845.mm.2	NM_010442; ENSMUST00000005548; ENSMUST00000159631; ENSMUST00000160341; BC010757; OTTMUST00000075866; OTTMUST00000075909; OTTMUST00000075910; uc009mhc.2
Cst3	cystatin C	2.52	6.00E-04	TC0200004816.mm.2	NM_009976; ENSMUST00000028938; ENSMUST00000144845; ENSMUST00000149691; BC002072; OTTMUST00000037353; OTTMUST00000037354; OTTMUST00000037355; uc008mtt.1
Serp1	stress-associated endoplasmic reticulum protein 1	2.5	4.70E-03	TC0300002042.mm.2	NM_030685; ENSMUST00000029385; BC002114; OTTMUST00000072820; uc008phs.2
Csf3r	colony stimulating factor 3 receptor (granulocyte)	2.5	5.50E-03	TC0400001449.mm.2	NM_001252651; NM_007782; NR_045561; ENSMUST00000030673; ENSMUST00000106162; ENSMUST00000140426; ENSMUST00000153968; BC115865; BC116635; OTTMUST00000021097; OTTMUST00000021098; OTTMUST00000021099; uc008usd.3; uc008use.3; uc012dla.2
Fyb	FYN binding protein	2.5	3.50E-03	TC1500000037.mm.2	NM_001278269; NM_011815; ENSMUST00000090461; ENSMUST00000159604; ENSMUST00000159714; ENSMUST00000160612; ENSMUST00000161947; ENSMUST00000162154; ENSMUST00000162430; ENSMUST00000163073; BC141352; OTTMUST00000088668; OTTMUST00000088669; OTTMUST00000088670; OTTMUST00000088671; OTTMUST00000088672; OTTMUST00000088673; OTTMUST00000088674; OTTMUST00000088675
Gpam	glycerol-3-phosphate acyltransferase, mitochondrial	2.49	2.50E-03	TC1900001691.mm.2	NM_008149; ENSMUST00000061856; BC019201; OTTMUST00000083871; uc008hxj.1; uc008hxk.1; uc008hxl.1
Slc39a1	solute carrier family 39 (zinc transporter), member 1	2.48	4.80E-03	TC0300000785.mm.2	NM_013901; ENSMUST00000015467; BC005474; BC132461; BC138459; BC147738; BC147744; OTTMUST00000073332; uc012csu.1
Hist1h2bc	histone cluster 1, H2bc	2.48	0.02	TC1300000255.mm.2	NM_023422; ENSMUST00000018246; BC019673; OTTMUST00000001153; uc007pul.1
Cnn3	calponin 3, acidic	2.47	2.00E-04	TC0300001232.mm.2	NM_028044; ENSMUST00000029773; BC055711; BC085268; uc008rdy.1; uc012cwy.1
Ikzf1	IKAROS family zinc finger 1	2.45	0.01	TC1100000134.mm.2	NM_001025597; NM_009578; ENSMUST00000018798; ENSMUST00000048122; ENSMUST00000065433; ENSMUST00000076700; ENSMUST00000126058; ENSMUST00000141436; BC138789; OTTMUST00000011533; OTTMUST00000011534; OTTMUST00000011535; OTTMUST00000011536; OTTMUST00000011537; uc007ian.1; uc007iao.1; uc007iap.1; uc007iaq.1; uc011xrn.1
Lipa	lysosomal acid lipase A	2.45	9.00E-04	TC1900001419.mm.2	NM_001111100; NM_021460; ENSMUST00000049572; ENSMUST00000178114; BC058564; uc008hgm.2; uc012bkt.1
Tbxas1	thromboxane A synthase 1, platelet	2.44	3.50E-03	TC0600000388.mm.2	NM_011539; ENSMUST00000003017; ENSMUST00000159226; ENSMUST00000160963; ENSMUST00000161360; ENSMUST00000161781; ENSMUST00000162521; ENSMUST00000162656; BC029014; OTTMUST00000087034; OTTMUST00000087035; OTTMUST00000087036; OTTMUST00000087037; OTTMUST00000087038; OTTMUST00000087039; OTTMUST00000087040; uc009blc.1; uc009bld.1; uc009ble.1; uc009blf.1
H2-T23	histocompatibility 2, T region locus 23	2.44	5.30E-03	TC1700002819.mm.2	NM_010398; ENSMUST00000102678; ENSMUST00000174161; ENSMUST00000174471; ENSMUST00000174839; BC099472; OTTMUST00000035507; OTTMUST00000096069; OTTMUST00000096070; OTTMUST00000096071; uc008cjr.1
Snx5	sorting nexin 5	2.43	7.50E-03	TC0200004756.mm.2	NM_001199188; NM_024225; ENSMUST00000028909; ENSMUST00000110030; ENSMUST00000124389; ENSMUST00000125285; ENSMUST00000138745; ENSMUST00000153033; ENSMUST00000155509; ENSMUST00000156936; BC002242; OTTMUST00000007075; OTTMUST00000007076; OTTMUST00000007077; OTTMUST00000007078; OTTMUST00000014634; OTTMUST00000014635; OTTMUST00000014636; OTTMUST00000014637; uc008mqq.3; uc008mqr.3
Tgfbr1	transforming growth factor, beta receptor I	2.43	0.01	TC0400000519.mm.2	NM_009370; ENSMUST00000007757; ENSMUST00000044234; ENSMUST00000107725; ENSMUST00000123962; ENSMUST00000126171; BC063260; OTTMUST00000015672; OTTMUST00000015673; OTTMUST00000015674; OTTMUST00000015675; OTTMUST00000015676; uc008sun.1; uc008suo.1; uc008sup.1
Pecam1	platelet/endothelial cell adhesion molecule 1	2.43	1.80E-03	TC1100003932.mm.2	NM_001032378; NM_008816; ENSMUST00000068021; ENSMUST00000080853; ENSMUST00000103069; ENSMUST00000106796; ENSMUST00000124958; ENSMUST00000135481; ENSMUST00000183610; ENSMUST00000184424; BC008519; BC085502; OTTMUST00000007191; OTTMUST00000007192; OTTMUST00000007193; OTTMUST00000007194; OTTMUST00000007693; OTTMUST00000007694; OTTMUST00000117407; OTTMUST00000117408
Sft2d2	SFT2 domain containing 2	2.42	8.40E-03	TC0100003439.mm.2	NM_145512; ENSMUST00000043338; BC017549; uc007dix.2; uc007diy.2
Calcrl	calcitonin receptor-like	2.42	1.20E-03	TC0200003865.mm.2	NM_018782; ENSMUST00000074262; ENSMUST00000099944; ENSMUST00000151295; BC138537; BC138540; OTTMUST00000032380; OTTMUST00000032381; uc008kii.3
Tjp1	tight junction protein 1	2.42	5.70E-03	TC0700003420.mm.2	NM_001163574; NM_009386; ENSMUST00000032729; ENSMUST00000102592; ENSMUST00000132036; ENSMUST00000144961; BC138028; OTTMUST00000039673; OTTMUST00000039674; OTTMUST00000039675; OTTMUST00000039676; uc009hgo.2; uc009hgp.2; uc012fmq.1
Casp4	caspase 4, apoptosis-related cysteine peptidase	2.42	9.60E-03	TC0900000032.mm.2	NM_007609; ENSMUST00000027012; ENSMUST00000152651; ENSMUST00000159461; ENSMUST00000160064; ENSMUST00000160521; ENSMUST00000162846; ENSMUST00000163086; BC061255; OTTMUST00000085221; OTTMUST00000085222; OTTMUST00000085223; OTTMUST00000085224; OTTMUST00000085225; OTTMUST00000085226; OTTMUST00000085227; uc012gnn.1
Mmd2	monocyte to macrophage differentiation-associated 2	2.41	7.00E-04	TC0500003532.mm.2	NM_175217; ENSMUST00000037048; BC025064; uc009aix.1
Ets1	E26 avian leukemia oncogene 1, 5 domain; E26 avian leukemia oncogene 1, 5' domain	2.4	8.20E-03	TC0900000296.mm.2	NM_001038642; NM_011808; ENSMUST00000034534; ENSMUST00000050797; ENSMUST00000183879; ENSMUST00000184110; ENSMUST00000184364; ENSMUST00000184887; BC010588; BC114351; OTTMUST00000117487; OTTMUST00000117489; OTTMUST00000117490; OTTMUST00000117491; OTTMUST00000117492; OTTMUST00000117495; uc009osa.1; uc009osb.1; uc009osc.1
Lsr	lipolysis stimulated lipoprotein receptor	2.39	4.10E-03	TC0700002785.mm.2	NM_001164184; NM_001164185; NM_017405; ENSMUST00000001279; ENSMUST00000098553; ENSMUST00000108116; ENSMUST00000147431; BC004672; OTTMUST00000052720; OTTMUST00000052721; OTTMUST00000052723; OTTMUST00000052724; uc009ghj.2; uc009ghk.2; uc009ghl.2
Man2b1	mannosidase 2, alpha B1	2.39	2.30E-03	TC0800000983.mm.2	NM_010764; ENSMUST00000034121; BC005430; uc009mpk.1
Nol3	nucleolar protein 3 (apoptosis repressor with CARD domain)	2.39	0.01	TC0800001210.mm.2	NM_030152; ENSMUST00000014920; BC027290; uc009ncd.1
Sntb2	syntrophin, basic 2	2.37	0.02	TC0800001259.mm.2	NM_009229; ENSMUST00000047425; BC138850; BC145442; uc009ngt.1; uc012gjx.1
Birc3	baculoviral IAP repeat-containing 3	2.37	8.50E-03	TC0900001722.mm.2	NM_007464; ENSMUST00000013949; ENSMUST00000115672; ENSMUST00000115673; ENSMUST00000159323; ENSMUST00000159672; ENSMUST00000161099; ENSMUST00000161642; BC011338; OTTMUST00000048783; OTTMUST00000048784; OTTMUST00000086727; OTTMUST00000086728; OTTMUST00000086729; OTTMUST00000086730; OTTMUST00000086731; uc009oda.1; uc009odb.2; uc009odc.1; uc009odd.2
Syngr2	synaptogyrin 2	2.37	3.50E-03	TC1100004283.mm.2	NM_009304; ENSMUST00000026649; ENSMUST00000120928; ENSMUST00000143852; ENSMUST00000175737; ENSMUST00000176936; ENSMUST00000177131; ENSMUST00000177241; BC004829; OTTMUST00000007955; OTTMUST00000007956; OTTMUST00000076392; OTTMUST00000110669; OTTMUST00000110670; OTTMUST00000110671; OTTMUST00000110672; uc007mnw.2; uc007mnx.2
Hacd4	3-hydroxyacyl-CoA dehydratase 4	2.36	3.90E-03	TC0400003000.mm.2	NM_025760; ENSMUST00000030221; ENSMUST00000132493; ENSMUST00000151280; BC020155; OTTMUST00000017561; OTTMUST00000017562; uc008tmx.2; uc008tmy.2
Myd88	myeloid differentiation primary response gene 88	2.36	9.20E-03	TC0900003241.mm.2	NM_010851; ENSMUST00000035092; ENSMUST00000139870; ENSMUST00000150837; BC005591; BC058787; OTTMUST00000040319; OTTMUST00000040320; OTTMUST00000040321; uc009sar.1
Epb41l2	erythrocyte membrane protein band 4.1 like 2	2.36	0.01	TC1000000224.mm.2	NM_001199265; NM_013511; ENSMUST00000053748; ENSMUST00000092645
Rsu1	Ras suppressor protein 1	2.34	1.30E-03	TC0200002982.mm.2	NM_009105; ENSMUST00000028059; ENSMUST00000114791; ENSMUST00000129257; ENSMUST00000131226; ENSMUST00000134551; ENSMUST00000137670; ENSMUST00000161912; ENSMUST00000162223; BC003827; OTTMUST00000026359; OTTMUST00000026360; OTTMUST00000026361; OTTMUST00000026362; OTTMUST00000026363; OTTMUST00000026364; OTTMUST00000086735; OTTMUST00000086736
S100a16	S100 calcium binding protein A16	2.34	8.00E-04	TC0300000802.mm.2	NM_026416; ENSMUST00000098910; ENSMUST00000098911; ENSMUST00000107331; ENSMUST00000107333; ENSMUST00000107334; ENSMUST00000107335; ENSMUST00000127008; ENSMUST00000150833; BC020031; OTTMUST00000052231; OTTMUST00000052232; OTTMUST00000052233; OTTMUST00000052234; OTTMUST00000052235; OTTMUST00000052236; OTTMUST00000052237; OTTMUST00000052238; uc008qcw.1; uc008qcx.1
Alox5ap	arachidonate 5-lipoxygenase activating protein	2.34	0.01	TC0500001844.mm.2	NM_009663; ENSMUST00000071130; BC026209; OTTMUST00000071392; uc009app.1
Podxl	podocalyxin-like	2.33	7.80E-03	TC0600002020.mm.2	NM_013723; ENSMUST00000026698; ENSMUST00000136877; BC052442; BC054530; OTTMUST00000034974; OTTMUST00000034975; uc009bgh.2
Pfkl	phosphofructokinase, liver, B-type	2.32	1.80E-03	TC1000002438.mm.2	NM_008826; ENSMUST00000020522; ENSMUST00000145716; ENSMUST00000148818; ENSMUST00000149271; BC020097; OTTMUST00000041169; OTTMUST00000041170; OTTMUST00000041171; OTTMUST00000042544; uc007fwo.2
Tm4sf1	transmembrane 4 superfamily member 1	2.31	0.01	TC0300002023.mm.2	NM_008536; ENSMUST00000029376; ENSMUST00000171384; BC083073; uc008pgy.1; uc008pgz.1
A2m	alpha-2-macroglobulin	2.31	3.00E-03	TC0600001372.mm.2	NM_175628; ENSMUST00000032203; BC072642; uc009doq.1
Pon3	paraoxonase 3	2.31	5.00E-04	TC0600001807.mm.2	NM_173006; ENSMUST00000031773; ENSMUST00000125686; ENSMUST00000129344; ENSMUST00000156848; ENSMUST00000176039; ENSMUST00000176948; BC099416; OTTMUST00000058914; OTTMUST00000058915; OTTMUST00000058916; OTTMUST00000058917; OTTMUST00000104043; OTTMUST00000104044; uc009awe.1; uc012ehv.1
Gnai2	guanine nucleotide binding protein (G protein), alpha inhibiting 2	2.31	6.50E-03	TC0900003038.mm.2	NM_008138; ENSMUST00000055704; BC065159; uc009rml.1
Cpne8	copine VIII	2.31	4.20E-03	TC1500002067.mm.2	NM_001033851; NM_025815; ENSMUST00000014777; ENSMUST00000064391; ENSMUST00000088649; ENSMUST00000140171; ENSMUST00000154569; BC017626; BC138745; BC138746; OTTMUST00000060931; OTTMUST00000060932; OTTMUST00000060933; OTTMUST00000060935; OTTMUST00000061086; uc007xhn.1; uc007xho.1; uc007xhp.1
Ftl1	ferritin light polypeptide 1	2.29	9.20E-03	TC0700003006.mm.2	NM_010240; BC019840; BC081462; BC083350; BC085309; BC092259; BC106146; OTTMUST00000054058; OTTMUST00000054059; OTTMUST00000054060; OTTMUST00000054061; OTTMUST00000054062; uc009gvf.1; uc009gvg.1
Nkx6-2	NK6 homeobox 2	2.29	0.02	TC0700004481.mm.2	NM_183248; NR_027857; ENSMUST00000097974; ENSMUST00000106095; OTTMUST00000060124; OTTMUST00000060125; uc012fvu.1
Pdlim1	PDZ and LIM domain 1 (elfin)	2.28	3.50E-03	TC1900001484.mm.2	NM_016861; ENSMUST00000068439; ENSMUST00000182432; ENSMUST00000182540; ENSMUST00000182636; ENSMUST00000182813; BC004809; OTTMUST00000113837; OTTMUST00000113838; OTTMUST00000113839; OTTMUST00000113840; OTTMUST00000113841; uc008hkk.2; uc008hkl.2
Adap2	ArfGAP with dual PH domains 2	2.27	4.80E-03	TC1100001196.mm.2	NM_172133; ENSMUST00000021050; ENSMUST00000134118; BC027165; OTTMUST00000000630; OTTMUST00000000631; uc007klk.1; uc007kll.1
Rps9	ribosomal protein S9	2.26	3.40E-03	TC0700000019.mm.2	NM_029767; ENSMUST00000006496; ENSMUST00000108623; ENSMUST00000108624; ENSMUST00000108625; ENSMUST00000126562; ENSMUST00000128729; ENSMUST00000136858; ENSMUST00000139818; ENSMUST00000146303; ENSMUST00000146927; BC031746; OTTMUST00000055345; OTTMUST00000055346; OTTMUST00000055347; OTTMUST00000055348; OTTMUST00000055349; OTTMUST00000055350; OTTMUST00000055351; OTTMUST00000055352; OTTMUST00000055353…
Siglech	sialic acid binding Ig-like lectin H	2.25	0.04	TC0700000931.mm.2	NM_178706; ENSMUST00000060416; ENSMUST00000094360; ENSMUST00000121492; ENSMUST00000154933; ENSMUST00000165045; ENSMUST00000171077; ENSMUST00000172988; ENSMUST00000173835; BC098229; BC120501; BC144741; BC144742; BC144743; OTTMUST00000067453; OTTMUST00000067454; OTTMUST00000067455; OTTMUST00000067457; OTTMUST00000096371; OTTMUST00000096415; OTTMUST00000096416; uc009hcy.1; uc009hcz.1; uc009hdb.2; uc…
Lgals1	lectin, galactose binding, soluble 1	2.25	6.80E-03	TC1500000658.mm.2	NM_008495; ENSMUST00000089377; BC002063; BC099479; uc007wrv.1
Crem	cAMP responsive element modulator	2.25	0.01	TC1800000924.mm.2	NM_001110850; NM_001110851; NM_001110852; NM_001110853; NM_001110854; NM_001110855; NM_001110856; NM_001110857; NM_001110858; NM_001110859; NM_001271503; NM_001271504; NM_001271505; NM_001271506; NM_013498; NR_073193; ENSMUST00000025069; ENSMUST00000049942; ENSMUST00000082141; ENSMUST00000122958; ENSMUST00000123672; ENSMUST00000124747; ENSMUST00000126578; ENSMUST00000127601; ENSMUST00000129435; E…
Rps16	ribosomal protein S16	2.24	0.01	TC0700000495.mm.2	NM_013647; ENSMUST00000082134; ENSMUST00000152918; ENSMUST00000155805; OTTMUST00000055308; OTTMUST00000055309; OTTMUST00000055310; uc012fgr.1
Tubb4b	tubulin, beta 4B class IVB	2.23	0.04	TC0200003135.mm.2	NM_146116; ENSMUST00000043584; ENSMUST00000145607; BC005547; BC022919; BC083319; OTTMUST00000027720; OTTMUST00000027721; uc008iqs.2
Fosl2	fos-like antigen 2	2.23	0.04	TC0500000334.mm.2	NM_008037; ENSMUST00000031017; BC065131; uc008wzi.2; uc008wzj.1
Pglyrp1	peptidoglycan recognition protein 1	2.23	0.02	TC0700000275.mm.2	NM_009402; ENSMUST00000032573; BC005582; uc009fjv.1
Cotl1	coactosin-like 1 (Dictyostelium)	2.23	0.04	TC0800003031.mm.2	NM_028071; ENSMUST00000034285; ENSMUST00000168698; BC010249; BC011068; uc012glt.1
Sorbs1	sorbin and SH3 domain containing 1	2.23	2.80E-03	TC1900001485.mm.2	NM_001034962; NM_001034963; NM_001034964; NM_009166; NM_178362; ENSMUST00000099466; ENSMUST00000099467; ENSMUST00000165212; ENSMUST00000165469; BC012703; uc008hkm.1; uc008hkn.1; uc008hko.1; uc008hkp.1; uc008hkq.1; uc008hkr.1; uc008hks.1; uc008hkt.1; uc008hku.1; uc008hkv.1
Tram2	translocating chain-associating membrane protein 2	2.22	6.10E-03	TC0100002038.mm.2	NM_177409; ENSMUST00000037998; BC018212; OTTMUST00000065709
Tmod3	tropomodulin 3	2.22	3.80E-03	TC0900002678.mm.2	NM_016963; ENSMUST00000072232; BC082595; uc009qsi.1
Slfn5	schlafen 5	2.21	0.04	TC1100001236.mm.2	NM_183201; ENSMUST00000067443; ENSMUST00000108157; ENSMUST00000108158; ENSMUST00000150687; BC117909; BC117910; OTTMUST00000001791; OTTMUST00000001792; OTTMUST00000084267; OTTMUST00000084268; uc007kny.1; uc007knz.2; uc007koa.2
Aspg	asparaginase homolog (S. cerevisiae)	2.21	0.01	TC1200001253.mm.2	NM_001081169; ENSMUST00000079400; BC126962; uc007pek.1; uc011yvd.1
Il6st	interleukin 6 signal transducer	2.21	0.04	TC1300001265.mm.2	NM_010560; ENSMUST00000070731; ENSMUST00000183513; ENSMUST00000183663; ENSMUST00000183829; ENSMUST00000183868; ENSMUST00000183886; ENSMUST00000184276; ENSMUST00000184311; ENSMUST00000184445; ENSMUST00000184949; BC058679; OTTMUST00000117396; OTTMUST00000117397; OTTMUST00000117398; OTTMUST00000117399; OTTMUST00000117400; OTTMUST00000117401; OTTMUST00000117402; OTTMUST00000117403; OTTMUST00000117404…
Npl	N-acetylneuraminate pyruvate lyase	2.2	5.30E-03	TC0100003280.mm.2	NM_028749; ENSMUST00000041874; BC022734; uc007dac.1
Fam105a	family with sequence similarity 105, member A	2.2	0.01	TC1500001300.mm.2	NM_001242423; NM_001242424; NM_198301; ENSMUST00000100739; BC052328; uc007vjs.2; uc007vjt.2; uc007vju.2
Adgrl4	adhesion G protein-coupled receptor L4	2.19	0.01	TC0300001521.mm.2	NM_133222; ENSMUST00000046977; ENSMUST00000129283; ENSMUST00000141038; ENSMUST00000155652; BC017134; uc008rsj.2
Slco1a5	solute carrier organic anion transporter family, member 1a5	2.19	0.01	TC0600003370.mm.2	NM_001267707; NM_130861; ENSMUST00000081380; ENSMUST00000111822; ENSMUST00000111825; ENSMUST00000128446; ENSMUST00000153268; BC013594; OTTMUST00000059261; OTTMUST00000059262; OTTMUST00000059263; OTTMUST00000059264; OTTMUST00000059265
March1	membrane-associated ring finger (C3HC4) 1	2.18	0.01	TC0800000679.mm.2	NM_001166372; NM_001166375; NM_175188; ENSMUST00000039540; ENSMUST00000072482; ENSMUST00000098708; ENSMUST00000110253; ENSMUST00000110255; ENSMUST00000110256; ENSMUST00000110258; ENSMUST00000110259; ENSMUST00000152320; ENSMUST00000155804; ENSMUST00000178982; BC066008; OTTMUST00000040256; OTTMUST00000040257; OTTMUST00000040267; OTTMUST00000040268; OTTMUST00000040269; OTTMUST00000040270; OTTMUST000…
Wif1	Wnt inhibitory factor 1	2.18	0.02	TC1000001490.mm.2	NM_011915; ENSMUST00000020439; ENSMUST00000145691; ENSMUST00000175867; BC004048; BC013268; OTTMUST00000068607; OTTMUST00000068608; OTTMUST00000104102; uc007hfj.2; uc007hfk.1
Lbh	limb-bud and heart	2.18	9.00E-03	TC1700001147.mm.2	NM_029999; ENSMUST00000024857; ENSMUST00000148556; BC026827; BC052470; OTTMUST00000070622; OTTMUST00000070623; uc008dng.2
Ahnak; Mir6367	AHNAK nucleoprotein (desmoyokin); microRNA 6367	2.18	0.02	TC1900000171.mm.2	NM_001039959; NM_001286518; NM_009643; NR_104460; NR_105786; ENSMUST00000092955; ENSMUST00000092956
Cfap126	cilia and flagella associated protein 126	2.16	0.02	TC0100001577.mm.2	NM_001081275; ENSMUST00000027959; ENSMUST00000124157; ENSMUST00000127394; ENSMUST00000129651; ENSMUST00000143623; ENSMUST00000148200; ENSMUST00000151340; ENSMUST00000156789; BC061017; OTTMUST00000051410; OTTMUST00000051411; OTTMUST00000051412; OTTMUST00000051413; OTTMUST00000051414; OTTMUST00000051415; OTTMUST00000051416; OTTMUST00000051417; uc007dna.1
Emp1	epithelial membrane protein 1	2.16	0.01	TC0600001606.mm.2	NM_001288627; NM_001288628; NM_010128; ENSMUST00000032330; ENSMUST00000111907; ENSMUST00000154270; BC034257; BC046299; BC050899; BC138491; OTTMUST00000050150; OTTMUST00000050151; OTTMUST00000050152; uc009elo.1; uc012eus.1
Angpt1	angiopoietin 1	2.16	9.00E-03	TC1500001450.mm.2	NM_001286062; NM_009640; ENSMUST00000022921; BC067410
Ms4a4c	membrane-spanning 4-domains, subfamily A, member 4C	2.14	0.03	TC1900000217.mm.2	NM_029499; ENSMUST00000072729; ENSMUST00000119366; ENSMUST00000153546; BC027496; OTTMUST00000070039; OTTMUST00000070043; OTTMUST00000070044; uc008gsc.2; uc012biw.1
Crip2	cysteine rich protein 2	2.13	2.40E-03	TC1200001281.mm.2	NM_024223; ENSMUST00000084882; BC002093; BC002096; uc007pfy.2
Hacl1	2-hydroxyacyl-CoA lyase 1	2.13	0.03	TC1400002859.mm.2	NM_019975; ENSMUST00000022437; ENSMUST00000127204; ENSMUST00000128629; ENSMUST00000134626; ENSMUST00000135751; ENSMUST00000139501; ENSMUST00000140078; ENSMUST00000155210; ENSMUST00000156189; ENSMUST00000156431; ENSMUST00000165955; ENSMUST00000167066; ENSMUST00000171414; BC021360; OTTMUST00000060359; OTTMUST00000060360; OTTMUST00000060361; OTTMUST00000060362; OTTMUST00000060374; OTTMUST00000060375…
Clic1	chloride intracellular channel 1	2.13	0.02	TC1700000662.mm.2	NM_033444; ENSMUST00000007257; ENSMUST00000172599; BC004658; OTTMUST00000095672; OTTMUST00000095673; uc008cfg.1
Dbi	diazepam binding inhibitor	2.12	1.30E-03	TC0100002964.mm.2	NM_001037999; NM_007830; ENSMUST00000027634; ENSMUST00000112648; ENSMUST00000128408; ENSMUST00000132118; ENSMUST00000135937; ENSMUST00000149628; ENSMUST00000151708; BC028874; OTTMUST00000051289; OTTMUST00000051290; OTTMUST00000051291; OTTMUST00000051292; OTTMUST00000051293; OTTMUST00000051294; OTTMUST00000051295; uc007cje.1; uc007cjf.2
Ifit3b	interferon-induced protein with tetratricopeptide repeats 3B	2.12	0.03	TC1900000502.mm.2	NM_001005858; ENSMUST00000076249
Ldha	lactate dehydrogenase A	2.11	4.30E-03	TC0700000881.mm.2	NM_001136069; NM_010699; NR_102727; ENSMUST00000005051; ENSMUST00000048209; ENSMUST00000092621; ENSMUST00000124696; ENSMUST00000125862; ENSMUST00000132157; ENSMUST00000133062; ENSMUST00000147535; BC094019; BC094428; OTTMUST00000039849; OTTMUST00000039850; OTTMUST00000039851; OTTMUST00000039852; OTTMUST00000039853; OTTMUST00000039854; OTTMUST00000039855; OTTMUST00000039856; uc009gzm.2; uc009gzn.2;…
Ccl6	chemokine (C-C motif) ligand 6	2.11	0.02	TC1100003399.mm.2	NM_009139; ENSMUST00000019071; ENSMUST00000138145; ENSMUST00000150243; BC002073; OTTMUST00000001956; OTTMUST00000001957; OTTMUST00000001958; uc007kpm.1
Serpinb6b	serine (or cysteine) peptidase inhibitor, clade B, member 6b	2.11	0.03	TC1300000362.mm.2	NM_011454; ENSMUST00000017184; ENSMUST00000110293; ENSMUST00000164541; BC061050; OTTMUST00000001331; OTTMUST00000110667; OTTMUST00000110668; uc007pzx.1; uc007pzy.1; uc011yyc.1
Hopx	HOP homeobox	2.1	0.01	TC0500002644.mm.2	NM_001159900; NM_001159901; NM_175606; ENSMUST00000081964; ENSMUST00000113453; ENSMUST00000120827; BC024546; OTTMUST00000065708; OTTMUST00000065746; OTTMUST00000065747; uc008xvv.2; uc008xvw.2; uc012dxq.1
Acsl5	acyl-CoA synthetase long-chain family member 5	2.1	7.80E-03	TC1900000776.mm.2	NM_027976; ENSMUST00000043150; BC031544; uc008hxp.1
Ccdc190	coiled-coil domain containing 190	2.09	0.03	TC0100001563.mm.2	NM_001033185; ENSMUST00000094348; ENSMUST00000175731; BC150846; BC172001
Lhfpl3	lipoma HMGIC fusion partner-like 3	2.09	0.01	TC0500000188.mm.2	NM_001081231; NM_029990; uc008wpv.2; uc012dst.1
Ccdc109b	coiled-coil domain containing 109B	2.08	0.04	TC0300002938.mm.2	NM_025779; ENSMUST00000029624; ENSMUST00000122961; ENSMUST00000146340; ENSMUST00000153506; BC049571; OTTMUST00000065624; OTTMUST00000065625; OTTMUST00000065626; OTTMUST00000065627; uc008rir.2
Spsb1	splA/ryanodine receptor domain and SOCS box containing 1	2.08	0.01	TC0400004055.mm.2	NM_029035; ENSMUST00000038562; ENSMUST00000105684; ENSMUST00000105685; ENSMUST00000125135; ENSMUST00000135896; ENSMUST00000149360; ENSMUST00000149743; ENSMUST00000156451; ENSMUST00000156897; ENSMUST00000167342; BC046787; BC057563; BC089357; OTTMUST00000023870; OTTMUST00000023871; OTTMUST00000023872; OTTMUST00000023873; OTTMUST00000023874; OTTMUST00000023875; OTTMUST00000023876; OTTMUST00000050317…
Tpm4	tropomyosin 4	2.08	8.70E-03	TC0800000814.mm.2	NM_001001491; ENSMUST00000003575; ENSMUST00000123177; BC023701; BC023827; BC070421; OTTMUST00000054010; OTTMUST00000054011; uc009mfi.1
Hexa	hexosaminidase A	2.08	0.04	TC0900000748.mm.2	NM_010421; ENSMUST00000026262; BC010755; uc009pxw.1
Npc2	Niemann-Pick type C2	2.08	0.01	TC1200002081.mm.2	NM_023409; ENSMUST00000021668; BC003471; BC007190; uc007oft.1
Efemp1	epidermal growth factor-containing fibulin-like extracellular matrix protein 1	2.07	7.60E-03	TC1100000284.mm.2	NM_146015; ENSMUST00000020759; ENSMUST00000124103; ENSMUST00000139713; BC031184; OTTMUST00000011842; OTTMUST00000011843; OTTMUST00000011844; uc007ign.2
Ifnar2	interferon (alpha and beta) receptor 2	2.07	3.00E-03	TC1600002172.mm.2	NM_001110498; NM_010509; ENSMUST00000023693; ENSMUST00000089042; ENSMUST00000117836; ENSMUST00000134491; ENSMUST00000139503; BC071225; OTTMUST00000067197; OTTMUST00000067198; OTTMUST00000067199; OTTMUST00000067200; OTTMUST00000104280; uc007zxg.2; uc007zxh.2; uc007zxi.2
Clec2d	C-type lectin domain family 2, member d	2.06	0.02	TC0600001530.mm.2	NM_053109; ENSMUST00000032260; BC106776; OTTMUST00000072287; uc009efe.2
Ltbr	lymphotoxin B receptor	2.06	6.40E-03	TC0600003145.mm.2	NM_010736; ENSMUST00000032489; ENSMUST00000160901; ENSMUST00000161891; BC138590; BC138591; OTTMUST00000087730; OTTMUST00000087731; OTTMUST00000087732; uc009duj.1
Mdk	midkine	2.05	2.00E-03	TC0200004129.mm.2	NM_001012335; NM_001012336; NM_010784; ENSMUST00000028672; ENSMUST00000069423; ENSMUST00000090602; ENSMUST00000111309; BC012244; OTTMUST00000033983; OTTMUST00000033984; OTTMUST00000033985; OTTMUST00000033986
Fndc3b	fibronectin type III domain containing 3B	2.05	0.01	TC0300001760.mm.2	NM_173182; ENSMUST00000046157; BC067389; uc008otp.2; uc008otq.2; uc008otr.1
Ccdc148	coiled-coil domain containing 148	2.04	0.02	TC0200003582.mm.2	NM_001001178; ENSMUST00000077687; ENSMUST00000131959; ENSMUST00000134708; BC062650; OTTMUST00000030320; OTTMUST00000030475; OTTMUST00000030476; uc008jsy.1; uc029txn.1
Crtap	cartilage associated protein	2.04	3.20E-03	TC0900003168.mm.2	NM_019922; ENSMUST00000084881; ENSMUST00000151377; BC049890; OTTMUST00000084593; OTTMUST00000084594; uc009rxg.2
Pdlim5	PDZ and LIM domain 5	2.03	6.70E-03	TC0300003045.mm.2	NM_001190852; NM_001190853; NM_001190854; NM_001190855; NM_001190856; NM_001190857; NM_019808; NM_019809; NM_022554; ENSMUST00000029941; ENSMUST00000058626; ENSMUST00000090134; ENSMUST00000168967; ENSMUST00000170361; BC037476; uc008rol.2; uc008ron.2; uc008roo.2; uc012cyp.1; uc012cyq.1; uc012cyr.1; uc012cys.1; uc012cyt.1; uc012cyu.1
Endod1	endonuclease domain containing 1	2.03	0.01	TC0900001768.mm.2	NM_028013; ENSMUST00000167549; BC019813; BC096490; uc009oel.2; uc009oem.2
Hist1h2bf	histone cluster 1, H2bf	2.03	0.02	TC1300001635.mm.2	NM_178195; ENSMUST00000105106; OTTMUST00000001145
Ndst1	N-deacetylase/N-sulfotransferase (heparan glucosaminyl) 1	2.03	4.60E-03	TC1800001404.mm.2	NM_008306; ENSMUST00000169273; BC066098; BC079561; uc008fat.1; uc008fau.1; uc008fav.1; uc008faw.1
Fads2	fatty acid desaturase 2	2.03	5.90E-03	TC1900001095.mm.2	NM_019699; ENSMUST00000025567; BC057189; uc008gpb.1; uc008gpc.1
Ptges	prostaglandin E synthase	2.02	6.00E-03	TC0200003278.mm.2	NM_022415; ENSMUST00000056046; ENSMUST00000102852; ENSMUST00000126588; ENSMUST00000132244; BC024960; OTTMUST00000028002; OTTMUST00000028003; OTTMUST00000028004; OTTMUST00000028005; uc008jcz.1
Emcn	endomucin	2.02	3.00E-03	TC0300001391.mm.2	NM_001163522; NM_016885; ENSMUST00000119475; ENSMUST00000122064; ENSMUST00000128985; BC003706; OTTMUST00000065766; OTTMUST00000065767; OTTMUST00000065768; uc008rmj.2; uc008rmk.2; uc008rml.2
Abcb1b	ATP-binding cassette, sub-family B (MDR/TAP), member 1B	2.02	0.01	TC0500000052.mm.2	NM_011075; ENSMUST00000009058; BC141363; BC150811; uc008wko.2; uc008wkp.2; uc008wkq.2
Htra3	HtrA serine peptidase 3	2.02	6.00E-03	TC0500002252.mm.2	NM_001042615; NM_030127; ENSMUST00000087629; ENSMUST00000114233; ENSMUST00000129459; ENSMUST00000137935; BC138587; BC138588; OTTMUST00000058943; OTTMUST00000058944; OTTMUST00000058945; OTTMUST00000058946
Shc1	src homology 2 domain-containing transforming protein C1	2.01	0.04	TC0300000763.mm.2	NM_001113331; NM_011368; ENSMUST00000039110; ENSMUST00000094378; ENSMUST00000107417; ENSMUST00000125036; ENSMUST00000128238; ENSMUST00000137793; ENSMUST00000146306; ENSMUST00000153334; ENSMUST00000154791; BC036172; OTTMUST00000052403; OTTMUST00000052404; OTTMUST00000052405; OTTMUST00000052406; OTTMUST00000052407; OTTMUST00000052408; OTTMUST00000052409; OTTMUST00000052410; OTTMUST00000052411; uc00…
S100a1	S100 calcium binding protein A1	2.01	0.02	TC0300002374.mm.2	NM_011309; ENSMUST00000060738; ENSMUST00000107340; BC005590; OTTMUST00000052482; OTTMUST00000052483; uc008qct.1
Cmtm3	CKLF-like MARVEL transmembrane domain containing 3	2.01	0.02	TC0800001182.mm.2	NM_024217; ENSMUST00000034343; BC003230; BC145817; BC145819; uc009nam.1
Hcls1	hematopoietic cell specific Lyn substrate 1	2.01	0.01	TC1600000529.mm.2	NM_008225; ENSMUST00000023531; ENSMUST00000163755; ENSMUST00000164050; BC007469; OTTMUST00000091538; OTTMUST00000091539; OTTMUST00000091540; uc007zdi.2
Icosl	icos ligand	2	6.10E-03	TC1000000778.mm.2	NM_015790; ENSMUST00000105393; BC029227; uc007fxi.1; uc011xhs.1
Slc22a8	solute carrier family 22 (organic anion transporter), member 8	-2.01	0.01	TC1900000148.mm.2	NM_001164634; NM_001164635; NM_031194; ENSMUST00000010251; ENSMUST00000170817; BC014762; uc008gmc.2; uc008gmd.2; uc012bia.1
Gstm7	glutathione S-transferase, mu 7	-2.06	0.03	TC0300002722.mm.2	NM_026672; ENSMUST00000004137; ENSMUST00000106687; ENSMUST00000106688; ENSMUST00000124215; ENSMUST00000133947; BC051924; OTTMUST00000016411; OTTMUST00000016413; OTTMUST00000016414; OTTMUST00000016415; OTTMUST00000090044; uc008qxt.1
Rgcc	regulator of cell cycle	-2.06	0.04	TC1400002487.mm.2	NM_025427; ENSMUST00000022595; BC049580; BC050935; OTTMUST00000110301; uc007ust.1
Adhfe1	alcohol dehydrogenase, iron containing, 1	-2.07	0.01	TC0100000039.mm.2	NM_175236; NR_027664; ENSMUST00000027044; ENSMUST00000130927; ENSMUST00000144177; BC026584; OTTMUST00000053148; OTTMUST00000053149; OTTMUST00000053150; uc007agl.2; uc007agm.2
Dot1l	DOT1-like, histone H3 methyltransferase (S. cerevisiae)	-2.07	0.03	TC1000000870.mm.2	NM_199322; ENSMUST00000105336; ENSMUST00000127740; ENSMUST00000138505; ENSMUST00000147579; ENSMUST00000149394; ENSMUST00000150338; ENSMUST00000163526; OTTMUST00000041909; OTTMUST00000041910; OTTMUST00000041911; OTTMUST00000041912; OTTMUST00000041913; OTTMUST00000041914; OTTMUST00000094233; uc007gel.1; uc007gem.1; uc007gen.1; uc007geo.1; uc007gep.1; uc011xiu.1
Zfp808; BC052688	zinc finger protein 80; cDNA sequence BC052688	-2.07	0.03	TC1300000746.mm.2	NM_001039239; NR_028430; ENSMUST00000099449; BC061203; OTTMUST00000082833; uc007qwn.2; uc007qws.1; uc007qwt.1; uc029sbp.1; uc029sbq.1
Adamts18	a disintegrin-like and metallopeptidase (reprolysin type) with thrombospondin type 1 motif, 18	-2.1	0.01	TC0800002972.mm.2	NM_172466; ENSMUST00000093113; BC094674; uc009nnr.1; uc009nns.1; uc009nnt.1; uc009nnu.1; uc012gld.1; uc012gle.1
Ndrg1	N-myc downstream regulated gene 1	-2.15	6.40E-03	TC1500001657.mm.2	NM_008681; ENSMUST00000005256; ENSMUST00000163496; ENSMUST00000164070; ENSMUST00000164675; ENSMUST00000165966; ENSMUST00000166420; ENSMUST00000167817; ENSMUST00000168542; ENSMUST00000168979; ENSMUST00000170903; ENSMUST00000171266; ENSMUST00000171569; ENSMUST00000172447; BC015282; BC071235; BC141246; BC171968; OTTMUST00000090506; OTTMUST00000090507; OTTMUST00000090627; OTTMUST00000090630; OTTMUST0…
Atp10a	ATPase, class V, type 10A	-2.17	6.00E-04	TC0700000946.mm.2	NM_009728; ENSMUST00000168747; BC138356; BC138357; uc009hef.2
Slc19a3	solute carrier family 19, member 3	-2.19	9.00E-03	TC0100002681.mm.2	NM_030556; ENSMUST00000045560; ENSMUST00000142805; ENSMUST00000164473; BC109154; BC109155; OTTMUST00000054192; OTTMUST00000054193; uc007bsi.2; uc007bsj.2
Smarcc1	SWI/SNF related, matrix associated, actin dependent regulator of chromatin, subfamily c, member 1	-2.19	0.03	TC0900001452.mm.2	ENSMUST00000098355
Syt10	synaptotagmin X	-2.24	5.40E-03	TC1500002061.mm.2	NM_018803; ENSMUST00000029441; BC125632; BC125634; OTTMUST00000049662; uc007xhi.2
Serpinb1a	serine (or cysteine) peptidase inhibitor, clade B, member 1a	-2.26	0.01	TC1300001762.mm.2	NM_025429; ENSMUST00000076352; ENSMUST00000091668; BC011140; BC104333; OTTMUST00000001326; uc007pzu.1
Reep6	receptor accessory protein 6	-2.28	3.20E-03	TC1000000852.mm.2	NM_001204931; NM_139292; ENSMUST00000040081; ENSMUST00000105354; ENSMUST00000105355; ENSMUST00000105357; ENSMUST00000105358; ENSMUST00000153167; BC029741; OTTMUST00000045836; OTTMUST00000045837; OTTMUST00000045838; OTTMUST00000045839; OTTMUST00000047779; OTTMUST00000047780; uc007gct.2; uc007gcu.2
Slc40a1	solute carrier family 40 (iron-regulated transporter), member 1	-2.3	0.04	TC0100002285.mm.2	NM_016917; ENSMUST00000027137; BC003438; uc007awu.1; uc007awv.1; uc011wkh.1; uc011wki.1
Itih5	inter-alpha (globulin) inhibitor H5	-2.3	2.30E-03	TC0200000083.mm.2	NM_172471; ENSMUST00000026886; BC043314; BC062196; OTTMUST00000026269; uc008ihr.1
Svep1	sushi, von Willebrand factor type A, EGF and pentraxin domain containing 1	-2.3	0.02	TC0400002733.mm.2	NM_022814; ENSMUST00000042850; ENSMUST00000128783; ENSMUST00000146329; ENSMUST00000149152; OTTMUST00000017198; OTTMUST00000017199; OTTMUST00000017200; OTTMUST00000017201; uc008syr.1; uc008sys.1; uc008syu.2
Msmo1	methylsterol monoxygenase 1	-2.31	0.03	TC0800002313.mm.2	NM_025436; ENSMUST00000034015; ENSMUST00000132013; ENSMUST00000135943; ENSMUST00000140861; ENSMUST00000141021; ENSMUST00000145216; ENSMUST00000147419; BC006802; OTTMUST00000054134; OTTMUST00000054135; OTTMUST00000054136; OTTMUST00000054137; OTTMUST00000054138; OTTMUST00000054139; OTTMUST00000074337; uc009lux.1; uc009luy.1
Gpr37	G protein-coupled receptor 37	-2.36	5.20E-03	TC0600001953.mm.2	NM_010338; ENSMUST00000054867; BC031918; uc009bcd.2
1700048O20Rik	RIKEN cDNA 1700048O20 gene	-2.38	0.04	TC0900001632.mm.2	NR_033553; uc009seg.2; uc009seh.2
Prom1	prominin 1	-2.44	2.60E-03	TC0500002320.mm.2	NM_001163577; NM_001163578; NM_001163581; NM_001163582; NM_001163583; NM_001163584; NM_001163585; NM_008935; ENSMUST00000030973; ENSMUST00000074113; ENSMUST00000087441; ENSMUST00000087442; ENSMUST00000165909; ENSMUST00000171543; ENSMUST00000177946; ENSMUST00000179059; BC028286; uc008xie.1; uc008xif.2; uc008xig.2; uc008xih.1; uc008xii.1; uc008xij.1; uc008xik.1; uc008xil.1; uc008xim.2; uc012dvv.1; …
Ugt8a	UDP galactosyltransferase 8A	-2.58	2.30E-03	TC0300002895.mm.2	NM_011674; ENSMUST00000057944; BC016885; uc008rfy.1; uc008rfz.1; uc008rga.1; uc008rgb.1
Tnc	tenascin C	-2.59	0.01	TC0400002812.mm.2	NM_011607; ENSMUST00000030056; ENSMUST00000107371; ENSMUST00000107372; ENSMUST00000107377; BC117979; BC117980; OTTMUST00000000773; OTTMUST00000000774; OTTMUST00000000775; uc008thf.1; uc008thg.2; uc008thk.2
Aspa	aspartoacylase	-2.64	4.90E-03	TC1100003161.mm.2	NM_023113; ENSMUST00000021119; ENSMUST00000132774; ENSMUST00000134079; ENSMUST00000141898; ENSMUST00000155630; ENSMUST00000184572; BC024934; OTTMUST00000013867; OTTMUST00000013868; OTTMUST00000013869; OTTMUST00000066879; OTTMUST00000066880; OTTMUST00000117442
Map6d1	MAP6 domain containing 1	-2.65	0.03	TC1600001339.mm.2	NM_198599; ENSMUST00000040880; BC116220; BC116221; uc007ypk.1
Dio2	deiodinase, iodothyronine, type II	-2.66	6.50E-03	TC1200002148.mm.2	NM_010050; ENSMUST00000082432; BC125383; BC125385; uc007okf.1
Gm3317	predicted gene 3317	-2.69	0.03	TC1400000040.mm.2	NM_001242941; uc007sce.2; uc011zfg.2
Gm3488; Gm3317	predicted gene, 3488; predicted gene 3317	-2.69	0.03	TC1400000046.mm.2	NM_001256885; uc007scw.2; uc011zfj.2
Etnppl	ethanolamine phosphate phospholyase	-2.85	0.03	TC0300001322.mm.2	NM_001163587; NM_027907; ENSMUST00000072271; ENSMUST00000163620; ENSMUST00000166187; ENSMUST00000170664; ENSMUST00000172432; BC043680; BC058592; OTTMUST00000092165; OTTMUST00000092166; OTTMUST00000092167; OTTMUST00000092168; OTTMUST00000092169; uc008rja.1; uc008rjb.2; uc012cxv.1
Pex5l	peroxisomal biogenesis factor 5-like	-3.03	2.00E-04	TC0300001805.mm.2	NM_001163516; NM_001163517; NM_001289505; NM_021483; ENSMUST00000078226; ENSMUST00000108219; ENSMUST00000108221; ENSMUST00000108224; ENSMUST00000108225; ENSMUST00000108226; ENSMUST00000155264; OTTMUST00000056965; OTTMUST00000057027; OTTMUST00000057028; OTTMUST00000057029; OTTMUST00000057060; OTTMUST00000057061
Hhip	Hedgehog-interacting protein	-3.1	6.00E-04	TC0800002525.mm.2	NM_020259; ENSMUST00000079038; ENSMUST00000155850; BC053012; OTTMUST00000076798; OTTMUST00000076799; uc009mix.2
Necab3	N-terminal EF-hand calcium binding protein 3	-3.36	8.00E-04	TC0200004941.mm.2	NM_021546; ENSMUST00000000895; ENSMUST00000109716; ENSMUST00000124382; ENSMUST00000125793; ENSMUST00000130824; ENSMUST00000135530; ENSMUST00000149725; BC126874; BC126875; OTTMUST00000037552; OTTMUST00000037553; OTTMUST00000037554; OTTMUST00000037555; OTTMUST00000037556; OTTMUST00000037557; OTTMUST00000037558; uc008njh.1; uc008nji.1
Dao	D-amino acid oxidase	-3.41	6.00E-04	TC0500001217.mm.2	NM_001286396; NM_001286397; NM_010018; ENSMUST00000086599; ENSMUST00000112292; ENSMUST00000161610; ENSMUST00000162214; BC015269; BC018377; OTTMUST00000059023; OTTMUST00000059024; OTTMUST00000059025; OTTMUST00000059026
Clic5	chloride intracellular channel 5	-3.66	2.30E-03	TC1700000846.mm.2	NM_172621; ENSMUST00000024755; BC064037; uc008cpw.1; uc008cpx.1
Dmp1	dentin matrix protein 1	-4.08	1.40E-03	TC0500001021.mm.2	NM_016779; ENSMUST00000066708; BC113753; uc008yke.1
Pygm	muscle glycogen phosphorylase	-5.45	2.76E-06	TC1900000117.mm.2	NM_011224; ENSMUST00000035269; ENSMUST00000113483; ENSMUST00000139775; ENSMUST00000142755; BC012961; OTTMUST00000044793; OTTMUST00000044794; OTTMUST00000044795; OTTMUST00000050524; uc008gio.1
Slco1c1	solute carrier organic anion transporter family, member 1c1	-9.56	5.00E-04	TC0600001671.mm.2	NM_001177772; NM_021471; ENSMUST00000032362; ENSMUST00000135562; BC078456; OTTMUST00000050215; OTTMUST00000050216; uc009eop.2; uc012evg.1; uc012evh.1
