# Supplementary material for: Strawberry notch homolog 2 regulates the response to interleukin-6 in the central nervous system
Source: J Neuroinflammation. 2022 May 27;19:126. doi: 10.1186/s12974-022-02475-1 (PMC9145108; doi:10.1186/s12974-022-02475-1)
Supplement: Supplementary file 6 — Additional file 6. Differentially expressed genes between GFAP-IL6 × Sbno2−/− (EXP) and WT mice. Shown are gene symbol, gene description, fold-change, false discovery rate (FDR) p-value of fold-change, Affymetrix probe ID and public gene accession numbers. In cases when the microarray could not distinguish between two or more gene products, genes contributing to the signal are separated by a semicolon. [file 12974_2022_2475_MOESM6_ESM.csv]

Gene Symbol	Description	EXPvWT Fold Change	EXPvWT FDR P-val	ID	Public Gene IDs
Serpina3n	serine (or cysteine) peptidase inhibitor, clade A, member 3N	7574.91	1.23E-13	TC1200001047.mm.2	NM_009252; ENSMUST00000021506; BC013651; OTTMUST00000039207; uc007oxg.1
Gpnmb	glycoprotein (transmembrane) nmb	1684.86	9.97E-12	TC0600000577.mm.2	NM_053110; ENSMUST00000031840; BC026375; uc012elo.1
C4b	complement component 4B (Chido blood group)	362.88	9.97E-12	TC1700002814.mm.2	NM_009780; BC067394; BC067409; BC150743; BC158005; OTTMUST00000096076; OTTMUST00000096077; OTTMUST00000096078; uc008cdk.2; uc008cdl.2; uc029thg.1
C3	complement component 3	287.79	4.32E-12	TC1700002352.mm.2	NM_009778; ENSMUST00000024988; ENSMUST00000176457; ENSMUST00000177046; ENSMUST00000177425; BC043338; OTTMUST00000110561; OTTMUST00000110721; OTTMUST00000110722; OTTMUST00000110723
Fcgr2b	Fc receptor, IgG, low affinity IIb	256.45	1.49E-11	TC0100003522.mm.2	NM_001077189; NM_010187; ENSMUST00000027966; ENSMUST00000081103; ENSMUST00000159688; ENSMUST00000159969; ENSMUST00000160106; ENSMUST00000161503; ENSMUST00000161730; BC038070; OTTMUST00000051686; OTTMUST00000051687; OTTMUST00000051688; OTTMUST00000051689; OTTMUST00000051690; OTTMUST00000051691; OTTMUST00000051692; uc007dms.2; uc007dmt.2; uc007dmv.1; uc011wvv.2
Ctss	cathepsin S	227.13	6.75E-13	TC0300000903.mm.2	NM_001267695; NM_021281; ENSMUST00000015667; ENSMUST00000116304; BC002125; OTTMUST00000052297
Gpx3	glutathione peroxidase 3	216.69	1.88E-09	TC1100000638.mm.2	NM_008161; ENSMUST00000082430; ENSMUST00000125094; ENSMUST00000149324; BC003339; BC037027; BC049235; BC061950; OTTMUST00000014399; OTTMUST00000014400; OTTMUST00000014401; uc007iyk.2
Saa3	serum amyloid A 3	214.99	1.79E-09	TC0700003039.mm.2	NM_011315; ENSMUST00000006956; BC055885; uc009gyw.1; uc009gyx.1
Lcn2	lipocalin 2	202.15	7.50E-06	TC0200003303.mm.2	NM_008491; ENSMUST00000050785; ENSMUST00000136509; ENSMUST00000144569; ENSMUST00000147219; ENSMUST00000155830; BC132069; BC132071; OTTMUST00000031183; OTTMUST00000031184; OTTMUST00000031185; OTTMUST00000031186; OTTMUST00000031187; uc008jfl.1
Cd74; Mir5107	CD74 antigen (invariant polypeptide of major histocompatibility complex, class II antigen-associated); microRNA 5107	193.27	7.27E-10	TC1800000617.mm.2	NM_001042605; NM_010545; NR_039567; ENSMUST00000050487; ENSMUST00000097563; ENSMUST00000167610; BC003476; BC096435; uc008faz.1; uc008fba.1; uc029tnb.1
Gfap	glial fibrillary acidic protein	192.95	1.09E-12	TC1100003856.mm.2	NM_001131020; NM_010277; ENSMUST00000067444; ENSMUST00000077902; ENSMUST00000127909; BC139357; BC139358; OTTMUST00000006346; OTTMUST00000006347; uc007lsw.2; uc007lsx.2
C4a	complement component 4A (Rodgers blood group)	172.6	1.06E-11	TC1700002815.mm.2	NM_011413; BC141050; uc008cdp.1; uc012aqm.1; uc012aqn.1
Il6	interleukin 6	161.59	7.27E-10	TC0500000283.mm.2	NM_031168; ENSMUST00000026845; BC132458; BC138766; uc008wuu.1; uc008wuv.1; uc008wuw.1
Ly86	lymphocyte antigen 86	143.57	1.72E-12	TC1300000425.mm.2	NM_010745; ENSMUST00000021860; BC096414; uc007qcr.2
Tmem176a	transmembrane protein 176A	139.11	1.58E-12	TC0600000570.mm.2	NM_001098271; NM_025326; ENSMUST00000101426; ENSMUST00000168406; BC010831; uc009bvw.1; uc009bvx.1; uc009bvy.1
C1qb	complement component 1, q subcomponent, beta polypeptide	132.73	1.39E-11	TC0400003792.mm.2	NM_009777; ENSMUST00000046384; BC067001; OTTMUST00000022610; uc008vip.2
Cd72	CD72 antigen	104.81	4.65E-09	TC0400002523.mm.2	NM_001110320; NM_001110321; NM_001110322; NM_007654; ENSMUST00000030179; ENSMUST00000098104; ENSMUST00000098105; ENSMUST00000107925; ENSMUST00000107926; ENSMUST00000133110; ENSMUST00000134850; ENSMUST00000140284; ENSMUST00000141198; ENSMUST00000151868; BC003824; OTTMUST00000015747; OTTMUST00000015748; OTTMUST00000015749; OTTMUST00000015750; OTTMUST00000015751; OTTMUST00000015753; OTTMUST000000157…
Mpeg1	macrophage expressed gene 1	78.14	1.49E-11	TC1900000246.mm.2	NM_010821; ENSMUST00000081035; BC129843; BC129844; uc008gub.1
Serping1	serine (or cysteine) peptidase inhibitor, clade G, member 1	73.34	9.36E-12	TC0200003880.mm.2	NM_009776; ENSMUST00000023994; ENSMUST00000111641; ENSMUST00000131456; BC002026; OTTMUST00000032823; OTTMUST00000032824; OTTMUST00000032880; uc008kjd.2; uc008kje.2
C1qa	complement component 1, q subcomponent, alpha polypeptide	72.78	4.06E-09	TC0400003794.mm.2	NM_007572; ENSMUST00000046285; BC002086; OTTMUST00000022609; uc008vir.1
Fcer1g	Fc receptor, IgE, high affinity I, gamma polypeptide	66.44	4.06E-11	TC0100003533.mm.2	NM_010185; ENSMUST00000079957; ENSMUST00000150997; BC034163; OTTMUST00000050975; OTTMUST00000050976; uc007dnl.1
Hpgd	hydroxyprostaglandin dehydrogenase 15 (NAD)	63.94	8.71E-11	TC0800000621.mm.2	NM_008278; ENSMUST00000034026; BC021157; uc009lso.1
Fcgr3	Fc receptor, IgG, low affinity III	62.46	5.82E-11	TC0100003524.mm.2	NM_010188; ENSMUST00000164044; ENSMUST00000164179; ENSMUST00000168817; ENSMUST00000169017; BC052819; OTTMUST00000089518; OTTMUST00000089519; OTTMUST00000089520; OTTMUST00000089521; uc007dmy.2; uc007dmz.2; uc011wvw.1
Spi1	spleen focus forming virus (SFFV) proviral integration oncogene	61.15	8.67E-10	TC0200001368.mm.2	NM_011355; ENSMUST00000002180; ENSMUST00000131400; ENSMUST00000132741; ENSMUST00000169852; BC003815; OTTMUST00000033994; OTTMUST00000033995; OTTMUST00000091950; OTTMUST00000091951; uc008kuj.1
C1qc	complement component 1, q subcomponent, C chain	57.61	5.91E-09	TC0400003793.mm.2	NM_007574; ENSMUST00000046332; ENSMUST00000153104; BC043945; BC054443; BC075724; OTTMUST00000022607; OTTMUST00000022608; uc008viq.1
S1pr3	sphingosine-1-phosphate receptor 3	50.04	5.00E-09	TC1300000597.mm.2	NM_010101; ENSMUST00000087978; BC064007; BC068176; uc007qmf.2
Itgam	integrin alpha M	48.74	1.51E-09	TC0700001875.mm.2	NM_001082960; NM_008401; ENSMUST00000064821; ENSMUST00000098015; ENSMUST00000106240; ENSMUST00000106242; ENSMUST00000119696; ENSMUST00000120355; ENSMUST00000126475; ENSMUST00000134694; ENSMUST00000156593; OTTMUST00000076530; OTTMUST00000076531; OTTMUST00000076532; OTTMUST00000076533; OTTMUST00000076536; OTTMUST00000076537; OTTMUST00000076538; OTTMUST00000076539; uc009jxw.1; uc009jxx.1; uc009jxy.1…
Cd44	CD44 antigen	47.03	4.64E-10	TC0200004219.mm.2	NM_001039150; NM_001039151; NM_001177785; NM_001177786; NM_001177787; NM_009851; ENSMUST00000005218; ENSMUST00000060516; ENSMUST00000099673; ENSMUST00000111190; ENSMUST00000111191; ENSMUST00000111192; ENSMUST00000111194; ENSMUST00000111198; ENSMUST00000124624; BC051388; OTTMUST00000035222; OTTMUST00000035223; OTTMUST00000035224; OTTMUST00000035226; OTTMUST00000035227; OTTMUST00000035228; OTTMUST0…
Ctsc	cathepsin C	46.09	2.45E-09	TC0700001258.mm.2	NM_009982; ENSMUST00000032779; ENSMUST00000128791; ENSMUST00000131108; ENSMUST00000139159; ENSMUST00000152834; BC067063; OTTMUST00000077133; OTTMUST00000077134; OTTMUST00000077135; OTTMUST00000077136; OTTMUST00000077137; uc009ift.2; uc009ifu.2
Cd68	CD68 antigen	43.76	3.49E-10	TC1100003055.mm.2	ENSMUST00000018918; ENSMUST00000108654; ENSMUST00000154124; BC021637; OTTMUST00000013438; OTTMUST00000013439
Cpxm2	carboxypeptidase X 2 (M14 family)	43.27	5.91E-09	TC0700004403.mm.2	NM_018867; ENSMUST00000033149; ENSMUST00000127039; ENSMUST00000136188; ENSMUST00000150405; BC021444; OTTMUST00000062013; OTTMUST00000062086; OTTMUST00000062087; OTTMUST00000062096; uc009kbu.2; uc009kbv.2
Mnda	myeloid cell nuclear differentiation antigen	42.52	4.54E-10	TC0100003889.mm.2	NM_001033450; ENSMUST00000009340; BC132314; BC132316; BC145397; uc007drx.1
Fcrls	Fc receptor-like S, scavenger receptor	39.16	1.48E-09	TC0300002284.mm.2	NM_030707; ENSMUST00000090986; ENSMUST00000146512; BC016551; OTTMUST00000068039; OTTMUST00000068040; uc008pry.1; uc008prz.1
Ly6a	lymphocyte antigen 6 complex, locus A	38.93	1.79E-09	TC1500001728.mm.2	NM_001271416; NM_001271417; NM_001271418; NM_001271419; NM_001271446; NM_010738; ENSMUST00000023248; BC002070
Osmr	oncostatin M receptor	38	1.79E-09	TC1500001167.mm.2	NM_011019; ENSMUST00000022746; ENSMUST00000175862; ENSMUST00000176554; ENSMUST00000176826; ENSMUST00000177263; ENSMUST00000177478; BC137703; OTTMUST00000104138; OTTMUST00000104139; OTTMUST00000104140; OTTMUST00000104141; OTTMUST00000104142; OTTMUST00000104145; uc007vdt.2; uc007vdu.2; uc007vdv.2; uc011zrc.1
Ifitm3	interferon induced transmembrane protein 3	37.75	5.18E-09	TC0700004515.mm.2	NM_025378; ENSMUST00000026565; BC010291; OTTMUST00000097290; uc009kjc.1
Mustn1	musculoskeletal, embryonic nuclear protein 1	34.56	3.49E-10	TC1400000316.mm.2	NM_181390; ENSMUST00000040715; BC116939; BC116941; uc007svu.2
H2-DMb1	histocompatibility 2, class II, locus Mb1	33.8	6.03E-09	TC1700002780.mm.2	NM_010387; ENSMUST00000114232; ENSMUST00000174765; BC002237; BC003718; OTTMUST00000095561; OTTMUST00000095562; uc008cbr.1
Clca3a1; Clca1	chloride channel accessory 3A1; chloride channel accessory 1	33.78	7.13E-09	TC0300003251.mm.2	NM_009899; ENSMUST00000029932; ENSMUST00000059091; BC010260; BC132342; OTTMUST00000065725; OTTMUST00000065726
Il33	interleukin 33	33.46	1.42E-08	TC1900000448.mm.2	NM_001164724; NM_133775; ENSMUST00000025724; ENSMUST00000120388; ENSMUST00000136850; ENSMUST00000144528; ENSMUST00000177518; BC003847; OTTMUST00000070252; OTTMUST00000070253; OTTMUST00000070254; OTTMUST00000070255; OTTMUST00000103328; uc008hec.2; uc008hed.2
Ifi30	interferon gamma inducible protein 30	32.84	1.63E-07	TC0800002403.mm.2	NM_023065; ENSMUST00000034299; BC054852; uc009mbm.1
Laptm5	lysosomal-associated protein transmembrane 5	32.52	4.52E-07	TC0400001557.mm.2	NM_010686; ENSMUST00000030316; ENSMUST00000123550; ENSMUST00000125332; ENSMUST00000136082; ENSMUST00000139023; ENSMUST00000143450; ENSMUST00000151698; ENSMUST00000156170; ENSMUST00000156225; ENSMUST00000156742; BC020993; BC055057; BC158032; OTTMUST00000022019; OTTMUST00000022020; OTTMUST00000022021; OTTMUST00000022022; OTTMUST00000022023; OTTMUST00000022024; OTTMUST00000022025; OTTMUST00000022026…
Tyrobp	TYRO protein tyrosine kinase binding protein	29.68	1.75E-08	TC0700000561.mm.2	NM_011662; ENSMUST00000032800; BC056450; uc009gef.1
Mgp	matrix Gla protein	28.28	1.11E-07	TC0600003335.mm.2	NM_008597; ENSMUST00000032342; BC036991; BC069922; BC079478; uc009eml.1
Lrg1	leucine-rich alpha-2-glycoprotein 1	28.16	2.12E-08	TC1700002315.mm.2	NM_029796; ENSMUST00000041357; BC030733; BC092077; uc008dbb.1
AI607873	expressed sequence AI607873	27.57	1.13E-08	TC0100003593.mm.2	NM_001204910; ENSMUST00000042610; ENSMUST00000127730; BC150711; uc007dru.3; uc011www.2
Pros1	protein S (alpha)	26.81	1.90E-09	TC1600000788.mm.2	NM_011173; ENSMUST00000023629; ENSMUST00000127502; ENSMUST00000155940; BC128316; OTTMUST00000067401; OTTMUST00000067402; OTTMUST00000067625; uc007zpx.1
Tmem176b	transmembrane protein 176B	26.74	3.08E-11	TC0600002233.mm.2	NM_001164207; NM_001164208; NM_001164209; NM_001286651; NM_001286652; NM_023056; NR_104575; ENSMUST00000101429; ENSMUST00000164733; ENSMUST00000166247; BC019539; BC022166
Vim	vimentin	26.51	1.95E-09	TC0200000240.mm.2	NM_011701; ENSMUST00000028062; ENSMUST00000141365; ENSMUST00000148248; ENSMUST00000155605; BC089335; OTTMUST00000026365; OTTMUST00000026366; OTTMUST00000026367; OTTMUST00000026368; uc008ikb.2
Hexb	hexosaminidase B	26.27	3.49E-10	TC1300002481.mm.2	NM_010422; ENSMUST00000022169; uc007roc.2
Apobec1	apolipoprotein B mRNA editing enzyme, catalytic polypeptide 1	26.16	5.17E-08	TC0600003071.mm.2	NM_001134391; NM_031159; ENSMUST00000112585; ENSMUST00000112586; ENSMUST00000112587; ENSMUST00000143356; ENSMUST00000147760; BC003792; OTTMUST00000059665; OTTMUST00000059666; OTTMUST00000059667; OTTMUST00000059668; uc009dpk.1; uc009dpl.1
Gbp2	guanylate binding protein 2	25.41	9.29E-09	TC0300001447.mm.2	NM_010260; ENSMUST00000165774; ENSMUST00000169572; BC011336; BC032882; OTTMUST00000094412; OTTMUST00000094413; uc008roy.1
H2-Aa	histocompatibility 2, class II antigen A, alpha	25.05	1.11E-07	TC1700001905.mm.2	NM_010378; ENSMUST00000040655; ENSMUST00000165139; ENSMUST00000173944; ENSMUST00000174751; BC019721; BC029620; BC031711; BC043925; OTTMUST00000095576; OTTMUST00000095577; OTTMUST00000095578; OTTMUST00000095579; uc008ccd.1; uc008cce.1
Ms4a6d	membrane-spanning 4-domains, subfamily A, member 6D	24.74	2.12E-08	TC1900001137.mm.2	NM_026835; ENSMUST00000025582; ENSMUST00000125291; ENSMUST00000135351; ENSMUST00000155669; BC018331; BC029738; OTTMUST00000084015; OTTMUST00000084016; OTTMUST00000084017; OTTMUST00000084018; uc008gsm.1
Bst1	bone marrow stromal cell antigen 1	24.46	6.28E-08	TC0500000466.mm.2	NM_009763; ENSMUST00000101237; ENSMUST00000118126; ENSMUST00000125838; ENSMUST00000126976; OTTMUST00000066188; OTTMUST00000066189; OTTMUST00000066190; OTTMUST00000066191; uc008xia.1; uc008xib.1
C3ar1	complement component 3a receptor 1	23.68	4.90E-07	TC0600003079.mm.2	NM_009779; ENSMUST00000042081; BC003728; OTTMUST00000087717; uc009dps.1
Aif1	allograft inflammatory factor 1	23.35	9.59E-09	TC1700001952.mm.2	NM_019467; ENSMUST00000025257; ENSMUST00000172679; ENSMUST00000172693; ENSMUST00000173106; ENSMUST00000173281; ENSMUST00000173324; ENSMUST00000174044; BC021539; OTTMUST00000095830; OTTMUST00000095831; OTTMUST00000095832; OTTMUST00000095833; OTTMUST00000095834; OTTMUST00000095835; OTTMUST00000095836; uc008cgl.1; uc008cgm.1
B2m	beta-2 microglobulin	23.32	1.42E-08	TC0200001838.mm.2	NM_009735; ENSMUST00000102476; BC085164; OTTMUST00000036889; uc008maf.1
Cd53	CD53 antigen	21.51	1.00E-09	TC0300002695.mm.2	NM_007651; ENSMUST00000038845; BC021310; BC052905; uc008qwm.2
Trem2	triggering receptor expressed on myeloid cells 2	21.5	1.54E-06	TC1700000937.mm.2	NM_001272078; NM_031254; ENSMUST00000024791; ENSMUST00000113237; ENSMUST00000132340; ENSMUST00000148545; BC032959; BC033485; BC052784; OTTMUST00000049781; OTTMUST00000049782; OTTMUST00000049783; OTTMUST00000049784
H2-K1	histocompatibility 2, K1, K region	20.72	3.19E-09	TC1700001892.mm.2	NM_001001892; ENSMUST00000025181; ENSMUST00000087189; ENSMUST00000114311; ENSMUST00000172782; ENSMUST00000172912; ENSMUST00000173075; ENSMUST00000173317; ENSMUST00000173543; ENSMUST00000173602; BC011306; BC080756; BC151193; OTTMUST00000095518; OTTMUST00000095519; OTTMUST00000095520; OTTMUST00000095521; OTTMUST00000095522; OTTMUST00000095523; OTTMUST00000095524; OTTMUST00000095526; OTTMUST00000095…
Lyz2	lysozyme 2	20.57	1.81E-05	TC1000002929.mm.2	NM_017372; ENSMUST00000092163; BC002069; BC054463; uc007hda.1
Tnfrsf1a	tumor necrosis factor receptor superfamily, member 1a	20.55	8.71E-11	TC0600001459.mm.2	NM_011609; ENSMUST00000032491; ENSMUST00000125880; ENSMUST00000130257; ENSMUST00000131434; ENSMUST00000134803; ENSMUST00000144524; BC004599; BC052675; OTTMUST00000058165; OTTMUST00000058191; OTTMUST00000058192; OTTMUST00000058193; OTTMUST00000058194; OTTMUST00000084343; uc009dul.2
Cd180	CD180 antigen	20.13	2.04E-06	TC1300001155.mm.2	NM_008533; ENSMUST00000022124; ENSMUST00000167144; ENSMUST00000170878; ENSMUST00000171267; ENSMUST00000172138; OTTMUST00000090359; OTTMUST00000090360; OTTMUST00000090361; OTTMUST00000090362; OTTMUST00000090363; uc007rrx.1; uc007rry.1
Ctsz	cathepsin Z	19.86	3.00E-08	TC0200005314.mm.2	NM_022325; ENSMUST00000016400; BC008619; OTTMUST00000039661; uc008ofd.1
Ifitm1	interferon induced transmembrane protein 1	19.6	6.39E-09	TC0700002034.mm.2	NM_001112715; NM_026820; ENSMUST00000026564; ENSMUST00000106040; ENSMUST00000106042; BC027285; BC090258; BC090972; OTTMUST00000049966; OTTMUST00000049967; OTTMUST00000049968; uc009kja.2; uc009kjb.2
Ccl8	chemokine (C-C motif) ligand 8	18.68	3.73E-08	TC1100001223.mm.2	NM_021443; BC117101; BC117103; OTTMUST00000001813; uc007kmt.2
Pdpn	podoplanin	18.56	9.07E-08	TC0400003917.mm.2	NM_010329; ENSMUST00000030317; ENSMUST00000119654; BC026551; OTTMUST00000023620; OTTMUST00000070900
Ly6k	lymphocyte antigen 6 complex, locus K	18.46	4.80E-05	TC1500001720.mm.2	NM_029627; ENSMUST00000060301; ENSMUST00000168815; BC049723; OTTMUST00000089976; OTTMUST00000089977; uc007wga.1
Ctsh	cathepsin H	18.44	6.98E-08	TC0900001155.mm.2	NM_007801; ENSMUST00000034915; ENSMUST00000123320; ENSMUST00000127842; ENSMUST00000132718; ENSMUST00000142750; ENSMUST00000143172; ENSMUST00000151219; BC006878; OTTMUST00000059829; OTTMUST00000059830; OTTMUST00000059831; OTTMUST00000059832; OTTMUST00000059833; OTTMUST00000059834; OTTMUST00000059835; uc009qzv.2; uc012gyf.1
Slc43a3	solute carrier family 43, member 3	18.2	7.86E-09	TC0200001226.mm.2	NM_021398; ENSMUST00000090726; ENSMUST00000130278; ENSMUST00000138719; ENSMUST00000141650; ENSMUST00000155506; ENSMUST00000155537; BC089603; OTTMUST00000032390; OTTMUST00000032391; OTTMUST00000062993; OTTMUST00000062994; OTTMUST00000062995; OTTMUST00000062996; uc008kjn.2; uc008kjo.1
Gm15698	transcription elongation factor B (SIII), polypeptide 2 pseudogene	17.95	7.13E-09	TC1100003507.mm.2	NR_003564; uc007kvy.2
H2-Ab1	histocompatibility 2, class II antigen A, beta 1	17.94	2.01E-07	TC1700002781.mm.2	NM_207105; ENSMUST00000040828; ENSMUST00000173103; ENSMUST00000174875; BC008168; BC010322; BC057998; OTTMUST00000095573; OTTMUST00000095574; OTTMUST00000095575; uc008ccb.2; uc008ccc.1
Clca3a2; Clca2	chloride channel accessory 3A2; chloride channel accessory 2	17.89	1.69E-09	TC0300003252.mm.2	NM_030601; ENSMUST00000029929; ENSMUST00000159643; BC008147; OTTMUST00000065727; OTTMUST00000065728; uc008rqa.2
Selp	selectin, platelet	17.43	1.68E-05	TC0100001497.mm.2	NM_011347; ENSMUST00000160000; ENSMUST00000161020; ENSMUST00000161152; ENSMUST00000162102; ENSMUST00000162746; BC109158; BC109159; OTTMUST00000088484; OTTMUST00000088485; OTTMUST00000088486; OTTMUST00000088487; OTTMUST00000088488; uc007dhz.2
Ggta1	glycoprotein galactosyltransferase alpha 1, 3	17.39	3.00E-08	TC0200003365.mm.2	NM_001145821; NM_010283; ENSMUST00000044255; ENSMUST00000079424; ENSMUST00000102794; ENSMUST00000113001; ENSMUST00000113002; ENSMUST00000130913; ENSMUST00000131745; ENSMUST00000149442; ENSMUST00000164889; BC006810; OTTMUST00000028945; OTTMUST00000028946; OTTMUST00000028947; OTTMUST00000029161; OTTMUST00000029162; OTTMUST00000029163; OTTMUST00000029164; uc008jkk.2; uc008jkl.2; uc008jkm.2; uc008jkn…
Fxyd5; Mir7050	FXYD domain-containing ion transport regulator 5; microRNA 7050	15.93	9.32E-08	TC0700002786.mm.2	NM_001111073; NM_001287213; NM_001287217; NM_008761; NR_106017; ENSMUST00000009831; ENSMUST00000159753; ENSMUST00000159924; ENSMUST00000160006; ENSMUST00000160689; ENSMUST00000161259; ENSMUST00000161684; ENSMUST00000161805; ENSMUST00000162087; ENSMUST00000162116; ENSMUST00000162250; ENSMUST00000162733; OTTMUST00000088059; OTTMUST00000088060; OTTMUST00000088061; OTTMUST00000088094; OTTMUST00000088…
Serpina3f	serine (or cysteine) peptidase inhibitor, clade A, member 3F	15.84	3.48E-07	TC1200002524.mm.2	NM_001033335; NM_001168294; NM_001168295; ENSMUST00000101080; ENSMUST00000121337; ENSMUST00000167049; BC139132; BC139133; OTTMUST00000068279; OTTMUST00000068280; uc007oww.2; uc007owx.2; uc007owy.2
Cd24a	CD24a antigen	15.63	8.21E-08	TC1000000402.mm.2	NM_009846; ENSMUST00000058714; BC075622; uc007ezl.1
S100a11	S100 calcium binding protein A11	15.2	6.67E-09	TC0300000852.mm.2	NM_016740; ENSMUST00000029515; BC021916; BC086903; OTTMUST00000052513; uc008qfj.1
Cd52	CD52 antigen	14.71	1.95E-06	TC0400003724.mm.2	NM_013706; ENSMUST00000000696; ENSMUST00000137445; ENSMUST00000145122; BC027495; OTTMUST00000023776; OTTMUST00000023777; OTTMUST00000023778; uc008vea.2
Cfh	complement component factor h	14.43	1.53E-09	TC0100003193.mm.2	NM_009888; ENSMUST00000066859; ENSMUST00000111976; ENSMUST00000111977; ENSMUST00000123238; ENSMUST00000148225; BC066092; OTTMUST00000060596; OTTMUST00000060597; OTTMUST00000060598; OTTMUST00000060599; uc007cws.1; uc007cwt.1; uc007cwu.1; uc011wtg.1
Csf2rb2; Mir7676-1; Mir7676-2	colony stimulating factor 2 receptor, beta 2, low-affinity (granulocyte-macrophage); microRNA 7676-1; microRNA 7676-2	14.2	2.40E-08	TC1500001828.mm.2	NM_001287389; NM_007781; NR_106137; NR_106138; ENSMUST00000096356
Pld4	phospholipase D family, member 4	14.14	1.95E-09	TC1200001272.mm.2	NM_178911; ENSMUST00000063888; BC058565; uc007pfc.1; uc007pfd.1
Irgm1	immunity-related GTPase family M member 1	14.05	1.69E-09	TC1100002641.mm.2	NM_008326; ENSMUST00000049519; ENSMUST00000097271; ENSMUST00000147151; BC145957; OTTMUST00000012269; OTTMUST00000012270; OTTMUST00000012271; uc007ipg.1
H2-L; H2-D1	histocompatibility 2, D region locus L; histocompatibility 2, D region locus 1	14.02	1.11E-07	TC1700002790.mm.2	NM_001267808; NM_010380; BC132088; BC132655; OTTMUST00000095494; OTTMUST00000095496; OTTMUST00000095497; OTTMUST00000095498; uc008chf.1; uc008chg.1; uc008chh.1
Igfbpl1	insulin-like growth factor binding protein-like 1	14	5.07E-05	TC0400002587.mm.2	NM_018741; ENSMUST00000044297; ENSMUST00000145102; BC051960; OTTMUST00000015491; OTTMUST00000015492; uc008ssy.1
Scgb3a1	secretoglobin, family 3A, member 1	13.89	2.23E-07	TC1100000520.mm.2	NM_054037; NM_170727; ENSMUST00000043873; ENSMUST00000076006; BC086910; OTTMUST00000012360; OTTMUST00000012361
Adamtsl3	ADAMTS-like 3	13.87	3.29E-07	TC0700001186.mm.2	NM_001190374; ENSMUST00000172490; ENSMUST00000172784; ENSMUST00000173287; ENSMUST00000173828; ENSMUST00000174495; OTTMUST00000098137; OTTMUST00000098138; OTTMUST00000098139; OTTMUST00000098140; OTTMUST00000098141; uc009ida.2
H2-Q4	histocompatibility 2, Q region locus 4	13.85	2.09E-07	TC1700000684.mm.2	NM_001143689; ENSMUST00000081435; ENSMUST00000173975; BC010602; OTTMUST00000095617; OTTMUST00000095618; uc008chm.2
H2-Eb1	histocompatibility 2, class II antigen E beta	13.83	1.61E-07	TC1700002782.mm.2	NM_010382; ENSMUST00000074557; BC132163; BC132165; OTTMUST00000095581; uc008cch.1; uc008cci.1
Cd84	CD84 antigen	13.6	8.44E-08	TC0100001602.mm.2	NM_001252472; NM_001289470; NM_013489; ENSMUST00000042302; ENSMUST00000128189; ENSMUST00000135386; ENSMUST00000136479; ENSMUST00000155802; BC140952; BC144736; OTTMUST00000066580; OTTMUST00000066581; OTTMUST00000066582; OTTMUST00000066583; uc007dpd.3; uc007dpe.2
Emp3	epithelial membrane protein 3	13.45	3.82E-07	TC0700003028.mm.2	NM_001146346; NM_010129; ENSMUST00000038876; ENSMUST00000164119; BC001999; uc009gxv.2; uc009gxw.2
P2ry14; F630111L10Rik	purinergic receptor P2Y, G-protein coupled, 14; RIKEN cDNA F630111L10 gene	12.73	1.79E-08	TC0300002051.mm.2	NM_001008497; NM_001287119; NM_001287120; NM_001287121; NM_001287122; NM_001287123; NM_001287124; NM_133200; NR_045641; ENSMUST00000065220; ENSMUST00000091112; BC028995; BC058558; uc008pio.2
Mafb	v-maf musculoaponeurotic fibrosarcoma oncogene family, protein B (avian)	12.61	1.11E-07	TC0200005052.mm.2	NM_010658; ENSMUST00000099126; BC016434; BC038256; OTTMUST00000002303; uc008nqw.2
Serpina3m; Serpina3k	serine (or cysteine) peptidase inhibitor, clade A, member 3M; serine (or cysteine) peptidase inhibitor, clade A, member 3K	12.58	2.77E-06	TC1200001044.mm.2	NM_009253; NM_011458; ENSMUST00000043058; ENSMUST00000101078; ENSMUST00000168797; BC011158; BC011217; BC016407; BC019802; BC053337; OTTMUST00000090585; OTTMUST00000090587; uc007oxd.1; uc007oxe.2; uc007oxf.2
Mmp19	matrix metallopeptidase 19	11.74	1.89E-08	TC1000001621.mm.2	NM_001164197; NM_021412; ENSMUST00000026411; BC112966; uc007hof.1; uc007hog.2; uc007hoh.2
Il1r1	interleukin 1 receptor, type I	11.56	8.81E-08	TC0100000295.mm.2	NM_001123382; NM_008362; ENSMUST00000027241; ENSMUST00000114795; BC109135; uc007atv.1; uc007atw.1
Csf1r	colony stimulating factor 1 receptor	11.5	2.15E-08	TC1800000625.mm.2	NM_001037859; ENSMUST00000025523; ENSMUST00000115268; BC036343; BC043054; BC066863; OTTMUST00000035435; uc008fbn.1; uc008fbo.1; uc008fbp.1; uc012bdo.1
Lgals3	lectin, galactose binding, soluble 3	11.25	3.01E-07	TC1400000513.mm.2	NM_001145953; NM_010705; ENSMUST00000142734; ENSMUST00000144794; ENSMUST00000146468; ENSMUST00000150290; ENSMUST00000151405; BC132328; BC138790; BC145419; OTTMUST00000081619; OTTMUST00000081620; OTTMUST00000081621; OTTMUST00000081622; OTTMUST00000081623; uc007tia.2; uc007tib.2; uc007tic.2
Cxcl16	chemokine (C-X-C motif) ligand 16	11.24	1.23E-07	TC1100003097.mm.2	NM_023158; ENSMUST00000019064; ENSMUST00000126391; ENSMUST00000154475; BC019961; OTTMUST00000013602; OTTMUST00000013603; OTTMUST00000040903; uc007juw.1; uc007jux.1
Grn	granulin	11.04	6.21E-07	TC1100001688.mm.2	NM_008175; ENSMUST00000049460; ENSMUST00000123500; ENSMUST00000125819; ENSMUST00000127530; ENSMUST00000129997; ENSMUST00000135517; ENSMUST00000138451; ENSMUST00000148580; ENSMUST00000176953; ENSMUST00000177428; BC129849; BC129850; OTTMUST00000005699; OTTMUST00000005700; OTTMUST00000005701; OTTMUST00000005702; OTTMUST00000005784; OTTMUST00000005785; OTTMUST00000005786; OTTMUST00000104108; OTTMUST0…
Ifi204	interferon activated gene 204	10.82	4.87E-08	TC0100003888.mm.2	NM_008329; ENSMUST00000111214; OTTMUST00000085571; uc007drv.1
Cp	ceruloplasmin	10.8	6.03E-09	TC0300000137.mm.2	NM_001276248; NM_001276250; NM_007752; ENSMUST00000003714; ENSMUST00000091309; ENSMUST00000108325; ENSMUST00000108328; ENSMUST00000108329; ENSMUST00000125994; ENSMUST00000128615; ENSMUST00000129135; ENSMUST00000131454; ENSMUST00000131811; ENSMUST00000150264; ENSMUST00000172605; ENSMUST00000172860; ENSMUST00000173779; ENSMUST00000173848; ENSMUST00000174803; BC062957; OTTMUST00000057274; OTTMUST000…
Irgm2	immunity-related GTPase family M member 2	10.76	1.68E-07	TC1100004266.mm.2	NM_019440; ENSMUST00000108836; OTTMUST00000012725; uc007jav.2
Rassf4	Ras association (RalGDS/AF-6) domain family member 4	10.68	1.21E-05	TC0600002978.mm.2	NM_178045; ENSMUST00000035842; BC023245; BC060709; uc009dkm.2; uc009dkn.2; uc009dko.3
Anxa4	annexin A4	10.58	2.74E-07	TC0600002644.mm.2	NM_013471; ENSMUST00000001187; ENSMUST00000113675; ENSMUST00000123732; ENSMUST00000127152; ENSMUST00000129772; ENSMUST00000135921; ENSMUST00000155456; BC055871; OTTMUST00000052636; OTTMUST00000052654; OTTMUST00000052655; OTTMUST00000052656; OTTMUST00000053350; OTTMUST00000053351; uc009csm.2; uc009csn.2; uc009cso.2; uc009csp.1
Tm4sf1	transmembrane 4 superfamily member 1	10.54	1.11E-07	TC0300002023.mm.2	NM_008536; ENSMUST00000029376; ENSMUST00000171384; BC083073; uc008pgy.1; uc008pgz.1
Prph	peripherin	10.52	7.05E-07	TC1500001004.mm.2	NM_001163588; NM_001163589; NM_013639; ENSMUST00000024249; ENSMUST00000047104; BC046291; uc007xon.2; uc007xoo.2; uc007xop.2
H2-T23	histocompatibility 2, T region locus 23	10.39	1.23E-07	TC1700002819.mm.2	NM_010398; ENSMUST00000102678; ENSMUST00000174161; ENSMUST00000174471; ENSMUST00000174839; BC099472; OTTMUST00000035507; OTTMUST00000096069; OTTMUST00000096070; OTTMUST00000096071; uc008cjr.1
Tcf7l2	transcription factor 7 like 2, T cell specific, HMG box	10.25	8.70E-03	TC1900000787.mm.2	NM_001142918; NM_001142919; NM_001142920; NM_001142921; NM_001142922; NM_001142923; NM_001142924; NM_009333; ENSMUST00000041717; ENSMUST00000061496; ENSMUST00000111646; ENSMUST00000111649; ENSMUST00000111651; ENSMUST00000111652; ENSMUST00000111653; ENSMUST00000111654; ENSMUST00000111656; ENSMUST00000111657; ENSMUST00000111658; ENSMUST00000111659; ENSMUST00000111662; ENSMUST00000126434; ENSMUST000…
Hpgds	hematopoietic prostaglandin D synthase	10.17	1.86E-06	TC0600002404.mm.2	NM_019455; ENSMUST00000031982; ENSMUST00000170252; BC116735; BC116737; OTTMUST00000092349; OTTMUST00000092350; uc009cee.2
Runx1	runt related transcription factor 1	10.12	2.05E-07	TC1600002097.mm.2	NM_001111021; NM_001111022; NM_001111023; NM_009821; ENSMUST00000023673; ENSMUST00000113956; ENSMUST00000168195; BC069929; uc007zzl.1
Gbp10; Gbp6	guanylate-binding protein 10; guanylate binding protein 6	10.08	3.32E-07	TC0500002895.mm.2	NM_001039646; NM_194336; ENSMUST00000065588; BC007143; BC057969; BC112328; BC114209; BC115768; uc008ykz.2; uc008yla.2; uc008ylb.2; uc012eag.1
Ifitm2	interferon induced transmembrane protein 2	9.98	3.77E-08	TC0700004513.mm.2	NM_030694; ENSMUST00000081649; BC002102; BC002160; BC084679; uc009kiz.1
Anxa2	annexin A2	9.95	4.63E-07	TC0900000918.mm.2	NM_007585; ENSMUST00000034756; ENSMUST00000123470; ENSMUST00000134907; ENSMUST00000136282; ENSMUST00000143878; ENSMUST00000154591; BC003327; BC004659; BC005763; OTTMUST00000076481; OTTMUST00000076482; OTTMUST00000076483; OTTMUST00000076484; OTTMUST00000076485; OTTMUST00000076486; uc009qng.1; uc009qnh.1
Trim30a	tripartite motif-containing 30A	9.81	2.09E-07	TC0700003943.mm.2	NM_009099; ENSMUST00000076922; ENSMUST00000125762; ENSMUST00000142124; ENSMUST00000152397; BC005447; OTTMUST00000045993; OTTMUST00000045994; OTTMUST00000045995; OTTMUST00000045996; uc009iwh.1; uc009iwi.1; uc012frh.1
Cd9	CD9 antigen	9.74	1.43E-06	TC0600003148.mm.2	NM_007657; ENSMUST00000032492; ENSMUST00000130132; ENSMUST00000140024; BC070474; OTTMUST00000054430; OTTMUST00000054431; OTTMUST00000054432; uc009dun.1
Cfb	complement factor B	9.69	1.63E-06	TC1700002816.mm.2	NM_001142706; NM_008198; ENSMUST00000025229; ENSMUST00000128767; ENSMUST00000133127; ENSMUST00000141295; ENSMUST00000153400; ENSMUST00000154526; ENSMUST00000176203; ENSMUST00000176332; BC005451; OTTMUST00000085838; OTTMUST00000085839; OTTMUST00000085840; OTTMUST00000085841; OTTMUST00000085842; OTTMUST00000110532; uc008cdy.2; uc012aqq.1
Spp1	secreted phosphoprotein 1	9.67	3.88E-06	TC0500001025.mm.2	NM_001204201; NM_001204202; NM_001204203; NM_001204233; NM_009263; ENSMUST00000031243; ENSMUST00000086833; ENSMUST00000112746; ENSMUST00000112747; ENSMUST00000112748; ENSMUST00000132457; ENSMUST00000145084; BC002113; BC057858; BC080720; OTTMUST00000059773; OTTMUST00000059774; OTTMUST00000059775; OTTMUST00000059776; OTTMUST00000059777; OTTMUST00000059778; OTTMUST00000059779; uc008yki.2; uc008ykj.2…
Tgfbi	transforming growth factor, beta induced	9.65	3.14E-06	TC1300000691.mm.2	NM_009369; ENSMUST00000045173; BC129900; BC129901; uc011zae.1; uc011zaf.1
Ctsd; Ifitm10	cathepsin D; interferon induced transmembrane protein 10	9.61	7.50E-08	TC0700004565.mm.2	NM_009983; NM_177265; ENSMUST00000059223; ENSMUST00000066401; ENSMUST00000084412; ENSMUST00000105988; ENSMUST00000123543; ENSMUST00000131791; ENSMUST00000133843; ENSMUST00000140032; ENSMUST00000151120; ENSMUST00000153679; BC049666; BC054758; BC057931; OTTMUST00000045191; OTTMUST00000045192; OTTMUST00000045193; OTTMUST00000045194; OTTMUST00000045195; OTTMUST00000045196; OTTMUST00000045257; OTTMUST…
Slc16a3	solute carrier family 16 (monocarboxylic acid transporters), member 3	9.51	2.00E-04	TC1100002052.mm.2	NM_001038653; NM_001038654; NM_030696; ENSMUST00000070653; ENSMUST00000100130; ENSMUST00000129473; ENSMUST00000133029; ENSMUST00000134540; ENSMUST00000140467; ENSMUST00000154187; ENSMUST00000168579; BC046525; OTTMUST00000009433; OTTMUST00000009434; OTTMUST00000009435; OTTMUST00000009436; OTTMUST00000009437; OTTMUST00000073127; uc007muw.1; uc007mux.1; uc007muy.1
Ctla2a	cytotoxic T lymphocyte-associated protein 2 alpha	9.44	4.26E-06	TC1300002143.mm.2	NM_001145799; NM_007796; ENSMUST00000021880; BC028437; uc007qvx.2; uc007qvy.2
Nupr1	nuclear protein transcription regulator 1	9.25	3.16E-07	TC0700004288.mm.2	NM_019738; ENSMUST00000032961; ENSMUST00000131174; ENSMUST00000151105; BC002109; OTTMUST00000062207; OTTMUST00000062208; OTTMUST00000062209; uc009jsd.1
Srgn	serglycin	9.25	7.09E-07	TC1000002260.mm.2	NM_011157; ENSMUST00000020271; ENSMUST00000159020; ENSMUST00000160643; ENSMUST00000160987; ENSMUST00000162161; ENSMUST00000162956; BC037076; OTTMUST00000060836; OTTMUST00000060837; OTTMUST00000060838; OTTMUST00000060839; OTTMUST00000060840; uc007fhi.1
Gm1966	predicted gene 1966	9.13	3.50E-06	TC0700004011.mm.2	NM_001277179; NM_001277180; NM_001277181; NM_001277182; NM_001277183
Lilrb4a	leukocyte immunoglobulin-like receptor, subfamily B, member 4A	9.05	1.86E-06	TC1000003214.mm.2	NM_013532; ENSMUST00000078778; BC006591; BC099532
H2-DMb2	histocompatibility 2, class II, locus Mb2	8.95	9.95E-07	TC1700002779.mm.2	NM_010388; ENSMUST00000041982; ENSMUST00000171231; ENSMUST00000173262; BC141105; BC145385; BC145386; BC171960; OTTMUST00000095480; OTTMUST00000095559; OTTMUST00000095560; uc008cbn.1
Scn7a	sodium channel, voltage-gated, type VII, alpha	8.75	8.07E-07	TC0200003682.mm.2	NM_009135; ENSMUST00000042792; OTTMUST00000031614; uc008jxf.2; uc008jxg.1
Ifit3	interferon-induced protein with tetratricopeptide repeats 3	8.75	2.15E-05	TC1900000501.mm.2	NM_010501; ENSMUST00000102825; BC003804; BC089563; OTTMUST00000040263; uc008hgo.1
Stat3	signal transducer and activator of transcription 3	8.62	4.89E-08	TC1100003790.mm.2	NM_011486; NM_213659; NM_213660; ENSMUST00000092671; ENSMUST00000103114; ENSMUST00000127638; ENSMUST00000130686; ENSMUST00000137093; ENSMUST00000137367; ENSMUST00000138438; ENSMUST00000146971; ENSMUST00000151544; ENSMUST00000152601; ENSMUST00000152623; ENSMUST00000154170; ENSMUST00000155972; ENSMUST00000156645; BC003806; BC019168; OTTMUST00000004321; OTTMUST00000004322; OTTMUST00000004323; OTTMUS…
Pqlc3	PQ loop repeat containing	8.62	6.97E-07	TC1200001464.mm.2	NM_001161111; NM_172574; ENSMUST00000054536; ENSMUST00000067572; ENSMUST00000134938; ENSMUST00000137960; ENSMUST00000140933; ENSMUST00000141232; ENSMUST00000156360; BC025220; OTTMUST00000068060; OTTMUST00000068061; OTTMUST00000068062; OTTMUST00000068063; OTTMUST00000068064; OTTMUST00000068065; OTTMUST00000068066; uc007nck.2; uc007ncl.2
Olfml3	olfactomedin-like 3	8.61	3.73E-07	TC0300002629.mm.2	NM_133859; ENSMUST00000029440; ENSMUST00000154145; ENSMUST00000157042; ENSMUST00000169286; BC005485; OTTMUST00000070920; OTTMUST00000070921; OTTMUST00000070922; uc008qte.1; uc008qtf.1
H2-DMa	histocompatibility 2, class II, locus DMa	8.59	1.14E-05	TC1700000618.mm.2	NM_010386; ENSMUST00000042121; ENSMUST00000173907; BC001996; BC049992; OTTMUST00000095557; OTTMUST00000095558
Cd63	CD63 antigen	8.45	1.16E-06	TC1000001625.mm.2	NM_001042580; NM_001282966; NM_007653; ENSMUST00000026407; ENSMUST00000105229; BC008108; BC012212; BC083161; uc007hou.1; uc007hov.1
Unc93b1	unc-93 homolog B1 (C. elegans)	8.22	5.85E-06	TC1900000019.mm.2	NM_001161428; NM_019449; ENSMUST00000161415; ENSMUST00000162193; ENSMUST00000162708; ENSMUST00000165711; BC018388; BC023731; OTTMUST00000088920; OTTMUST00000088921; OTTMUST00000088922; uc008fxr.2; uc008fxs.2; uc008fxt.1; uc012bfz.1
Apoc1	apolipoprotein C-I	8.19	1.45E-05	TC0700002496.mm.2	NM_001110009; NM_007469; ENSMUST00000045035; ENSMUST00000108451; BC019398; BC094638
Lcp1	lymphocyte cytosolic protein 1	7.99	2.69E-05	TC1400001054.mm.2	NM_001247984; NM_008879; ENSMUST00000122840; ENSMUST00000124499; ENSMUST00000124608; ENSMUST00000125833; ENSMUST00000130510; ENSMUST00000131802; ENSMUST00000134114; ENSMUST00000143539; ENSMUST00000145303; ENSMUST00000148609; ENSMUST00000149883; BC022943; OTTMUST00000060380; OTTMUST00000060381; OTTMUST00000060382; OTTMUST00000060383; OTTMUST00000060384; OTTMUST00000060385; OTTMUST00000060386; OTTM…
Spint1	serine protease inhibitor, Kunitz type 1	7.87	1.42E-05	TC0200001765.mm.2	NM_016907; ENSMUST00000028783; ENSMUST00000110816; ENSMUST00000110817; ENSMUST00000134872; ENSMUST00000139903; BC005769; OTTMUST00000037745; OTTMUST00000037746; OTTMUST00000037747; OTTMUST00000037748; OTTMUST00000037749; uc008ltk.1
Sulf1	sulfatase 1	7.77	2.09E-08	TC0100000064.mm.2	NM_001198565; NM_001198566; NM_172294; ENSMUST00000088585; ENSMUST00000177608; ENSMUST00000180062; BC034547; BC049276; uc007aia.2; uc007aib.2; uc007aic.1; uc007aid.1; uc007aie.1
S100a6	S100 calcium binding protein A6 (calcyclin)	7.71	4.50E-05	TC0300000809.mm.2	NM_011313; ENSMUST00000001051; BC003832; BC010774; uc008qdb.1
Iqgap2	IQ motif containing GTPase activating protein 2	7.71	1.85E-06	TC1300002463.mm.2	NM_027711; ENSMUST00000068603; BC150958; uc007rmo.1; uc007rmp.1
Vav1	vav 1 oncogene	7.68	1.23E-07	TC1700001033.mm.2	NM_001163815; NM_001163816; NM_011691; ENSMUST00000005889; ENSMUST00000008847; ENSMUST00000112870; ENSMUST00000169220; ENSMUST00000174878; BC020487; OTTMUST00000095127; OTTMUST00000095128; OTTMUST00000095129; OTTMUST00000095130; OTTMUST00000095131; uc008den.2; uc008dep.2; uc008deq.2; uc008der.2
Arpc1b	actin related protein 2/3 complex, subunit 1B	7.6	8.79E-07	TC0500001764.mm.2	NM_023142; ENSMUST00000085679; ENSMUST00000126343; ENSMUST00000128229; ENSMUST00000129033; ENSMUST00000136074; ENSMUST00000138235; ENSMUST00000138900; ENSMUST00000138922; ENSMUST00000141602; ENSMUST00000144375; BC003441; BC010275; BC092051; OTTMUST00000055324; OTTMUST00000055335; OTTMUST00000055336; OTTMUST00000055337; OTTMUST00000055338; OTTMUST00000055339; OTTMUST00000055340; OTTMUST00000055341…
Lgals1	lectin, galactose binding, soluble 1	7.56	2.67E-07	TC1500000658.mm.2	NM_008495; ENSMUST00000089377; BC002063; BC099479; uc007wrv.1
Ccdc3	coiled-coil domain containing 3	7.5	1.64E-07	TC0200000048.mm.2	NM_028804; ENSMUST00000027988; BC058616; OTTMUST00000025427; uc008ifo.1
Csf1	colony stimulating factor 1 (macrophage)	7.46	7.50E-06	TC0300002718.mm.2	NM_001113529; NM_001113530; NM_007778; ENSMUST00000014743; ENSMUST00000118593; ENSMUST00000120243; ENSMUST00000120654; ENSMUST00000153114; ENSMUST00000155557; ENSMUST00000156820; BC066187; BC066200; BC066205; OTTMUST00000065739; OTTMUST00000065740; OTTMUST00000065741; OTTMUST00000065742; OTTMUST00000065743; OTTMUST00000065744; OTTMUST00000065745; uc008qxk.2; uc008qxl.2; uc008qxm.1; uc008qxn.1
Tmem106a	transmembrane protein 106A	7.36	6.00E-08	TC1100001661.mm.2	NM_144830; ENSMUST00000039581; ENSMUST00000100403; ENSMUST00000107194; ENSMUST00000128614; ENSMUST00000128659; ENSMUST00000143045; BC022145; BC033268; OTTMUST00000006008; OTTMUST00000006009; OTTMUST00000006010; OTTMUST00000006011; OTTMUST00000006012; OTTMUST00000006013; uc007lpl.1; uc007lpm.1; uc007lpn.1
Ifit3b	interferon-induced protein with tetratricopeptide repeats 3B	7.33	6.79E-05	TC1900000502.mm.2	NM_001005858; ENSMUST00000076249
Slc14a1	solute carrier family 14 (urea transporter), member 1	7.31	9.26E-08	TC1800001637.mm.2	NM_001171010; NM_001171011; NM_028122; ENSMUST00000091813; ENSMUST00000160292; ENSMUST00000160639; BC058594; BC086673; BC100570; OTTMUST00000088105; OTTMUST00000088107; OTTMUST00000088108; uc008fsc.2; uc008fsd.2; uc008fse.1
Ptprc	protein tyrosine phosphatase, receptor type, C	7.29	1.17E-07	TC0100003167.mm.2	NM_001111316; NM_001268286; NM_011210; ENSMUST00000112036; ENSMUST00000182138; ENSMUST00000182283; ENSMUST00000182755; ENSMUST00000183229; ENSMUST00000183262; ENSMUST00000183301; OTTMUST00000113094; OTTMUST00000113095; OTTMUST00000113096; OTTMUST00000113099; OTTMUST00000113100; OTTMUST00000113101; uc007cvj.2; uc007cvk.2
Igfbp7	insulin-like growth factor binding protein 7	7.28	5.17E-08	TC0500002651.mm.2	NM_001159518; NM_008048; ENSMUST00000046746; ENSMUST00000163898; BC092538; uc008xwf.2; uc012dxr.1
Myof	myoferlin	7.19	2.87E-06	TC1900001461.mm.2	NM_001099634; ENSMUST00000041475; ENSMUST00000172095; BC150790; uc008hit.1; uc008hiu.1; uc012blf.1
Tmem173	transmembrane protein 173	7.13	5.90E-05	TC1800001181.mm.2	NM_001289591; NM_001289592; NM_028261; ENSMUST00000115728; BC046640; uc008emt.3; uc008emu.3; uc008emv.3
Tnni1	troponin I, skeletal, slow 1	7.03	3.64E-06	TC0100003869.mm.2	NM_001112702; NM_021467; ENSMUST00000129217; ENSMUST00000137331; ENSMUST00000139986; ENSMUST00000148201; ENSMUST00000152075; ENSMUST00000152208; ENSMUST00000154463; BC023170; OTTMUST00000082800; OTTMUST00000082801; OTTMUST00000082802; OTTMUST00000082803; OTTMUST00000082805; OTTMUST00000082806; OTTMUST00000082807
A2m	alpha-2-macroglobulin	6.96	1.35E-07	TC0600001372.mm.2	NM_175628; ENSMUST00000032203; BC072642; uc009doq.1
Il4ra	interleukin 4 receptor, alpha	6.92	1.23E-06	TC0700001793.mm.2	NM_001008700; ENSMUST00000033004; BC112911; uc009jqb.1; uc009jqc.1; uc009jqd.1
Tlr2	toll-like receptor 2	6.89	3.04E-06	TC0300002236.mm.2	NM_011905; ENSMUST00000029623; BC014693; uc008ppn.2
Csf3r	colony stimulating factor 3 receptor (granulocyte)	6.89	7.65E-05	TC0400001449.mm.2	NM_001252651; NM_007782; NR_045561; ENSMUST00000030673; ENSMUST00000106162; ENSMUST00000140426; ENSMUST00000153968; BC115865; BC116635; OTTMUST00000021097; OTTMUST00000021098; OTTMUST00000021099; uc008usd.3; uc008use.3; uc012dla.2
Casp4	caspase 4, apoptosis-related cysteine peptidase	6.86	4.08E-06	TC0900000032.mm.2	NM_007609; ENSMUST00000027012; ENSMUST00000152651; ENSMUST00000159461; ENSMUST00000160064; ENSMUST00000160521; ENSMUST00000162846; ENSMUST00000163086; BC061255; OTTMUST00000085221; OTTMUST00000085222; OTTMUST00000085223; OTTMUST00000085224; OTTMUST00000085225; OTTMUST00000085226; OTTMUST00000085227; uc012gnn.1
Fn1	fibronectin 1	6.85	2.69E-07	TC0100002544.mm.2	NM_001276408; NM_001276409; NM_001276410; NM_001276411; NM_001276412; NM_001276413; NM_010233; ENSMUST00000055226; BC138421; BC145271
Pik3ap1	phosphoinositide-3-kinase adaptor protein 1	6.71	1.52E-05	TC1900001506.mm.2	NM_031376; ENSMUST00000059672; BC113141; uc008hlu.1; uc008hlv.1
Casp1	caspase 1	6.65	1.45E-05	TC0900000031.mm.2	NM_009807; ENSMUST00000027015; BC008152; uc009obr.1
Parp3	poly (ADP-ribose) polymerase family, member 3	6.63	2.74E-07	TC0900003011.mm.2	NM_145619; ENSMUST00000067218; ENSMUST00000112479; ENSMUST00000123555; ENSMUST00000125850; ENSMUST00000139362; ENSMUST00000140029; ENSMUST00000145396; ENSMUST00000156426; BC014870; BC058754; OTTMUST00000084583; OTTMUST00000084584; OTTMUST00000084585; OTTMUST00000084586; OTTMUST00000084587; OTTMUST00000084588; OTTMUST00000084589; OTTMUST00000084590; uc009rjw.1; uc009rjx.1; uc009rjy.1; uc009rjz.1; …
Stom	stomatin	6.58	3.64E-07	TC0200003362.mm.2	NM_013515; ENSMUST00000028241; BC003789; OTTMUST00000028766; uc008jkh.1
Casp12	caspase 12	6.58	3.31E-06	TC0900000033.mm.2	NM_009808; ENSMUST00000027009; ENSMUST00000138308; ENSMUST00000149520; ENSMUST00000151332; ENSMUST00000151788; BC028979; OTTMUST00000084912; OTTMUST00000084913; OTTMUST00000084914; OTTMUST00000084915; OTTMUST00000084916; uc009obv.2; uc009obw.2; uc009obx.2; uc012gno.1; uc012gnp.1
Ecscr	endothelial cell surface expressed chemotaxis and apoptosis regulator	6.58	6.79E-05	TC1800001180.mm.2	NM_001033141; ENSMUST00000097618; ENSMUST00000123973; ENSMUST00000124237; ENSMUST00000133064; ENSMUST00000134656; ENSMUST00000143684; OTTMUST00000082905; OTTMUST00000082906; OTTMUST00000082907; OTTMUST00000082908; OTTMUST00000082909; OTTMUST00000082910; uc008emr.1; uc012bbi.1
Vwa5a	von Willebrand factor A domain containing 5A	6.57	1.21E-05	TC0900000412.mm.2	NM_001145957; NM_172767; ENSMUST00000001544; ENSMUST00000118144; ENSMUST00000129598; ENSMUST00000130295; ENSMUST00000137972; ENSMUST00000149376; ENSMUST00000152295; BC004727; BC065153; OTTMUST00000067812; OTTMUST00000067813; OTTMUST00000067834; OTTMUST00000067835; OTTMUST00000067836; OTTMUST00000067837; OTTMUST00000067838; uc009oxa.2; uc012grc.1
Bin2	bridging integrator 2	6.56	7.19E-06	TC1500002247.mm.2	NM_001270537; ENSMUST00000182068; ENSMUST00000182494; ENSMUST00000182574; ENSMUST00000182775; ENSMUST00000182814; ENSMUST00000183193; ENSMUST00000183211; OTTMUST00000113348; OTTMUST00000113374; OTTMUST00000113375; OTTMUST00000114507; OTTMUST00000114508; OTTMUST00000114509; OTTMUST00000114510
Serpinf2	serine (or cysteine) peptidase inhibitor, clade F, member 2	6.54	2.00E-04	TC1100003224.mm.2	NM_008878; ENSMUST00000043696; ENSMUST00000108437; ENSMUST00000128330; ENSMUST00000142094; BC026756; OTTMUST00000013993; OTTMUST00000013994; OTTMUST00000013995; uc007kdr.2
Fmod	fibromodulin	6.46	4.12E-06	TC0100001218.mm.2	NM_021355; ENSMUST00000048183; ENSMUST00000162779; BC064779; OTTMUST00000088428; OTTMUST00000088429; uc007crd.1
Ctsl	cathepsin L	6.43	9.21E-07	TC1300002204.mm.2	NM_009984; ENSMUST00000021933; BC068163; uc007qyw.1
Cebpd	CCAAT/enhancer binding protein (C/EBP), delta	6.43	4.08E-06	TC1600000192.mm.2	NM_007679; BC139293; uc007yhx.1
Pnp	purine-nucleoside phosphorylase	6.39	1.05E-06	TC1400000574.mm.2	NM_013632; ENSMUST00000048615; ENSMUST00000178092; BC003788; BC052679; OTTMUST00000080867; uc007tme.2
Irf1	interferon regulatory factor 1	6.37	9.27E-06	TC1100000614.mm.2	NM_001159393; NM_001159396; NM_008390; ENSMUST00000019043; ENSMUST00000108920; ENSMUST00000108922; ENSMUST00000123376; ENSMUST00000128336; ENSMUST00000133291; ENSMUST00000138913; ENSMUST00000140866; ENSMUST00000142221; ENSMUST00000153054; BC003821; OTTMUST00000012562; OTTMUST00000012563; OTTMUST00000012564; OTTMUST00000012565; OTTMUST00000012566; OTTMUST00000012567; OTTMUST00000012568; OTTMUST000…
Pon3	paraoxonase 3	6.35	1.43E-07	TC0600001807.mm.2	NM_173006; ENSMUST00000031773; ENSMUST00000125686; ENSMUST00000129344; ENSMUST00000156848; ENSMUST00000176039; ENSMUST00000176948; BC099416; OTTMUST00000058914; OTTMUST00000058915; OTTMUST00000058916; OTTMUST00000058917; OTTMUST00000104043; OTTMUST00000104044; uc009awe.1; uc012ehv.1
Mgst1	microsomal glutathione S-transferase 1	6.33	1.66E-05	TC0600001639.mm.2	NM_019946; ENSMUST00000008684; ENSMUST00000118091; ENSMUST00000120230; ENSMUST00000120302; ENSMUST00000120939; ENSMUST00000125810; ENSMUST00000140932; BC009155; OTTMUST00000066907; OTTMUST00000066908; OTTMUST00000066909; OTTMUST00000066910; OTTMUST00000066911; OTTMUST00000066912; OTTMUST00000066913; uc009enk.1
Lgmn	legumain	6.33	6.01E-08	TC1200002251.mm.2	NM_011175; ENSMUST00000021607; ENSMUST00000110020; ENSMUST00000146499; BC132515; BC132519; OTTMUST00000056433; OTTMUST00000056434; OTTMUST00000056435; uc007oue.1; uc007ouf.1
Casp8	caspase 8	6.32	3.50E-06	TC0100000440.mm.2	NM_001080126; NM_001277926; NM_009812; ENSMUST00000027189; ENSMUST00000165549; BC006737; BC049955; uc007bcs.1; uc007bct.1
Slc11a1	solute carrier family 11 (proton-coupled divalent metal ion transporters), member 1	6.32	5.43E-07	TC0100000632.mm.2	NM_013612; ENSMUST00000027368; ENSMUST00000127487; ENSMUST00000131511; ENSMUST00000133896; ENSMUST00000134189; ENSMUST00000135137; ENSMUST00000136786; ENSMUST00000147233; ENSMUST00000149166; ENSMUST00000155865; BC109137; BC109138; OTTMUST00000040229; OTTMUST00000040230; OTTMUST00000040231; OTTMUST00000040232; OTTMUST00000040233; OTTMUST00000040234; OTTMUST00000040235; OTTMUST00000040236; OTTMUST0…
Tap1	transporter 1, ATP-binding cassette, sub-family B (MDR/TAP)	6.32	5.25E-06	TC1700000621.mm.2	NM_001161730; NM_013683; ENSMUST00000041633; ENSMUST00000166287; ENSMUST00000166582; ENSMUST00000166853; ENSMUST00000168351; ENSMUST00000170086; ENSMUST00000171148; BC013802; BC024897; OTTMUST00000093466; OTTMUST00000093467; OTTMUST00000093468; OTTMUST00000093469; OTTMUST00000093470; OTTMUST00000093471; OTTMUST00000093472; uc008cbt.2; uc008cbu.2; uc008cbv.2; uc012apt.1; uc012apu.1
Vcam1	vascular cell adhesion molecule 1	6.27	3.36E-05	TC0300002802.mm.2	NM_011693; ENSMUST00000029574; BC011159; BC029823; uc008rbx.1; uc008rby.2
Ms4a6c	membrane-spanning 4-domains, subfamily A, member 6C	6.23	7.19E-06	TC1900000221.mm.2	NM_001166376; NM_028595; ENSMUST00000165310; BC062247; uc008gsg.2; uc008gsh.2
Ecm1; Mir7014	extracellular matrix protein 1; microRNA 7014	6.21	2.10E-03	TC0300002482.mm.2	NM_001252653; NM_007899; NR_105981; ENSMUST00000029753; ENSMUST00000117507; ENSMUST00000123143; ENSMUST00000128885; ENSMUST00000131376; ENSMUST00000137912; ENSMUST00000144958; ENSMUST00000147217; ENSMUST00000153026; ENSMUST00000155815; BC138693; BC145381; OTTMUST00000075058; OTTMUST00000075059; OTTMUST00000075060; OTTMUST00000075061; OTTMUST00000075062; OTTMUST00000075063; OTTMUST00000075064; OTT…
Id3	inhibitor of DNA binding 3	6.14	5.08E-05	TC0400001677.mm.2	NM_008321; ENSMUST00000008016; ENSMUST00000133946; ENSMUST00000151001; BC145871; BC145873; OTTMUST00000022874; OTTMUST00000022875; OTTMUST00000086552; uc012dnf.1
Vwf	Von Willebrand factor homolog	6.12	1.54E-06	TC0600001462.mm.2	NM_011708; ENSMUST00000100941; ENSMUST00000112253; ENSMUST00000112254; ENSMUST00000126709; ENSMUST00000129436; ENSMUST00000134073; ENSMUST00000139678; ENSMUST00000141521; ENSMUST00000146264; ENSMUST00000147101; ENSMUST00000150548; OTTMUST00000052714; OTTMUST00000052738; OTTMUST00000052739; OTTMUST00000052740; OTTMUST00000052741; OTTMUST00000052742; OTTMUST00000053373; OTTMUST00000053374; OTTMUST0…
Igsf6	immunoglobulin superfamily, member 6	6.1	3.00E-04	TC0700004207.mm.2	NM_030691; ENSMUST00000047194; BC057951; uc009jnm.1
Cnn3	calponin 3, acidic	6.08	6.47E-08	TC0300001232.mm.2	NM_028044; ENSMUST00000029773; BC055711; BC085268; uc008rdy.1; uc012cwy.1
Zfp36l1	zinc finger protein 36, C3H type-like 1	6.08	2.90E-03	TC1200001988.mm.2	NM_007564; ENSMUST00000021552; ENSMUST00000165114; BC016621; uc007oal.1
Sbno2	strawberry notch homolog 2 (Drosophila)	6.06	2.42E-06	TC1000002490.mm.2	NM_183426; ENSMUST00000042771; BC056369; uc007gbm.1; uc007gbn.1; uc007gbo.1; uc007gbp.1; uc007gbq.1; uc007gbr.1; uc007gbs.1
Lect1	leukocyte cell derived chemotaxin 1	6.06	3.00E-04	TC1400002493.mm.2	NM_010701; ENSMUST00000022603; ENSMUST00000165204; ENSMUST00000165835; ENSMUST00000167524; ENSMUST00000172331; BC045152; OTTMUST00000089652; OTTMUST00000089653; OTTMUST00000089654; OTTMUST00000089655; OTTMUST00000089656; uc007utg.2; uc011zoy.1
Irf9	interferon regulatory factor 9	6.06	4.89E-07	TC1400002834.mm.2	NM_001159417; NM_001159418; NM_008394; ENSMUST00000126269; ENSMUST00000130697; ENSMUST00000136109; ENSMUST00000138037; ENSMUST00000145680; BC005435; BC012968; OTTMUST00000072012; OTTMUST00000072014; OTTMUST00000072015; OTTMUST00000072016; OTTMUST00000072017; uc007tzk.2; uc007tzl.2; uc007tzm.1; uc007tzn.1
Dab2	disabled 2, mitogen-responsive phosphoprotein	6.04	3.73E-06	TC1500000031.mm.2	NM_001008702; NM_001037905; NM_001102400; NM_023118; ENSMUST00000078019; ENSMUST00000080880; ENSMUST00000110663; ENSMUST00000110664; ENSMUST00000159046; ENSMUST00000159490; ENSMUST00000159552; ENSMUST00000160134; ENSMUST00000161040; ENSMUST00000161558; ENSMUST00000161812; ENSMUST00000162094; ENSMUST00000162140; ENSMUST00000163082; BC006588; BC016887; OTTMUST00000083955; OTTMUST00000083956; OTTMUS…
Gbp3	guanylate binding protein 3	6.03	8.59E-06	TC0300001446.mm.2	NM_001289492; NM_001289493; NM_018734; ENSMUST00000029935; ENSMUST00000106221; ENSMUST00000106222; ENSMUST00000128609; ENSMUST00000142060; ENSMUST00000142731; BC019195; OTTMUST00000055906; OTTMUST00000055907; OTTMUST00000055908; OTTMUST00000055909; OTTMUST00000055910; OTTMUST00000055911; uc008rov.1
Arhgdib	Rho, GDP dissociation inhibitor (GDI) beta	6.02	3.86E-06	TC0600003337.mm.2	NM_007486; ENSMUST00000032344; ENSMUST00000111891; ENSMUST00000111892; ENSMUST00000154440; BC031763; OTTMUST00000056391; OTTMUST00000056392; OTTMUST00000056393; OTTMUST00000056394
Ifi27	interferon, alpha-inducible protein 27	6.02	7.00E-04	TC1200001030.mm.2	NM_026790; NM_194066; NM_194067; NM_194068; NM_194069; ENSMUST00000066701; ENSMUST00000076702; ENSMUST00000076788; ENSMUST00000079294; ENSMUST00000085065; ENSMUST00000122905; ENSMUST00000140838; ENSMUST00000148824; ENSMUST00000153670; BC125301; BC125636; BC128276; OTTMUST00000052130; OTTMUST00000052131; OTTMUST00000052132; OTTMUST00000052133; OTTMUST00000052134; OTTMUST00000052135; OTTMUST0000005…
D17H6S56E-5	DNA segment, Chr 17, human D6S56E 5	6.01	3.20E-05	TC1700001938.mm.2	BC027314; uc008cex.1
Il10rb	interleukin 10 receptor, beta	5.92	1.00E-03	TC1600002173.mm.2	NM_008349; ENSMUST00000023691; ENSMUST00000137612; ENSMUST00000144215; ENSMUST00000152729; ENSMUST00000156133; BC145791; OTTMUST00000070213; OTTMUST00000070214; OTTMUST00000070215; OTTMUST00000070216; OTTMUST00000070217; uc007zxj.1; uc007zxk.2
Steap3	STEAP family member 3	5.85	2.92E-06	TC0100002965.mm.2	NM_001085409; NM_133186; ENSMUST00000112639; ENSMUST00000112640; ENSMUST00000112641; ENSMUST00000112643; ENSMUST00000140490; BC037435; OTTMUST00000050942; OTTMUST00000050943; OTTMUST00000050944; OTTMUST00000050945; OTTMUST00000050946; uc007cji.1; uc007cjj.1
Gusb	glucuronidase, beta	5.85	6.00E-04	TC0500003313.mm.2	NM_010368; ENSMUST00000026613; ENSMUST00000111307; ENSMUST00000111308; ENSMUST00000122994; ENSMUST00000126676; BC071226; OTTMUST00000058837; OTTMUST00000058838; OTTMUST00000058839; OTTMUST00000058840; OTTMUST00000058841; uc008ztt.1; uc008ztu.1; uc008ztv.1; uc008ztw.1; uc008ztx.1
Tlr4	toll-like receptor 4	5.84	1.80E-03	TC0400000743.mm.2	NM_021297; ENSMUST00000048096; ENSMUST00000107365; ENSMUST00000143580; ENSMUST00000147008; BC029856; OTTMUST00000000668; OTTMUST00000000669; OTTMUST00000000670; OTTMUST00000020618; uc008thv.1
Cyr61	cysteine rich protein 61	5.82	1.36E-05	TC0300003087.mm.2	NM_010516; ENSMUST00000029846; BC066019; uc008rqq.2
Egln3	egl-9 family hypoxia-inducible factor 3	5.81	2.50E-03	TC1200001742.mm.2	NM_028133; ENSMUST00000039516; BC044926; BC058278; BC069893; OTTMUST00000088785; uc007nns.2
Cyyr1	cysteine and tyrosine-rich protein 1	5.77	3.73E-06	TC1600001971.mm.2	NM_144853; ENSMUST00000114174; ENSMUST00000162621; ENSMUST00000163020; ENSMUST00000175700; BC099957; BC125594; BC125596; OTTMUST00000070687; OTTMUST00000070748; OTTMUST00000070749; OTTMUST00000110551; uc007ztu.2
Sulf2	sulfatase 2	5.72	1.16E-06	TC0200005164.mm.2	NM_001252578; NM_001252579; NM_028072; ENSMUST00000088086; ENSMUST00000109249; ENSMUST00000125503; ENSMUST00000133395; ENSMUST00000139266; ENSMUST00000143996; ENSMUST00000146497; BC141086; OTTMUST00000002215; OTTMUST00000002216; OTTMUST00000002217; OTTMUST00000038600; OTTMUST00000038601; OTTMUST00000038602; OTTMUST00000038603; uc008nyk.2; uc008nyl.2; uc029uid.1
H2-M3	histocompatibility 2, M region locus 3	5.72	3.00E-04	TC1700000765.mm.2	NM_013819; ENSMUST00000038580; BC031984; OTTMUST00000096441; uc008cmo.1
Ncf1	neutrophil cytosolic factor 1	5.69	5.45E-06	TC0500003368.mm.2	NM_001286037; NM_010876; NR_104383; ENSMUST00000016094; ENSMUST00000111275; ENSMUST00000126934; ENSMUST00000139249; ENSMUST00000144086; ENSMUST00000146354; ENSMUST00000182626; BC055836; OTTMUST00000048313; OTTMUST00000048314; OTTMUST00000048315; OTTMUST00000048316; OTTMUST00000048317; OTTMUST00000048318; OTTMUST00000116858; uc008zvg.2; uc008zvi.2
Tnfaip8l2	tumor necrosis factor, alpha-induced protein 8-like 2	5.67	1.00E-04	TC0300002467.mm.2	NM_027206; ENSMUST00000013851; BC055879; BC094616; OTTMUST00000053173; uc008qif.1
Cd37	CD37 antigen	5.65	1.86E-05	TC0700002999.mm.2	NM_007645; ENSMUST00000033063; ENSMUST00000098461; ENSMUST00000107797; ENSMUST00000128823; ENSMUST00000131290; ENSMUST00000138404; ENSMUST00000145089; ENSMUST00000146293; ENSMUST00000154014; BC019402; OTTMUST00000062490; OTTMUST00000062491; OTTMUST00000062492; OTTMUST00000062493; OTTMUST00000062494; OTTMUST00000062495; OTTMUST00000062496; OTTMUST00000062497; OTTMUST00000062498; uc009guh.1; uc009g…
Inpp5d	inositol polyphosphate-5-phosphatase D	5.59	6.56E-05	TC0100000822.mm.2	NM_001110192; NM_001110193; NM_010566; ENSMUST00000042275; ENSMUST00000072999; ENSMUST00000163222; ENSMUST00000163548; ENSMUST00000163576; ENSMUST00000164592; ENSMUST00000165554; ENSMUST00000167032; ENSMUST00000168783; ENSMUST00000169754; ENSMUST00000170300; BC108328; OTTMUST00000091932; OTTMUST00000091933; OTTMUST00000091934; OTTMUST00000091935; OTTMUST00000091936; OTTMUST00000091937; OTTMUST000…
Apoe	apolipoprotein E	5.55	7.76E-08	TC0700002497.mm.2	NM_009696; ENSMUST00000003066; ENSMUST00000167646; ENSMUST00000172808; ENSMUST00000172983; ENSMUST00000173739; ENSMUST00000174064; ENSMUST00000174144; ENSMUST00000174191; ENSMUST00000174355; ENSMUST00000174710; BC028816; BC083351; OTTMUST00000098456; OTTMUST00000098457; OTTMUST00000098458; OTTMUST00000098459; OTTMUST00000098460; OTTMUST00000098461; OTTMUST00000098462; OTTMUST00000098463; OTTMUST0…
Tnfrsf9	tumor necrosis factor receptor superfamily, member 9	5.54	1.88E-05	TC0400001992.mm.2	NM_001077508; NM_001077509; NM_011612; ENSMUST00000030808; ENSMUST00000060901; ENSMUST00000105671; ENSMUST00000105672; ENSMUST00000116257; ENSMUST00000126707; ENSMUST00000135169; ENSMUST00000139826; ENSMUST00000146133; BC028507; OTTMUST00000023800; OTTMUST00000023801; OTTMUST00000023802; OTTMUST00000023803; OTTMUST00000023804; OTTMUST00000023805; OTTMUST00000023806; uc008vya.1; uc008vyb.1; uc008v…
Dkk3	dickkopf homolog 3 (Xenopus laevis)	5.51	1.97E-05	TC0700004119.mm.2	NM_015814; ENSMUST00000033036; BC046304; BC050934; uc009jgi.1; uc009jgj.1; uc009jgk.1
Cyth4	cytohesin 4	5.4	1.56E-06	TC1500000649.mm.2	NM_028195; ENSMUST00000043069; BC139054; BC139056; uc007wps.2; uc007wpt.1; uc007wpu.1; uc007wpv.2; uc011zvu.1
Ch25h	cholesterol 25-hydroxylase	5.37	2.79E-05	TC1900001418.mm.2	NM_009890; ENSMUST00000050562; BC039919; uc008hgj.1
Ube2l6	ubiquitin-conjugating enzyme E2L 6	5.36	2.85E-05	TC0200001222.mm.2	NM_019949; ENSMUST00000102642; ENSMUST00000150325; ENSMUST00000154709; ENSMUST00000159150; BC008238; OTTMUST00000032887; OTTMUST00000032888; OTTMUST00000032889; OTTMUST00000086949; uc012byn.1
Gpr65	G-protein coupled receptor 65	5.36	4.00E-04	TC1200000959.mm.2	NM_008152; ENSMUST00000075072; BC011332
Dpysl3	dihydropyrimidinase-like 3	5.36	1.21E-05	TC1800001269.mm.2	NM_001136086; NM_009468; ENSMUST00000025379; ENSMUST00000118043; ENSMUST00000118071; ENSMUST00000121805; ENSMUST00000124207; ENSMUST00000135547; BC023003; OTTMUST00000073510; OTTMUST00000073511; OTTMUST00000073512; OTTMUST00000073513; OTTMUST00000073514; OTTMUST00000073515
Prelp	proline arginine-rich end leucine-rich repeat	5.35	5.56E-06	TC0100003099.mm.2	NM_054077; ENSMUST00000048432; ENSMUST00000127583; BC019775; OTTMUST00000066465; OTTMUST00000066608; uc007crc.3
Klhl6	kelch-like 6	5.34	1.27E-06	TC1600001337.mm.2	NM_183390; ENSMUST00000058839; ENSMUST00000165530; ENSMUST00000166801; ENSMUST00000171910; BC100568; OTTMUST00000089800; OTTMUST00000089801; OTTMUST00000089802; OTTMUST00000089803; uc007ypg.2
Plek	pleckstrin	5.33	1.54E-06	TC1100002249.mm.2	NM_019549; ENSMUST00000020321; ENSMUST00000102881; ENSMUST00000156101; BC066185; OTTMUST00000011599; OTTMUST00000011600; OTTMUST00000011601; uc007ibv.2; uc007ibw.2
Psmb8	proteasome (prosome, macropain) subunit, beta type 8 (large multifunctional peptidase 7)	5.32	5.25E-06	TC1700000622.mm.2	NM_010724; ENSMUST00000025196; ENSMUST00000172960; ENSMUST00000173441; BC013785; BC051450; OTTMUST00000095569; OTTMUST00000095570; OTTMUST00000095571; uc012apv.1
Dock2	dedicator of cyto-kinesis 2	5.31	4.00E-04	TC1100002497.mm.2	NM_033374; ENSMUST00000093193; ENSMUST00000101364; ENSMUST00000101365; ENSMUST00000127846; ENSMUST00000143540; ENSMUST00000154178; ENSMUST00000157036
Sema3e	sema domain, immunoglobulin domain (Ig), short basic domain, secreted, (semaphorin) 3E	5.22	1.61E-05	TC0500000093.mm.2	NM_011348; ENSMUST00000073957; ENSMUST00000130116; BC057956; OTTMUST00000073649; OTTMUST00000073810; uc008wme.1; uc012dsh.1
Man2b1	mannosidase 2, alpha B1	5.2	2.02E-06	TC0800000983.mm.2	NM_010764; ENSMUST00000034121; BC005430; uc009mpk.1
Tnfsf10	tumor necrosis factor (ligand) superfamily, member 10	5.19	3.83E-06	TC0300000161.mm.2	NM_009425; ENSMUST00000046383; ENSMUST00000174840; BC138807; BC138808; OTTMUST00000096865; OTTMUST00000096866; uc008otm.1; uc008otn.1
Sept9	septin 9	5.16	1.22E-05	TC1100001956.mm.2	NM_001113486; NM_001113487; NM_001113488; NM_017380; ENSMUST00000019038; ENSMUST00000093907; ENSMUST00000100193; ENSMUST00000106349; ENSMUST00000106354; ENSMUST00000127383; ENSMUST00000129387; ENSMUST00000134852; ENSMUST00000153668; ENSMUST00000155331; BC046524; OTTMUST00000008318; OTTMUST00000008319; OTTMUST00000008320; OTTMUST00000008321; OTTMUST00000008322; OTTMUST00000008323; OTTMUST000000087…
Pdlim1	PDZ and LIM domain 1 (elfin)	5.15	6.82E-06	TC1900001484.mm.2	NM_016861; ENSMUST00000068439; ENSMUST00000182432; ENSMUST00000182540; ENSMUST00000182636; ENSMUST00000182813; BC004809; OTTMUST00000113837; OTTMUST00000113838; OTTMUST00000113839; OTTMUST00000113840; OTTMUST00000113841; uc008hkk.2; uc008hkl.2
Ltbr	lymphotoxin B receptor	5.13	2.53E-07	TC0600003145.mm.2	NM_010736; ENSMUST00000032489; ENSMUST00000160901; ENSMUST00000161891; BC138590; BC138591; OTTMUST00000087730; OTTMUST00000087731; OTTMUST00000087732; uc009duj.1
Nbl1	neuroblastoma, suppression of tumorigenicity 1	5.09	5.09E-06	TC0400003841.mm.2	NM_008675; ENSMUST00000042844; ENSMUST00000132900; ENSMUST00000132940; BC099856; BC099857; BC099858; BC107810; OTTMUST00000022949; OTTMUST00000022950; OTTMUST00000022951; uc008vls.1
Bst2	bone marrow stromal cell antigen 2	5.08	9.24E-05	TC0800002431.mm.2	NM_198095; ENSMUST00000051672; BC027328; BC056638; BC087949; uc009mdr.1
Cx3cr1	chemokine (C-X3-C motif) receptor 1	5.08	2.25E-06	TC0900003248.mm.2	NM_009987; ENSMUST00000064165; ENSMUST00000177637; BC012653
Tgfbr2	transforming growth factor, beta receptor II	5.07	3.05E-06	TC0900003199.mm.2	NM_009371; NM_029575; ENSMUST00000035014; ENSMUST00000061101; uc009rys.2; uc009ryt.2
Adamts1	a disintegrin-like and metallopeptidase (reprolysin type) with thrombospondin type 1 motif, 1	5	9.97E-06	TC1600001974.mm.2	NM_009621; ENSMUST00000023610; ENSMUST00000125897; ENSMUST00000138474; BC040382; BC050834; OTTMUST00000047513; OTTMUST00000047514; OTTMUST00000047515; uc012aho.1
Xaf1	XIAP associated factor 1	4.97	3.49E-06	TC1100000989.mm.2	NM_001037713; ENSMUST00000094041; ENSMUST00000140842; ENSMUST00000142921; ENSMUST00000146233; ENSMUST00000151440; OTTMUST00000013799; OTTMUST00000013800; OTTMUST00000013801; OTTMUST00000013802; OTTMUST00000084527; uc007jyq.2; uc007jyr.2; uc011xyi.1
Herc6	hect domain and RLD 6	4.96	1.14E-05	TC0600003503.mm.2	NM_025992; ENSMUST00000031817; uc009cci.2; uc009ccj.2; uc009cck.1
Ahnak; Mir6367	AHNAK nucleoprotein (desmoyokin); microRNA 6367	4.95	6.24E-06	TC1900000171.mm.2	NM_001039959; NM_001286518; NM_009643; NR_104460; NR_105786; ENSMUST00000092955; ENSMUST00000092956
Muc1	mucin 1, transmembrane	4.94	5.00E-04	TC0300000753.mm.2	NM_013605; ENSMUST00000041142; ENSMUST00000139206; ENSMUST00000146844; BC005441; OTTMUST00000048120; OTTMUST00000048121; OTTMUST00000048122
Elk3	ELK3, member of ETS oncogene family	4.94	1.61E-05	TC1000002693.mm.2	NM_001282967; NM_013508; ENSMUST00000008542; ENSMUST00000129827; ENSMUST00000133365; ENSMUST00000151153; BC005686; BC053402; BC055735; OTTMUST00000084101; OTTMUST00000084102; OTTMUST00000084104; OTTMUST00000084105; uc011xlr.1; uc011xls.1; uc011xlt.1; uc011xlu.1
Ctsb	cathepsin B	4.93	9.17E-07	TC1400000895.mm.2	NM_007798; ENSMUST00000006235; BC006656; uc007uhh.2
Fyb	FYN binding protein	4.93	1.54E-06	TC1500000037.mm.2	NM_001278269; NM_011815; ENSMUST00000090461; ENSMUST00000159604; ENSMUST00000159714; ENSMUST00000160612; ENSMUST00000161947; ENSMUST00000162154; ENSMUST00000162430; ENSMUST00000163073; BC141352; OTTMUST00000088668; OTTMUST00000088669; OTTMUST00000088670; OTTMUST00000088671; OTTMUST00000088672; OTTMUST00000088673; OTTMUST00000088674; OTTMUST00000088675
Chil1	chitinase-like 1	4.87	3.30E-03	TC0100001222.mm.2	NM_007695; ENSMUST00000082060; ENSMUST00000132873; ENSMUST00000133701; ENSMUST00000134812; ENSMUST00000139254; ENSMUST00000144819; ENSMUST00000153856; ENSMUST00000156873; BC003780; BC004734; BC005611; OTTMUST00000074544; OTTMUST00000074545; OTTMUST00000074546; OTTMUST00000074547; OTTMUST00000074548; OTTMUST00000074549; OTTMUST00000077094; uc007crg.2
Prss23	protease, serine 23	4.87	2.68E-05	TC0700003714.mm.2	NM_029614; ENSMUST00000041761; BC018517; uc009ifz.1; uc009iga.1
Tagap	T cell activation Rho GTPase activating protein	4.83	2.34E-05	TC1700000077.mm.2	NM_145968; ENSMUST00000036370; BC030886; BC039780; BC150728; OTTMUST00000088332; uc008air.2
Ier3	immediate early response 3	4.83	7.84E-05	TC1700000703.mm.2	NM_133662; ENSMUST00000003635; BC006950; OTTMUST00000096511; uc008cio.1
Slc7a2	solute carrier family 7 (cationic amino acid transporter, y+ system), member 2	4.81	1.66E-05	TC0800000482.mm.2	NM_001044740; NM_007514; ENSMUST00000057784; ENSMUST00000098816; ENSMUST00000117077; ENSMUST00000118432; ENSMUST00000141505; BC127082; OTTMUST00000078362; OTTMUST00000078363; OTTMUST00000078364; OTTMUST00000078365; OTTMUST00000078366; uc009lnf.1; uc009lng.1
Antxr1	anthrax toxin receptor 1	4.79	1.61E-05	TC0600002648.mm.2	NM_054041; ENSMUST00000042025; BC094544; uc009ctd.1; uc009cte.1; uc009ctf.1; uc009ctg.1
Trf	transferrin	4.74	1.51E-06	TC0900003344.mm.2	NM_133977; ENSMUST00000035158; ENSMUST00000112503; ENSMUST00000112645; ENSMUST00000126359; ENSMUST00000164377; ENSMUST00000165296; ENSMUST00000168142; ENSMUST00000170904; BC012313; BC022986; BC092046; OTTMUST00000060811; OTTMUST00000060812; OTTMUST00000060813; OTTMUST00000090280; OTTMUST00000090281; OTTMUST00000090287; OTTMUST00000090289; OTTMUST00000090290; uc009rgj.1
Parp12	poly (ADP-ribose) polymerase family, member 12	4.73	2.00E-04	TC0600002114.mm.2	NM_172893; ENSMUST00000038398; ENSMUST00000129916; BC120733; BC137645; OTTMUST00000056172; OTTMUST00000056173; uc009blg.2
Ptgs1	prostaglandin-endoperoxide synthase 1	4.67	1.00E-04	TC0200000651.mm.2	NM_008969; ENSMUST00000062069; ENSMUST00000133777; ENSMUST00000144319; ENSMUST00000149930; ENSMUST00000151351; BC005573; BC023322; OTTMUST00000028971; OTTMUST00000028972; OTTMUST00000028973; OTTMUST00000028974; OTTMUST00000028975
Pik3cg	phosphoinositide-3-kinase, catalytic, gamma polypeptide	4.67	2.00E-04	TC1200001605.mm.2	NM_001146200; NM_001146201; NM_020272; ENSMUST00000053215; ENSMUST00000085469; ENSMUST00000126814; ENSMUST00000156904; BC051246; OTTMUST00000082636; OTTMUST00000082637; OTTMUST00000082638; OTTMUST00000082639; uc007nia.1; uc007nib.2; uc007nic.2; uc011ylh.1
Nckap1l	NCK associated protein 1 like	4.66	7.24E-05	TC1500001131.mm.2	NM_153505; ENSMUST00000047405; BC037096; uc007xyf.1; uc007xyg.1; uc012aak.1
Cd14	CD14 antigen	4.66	4.84E-06	TC1800001197.mm.2	NM_009841; ENSMUST00000061829; BC057889
Bicc1	bicaudal C homolog 1 (Drosophila)	4.62	2.37E-05	TC1000002353.mm.2	NM_031397; ENSMUST00000014473; ENSMUST00000131445; ENSMUST00000143791; ENSMUST00000144740; BC111523; OTTMUST00000060990; OTTMUST00000061087; OTTMUST00000061088; OTTMUST00000061090; uc007fog.2; uc007foh.2; uc007foi.1
Samsn1	SAM domain, SH3 domain and nuclear localization signals, 1	4.61	5.46E-05	TC1600001919.mm.2	NM_023380; ENSMUST00000114239; ENSMUST00000114240; ENSMUST00000139691; ENSMUST00000147447; ENSMUST00000150248; BC052906; BC064778; OTTMUST00000057474; OTTMUST00000057526; OTTMUST00000057529; OTTMUST00000057534; OTTMUST00000057567; uc007zrs.1; uc007zrt.1; uc007zru.1
Rbp1	retinol binding protein 1, cellular	4.57	1.00E-04	TC0900001232.mm.2	NM_011254; ENSMUST00000052068; BC018254; BC091751; uc009rdj.1
Csf2rb	colony stimulating factor 2 receptor, beta, low-affinity (granulocyte-macrophage)	4.57	1.00E-04	TC1500000641.mm.2	NM_007780; ENSMUST00000096355; BC113202; uc007woz.2; uc007wpa.2; uc011zvn.1; uc011zvo.1
Ncf4	neutrophil cytosolic factor 4	4.52	5.00E-04	TC1500000640.mm.2	NM_008677; ENSMUST00000096357; ENSMUST00000126028; ENSMUST00000133618; ENSMUST00000146147; ENSMUST00000147303; ENSMUST00000148646; BC025517; OTTMUST00000069709; OTTMUST00000069710; OTTMUST00000069711; OTTMUST00000069712; OTTMUST00000069713; OTTMUST00000069714; uc007wow.2; uc007wox.2
Ly6c1	lymphocyte antigen 6 complex, locus C1	4.52	3.73E-05	TC1500001729.mm.2	NM_001252055; NM_001252056; NM_001252057; NM_001252058; NM_010741; ENSMUST00000065408; ENSMUST00000179762; BC010764; uc007wgn.2; uc007wgo.2; uc029ssd.1; uc029sse.1; uc029ssf.1
H2-Q5	histocompatibility 2, Q region locus 5	4.51	9.99E-05	TC1700000685.mm.2	NR_051981; OTTMUST00000095865; OTTMUST00000095866
Zfp36l2	zinc finger protein 36, C3H type-like 2	4.48	7.00E-04	TC1700002647.mm.2	NM_001001806; ENSMUST00000060366; BC139416; OTTMUST00000047765; uc008dsq.2
Man2b2	mannosidase 2, alpha B2	4.47	4.00E-04	TC0500002266.mm.2	NM_008550; ENSMUST00000031002; ENSMUST00000124711; ENSMUST00000147893; BC066211; OTTMUST00000060872; OTTMUST00000060873; OTTMUST00000060874; uc008xfb.2; uc008xfc.1; uc008xfd.1
Cd302	CD302 antigen	4.44	5.00E-04	TC0200003599.mm.2	NM_025422; ENSMUST00000028356; ENSMUST00000074606; BC005501; OTTMUST00000030754; OTTMUST00000030755
Rasl11a	RAS-like, family 11, member A	4.44	1.10E-03	TC0500001796.mm.2	NM_026864; ENSMUST00000031646; BC118009; uc009anm.1; uc009ann.1
Npc2	Niemann-Pick type C2	4.44	4.62E-05	TC1200002081.mm.2	NM_023409; ENSMUST00000021668; BC003471; BC007190; uc007oft.1
Bmp2k	BMP2 inducible kinase	4.42	3.51E-05	TC0500000934.mm.2	NM_080708; ENSMUST00000035635; ENSMUST00000112974; OTTMUST00000051066; OTTMUST00000051067; uc008yfo.1; uc008yfp.1
Lpcat2	lysophosphatidylcholine acyltransferase 2	4.41	3.30E-05	TC0800001078.mm.2	NM_173014; ENSMUST00000046290; ENSMUST00000130471; ENSMUST00000151106; BC144806; BC150666; OTTMUST00000060701; OTTMUST00000060702; OTTMUST00000060732; uc009muf.1; uc009mug.1; uc012gii.1; uc012gij.1
9930111J21Rik2	RIKEN cDNA 9930111J21 gene 2	4.39	2.10E-03	TC1100002648.mm.2	NM_173434; ENSMUST00000093152; ENSMUST00000101295; ENSMUST00000132768; OTTMUST00000012302; OTTMUST00000012303; OTTMUST00000012313; uc007ipn.1
Timp2	tissue inhibitor of metalloproteinase 2	4.38	3.79E-06	TC1100004157.mm.2	NM_011594; ENSMUST00000017610; ENSMUST00000155707; BC049126; OTTMUST00000008565; OTTMUST00000008566; uc007mow.1
Cyp1b1	cytochrome P450, family 1, subfamily b, polypeptide 1	4.38	1.00E-04	TC1700002571.mm.2	NM_009994; ENSMUST00000024894; BC050063; uc008dqb.1; uc008dqc.1
Mir692-3; Ftl1; Ftl2-ps	microRNA 692-3; ferritin light polypeptide 1; ferritin light polypeptide 2, pseudogene	4.37	2.12E-05	TC0400001446.mm.2	NR_035409; BC106145; OTTMUST00000021336
Fxyd1	FXYD domain-containing ion transport regulator 1	4.36	1.16E-05	TC0700002788.mm.2	NM_019503; NM_052991; NM_052992; NM_194321; ENSMUST00000039909; ENSMUST00000071697; ENSMUST00000108110; BC024671; uc009ght.2; uc009ghu.2; uc009ghv.2; uc009ghw.2; uc009ghx.2; uc009ghy.2
Stc2	stanniocalcin 2	4.35	6.00E-04	TC1100002457.mm.2	NM_011491; ENSMUST00000020546; ENSMUST00000134199; ENSMUST00000139991; ENSMUST00000149467; ENSMUST00000152094; BC012206; OTTMUST00000011957; OTTMUST00000011958; OTTMUST00000011959; OTTMUST00000011960; OTTMUST00000011961; uc007iij.1; uc007iik.1
Irak3	interleukin-1 receptor-associated kinase 3	4.34	2.00E-04	TC1000003019.mm.2	NM_028679; ENSMUST00000020448; ENSMUST00000135106; ENSMUST00000140237; ENSMUST00000143100; ENSMUST00000145665; BC120829; BC120831; OTTMUST00000086213; OTTMUST00000086214; OTTMUST00000086215; OTTMUST00000086216; OTTMUST00000086217; uc007het.1; uc007heu.1; uc011xov.1
Pam	peptidylglycine alpha-amidating monooxygenase	4.28	4.83E-05	TC0100002866.mm.2	NM_013626; ENSMUST00000058762; ENSMUST00000097625; ENSMUST00000159041; ENSMUST00000159131; ENSMUST00000159428; ENSMUST00000159585; ENSMUST00000159841; ENSMUST00000160210; ENSMUST00000161071; ENSMUST00000161567; ENSMUST00000162426; ENSMUST00000162681; ENSMUST00000162803; ENSMUST00000163007; OTTMUST00000088381; OTTMUST00000088382; OTTMUST00000088383; OTTMUST00000088384; OTTMUST00000088385; OTTMUST0…
Tgfbr1	transforming growth factor, beta receptor I	4.28	1.30E-03	TC0400000519.mm.2	NM_009370; ENSMUST00000007757; ENSMUST00000044234; ENSMUST00000107725; ENSMUST00000123962; ENSMUST00000126171; BC063260; OTTMUST00000015672; OTTMUST00000015673; OTTMUST00000015674; OTTMUST00000015675; OTTMUST00000015676; uc008sun.1; uc008suo.1; uc008sup.1
H2-Q7; H2-Q9	histocompatibility 2, Q region locus 7; histocompatibility 2, Q region locus 9	4.27	5.14E-07	TC1700002789.mm.2	NM_001198560; NM_001198561; NM_001201460; NM_010394; ENSMUST00000071951; ENSMUST00000076256; ENSMUST00000078205; ENSMUST00000116598; ENSMUST00000173016; ENSMUST00000173788; BC120554; OTTMUST00000095869; OTTMUST00000095870; OTTMUST00000095876; uc008chs.2; uc012arh.1; uc012ari.1
Tmem140	transmembrane protein 140	4.25	2.00E-04	TC0600000340.mm.2	NM_197986; ENSMUST00000074949; ENSMUST00000123019; BC020080; BC023802; OTTMUST00000054826; OTTMUST00000054827; uc009bht.1; uc009bhu.1
Ftl1	ferritin light polypeptide 1	4.25	5.60E-06	TC0700003006.mm.2	NM_010240; BC019840; BC081462; BC083350; BC085309; BC092259; BC106146; OTTMUST00000054058; OTTMUST00000054059; OTTMUST00000054060; OTTMUST00000054061; OTTMUST00000054062; uc009gvf.1; uc009gvg.1
Rai14	retinoic acid induced 14	4.21	8.00E-04	TC1500001207.mm.2	NM_001166408; NM_030690; ENSMUST00000090339; ENSMUST00000169385; BC052458; uc007vgl.1; uc007vgm.1; uc007vgn.2; uc007vgo.2
Hcls1	hematopoietic cell specific Lyn substrate 1	4.21	9.95E-05	TC1600000529.mm.2	NM_008225; ENSMUST00000023531; ENSMUST00000163755; ENSMUST00000164050; BC007469; OTTMUST00000091538; OTTMUST00000091539; OTTMUST00000091540; uc007zdi.2
Calcrl	calcitonin receptor-like	4.2	4.58E-06	TC0200003865.mm.2	NM_018782; ENSMUST00000074262; ENSMUST00000099944; ENSMUST00000151295; BC138537; BC138540; OTTMUST00000032380; OTTMUST00000032381; uc008kii.3
Mdfic	MyoD family inhibitor domain containing	4.2	1.70E-03	TC0600000115.mm.2	NM_175088; ENSMUST00000101663; ENSMUST00000120512; ENSMUST00000125326; ENSMUST00000128849; ENSMUST00000140516; OTTMUST00000050765; OTTMUST00000063820; OTTMUST00000063821; OTTMUST00000071256; OTTMUST00000071257; uc009azb.2; uc009azc.2; uc009azd.2; uc012eif.1
Birc3	baculoviral IAP repeat-containing 3	4.19	1.39E-05	TC0900001722.mm.2	NM_007464; ENSMUST00000013949; ENSMUST00000115672; ENSMUST00000115673; ENSMUST00000159323; ENSMUST00000159672; ENSMUST00000161099; ENSMUST00000161642; BC011338; OTTMUST00000048783; OTTMUST00000048784; OTTMUST00000086727; OTTMUST00000086728; OTTMUST00000086729; OTTMUST00000086730; OTTMUST00000086731; uc009oda.1; uc009odb.2; uc009odc.1; uc009odd.2
Phyhd1	phytanoyl-CoA dioxygenase domain containing 1	4.18	1.00E-04	TC0200005467.mm.2	NM_001252568; NM_001252570; NM_001252571; NM_001281829; NM_172267; ENSMUST00000085290; ENSMUST00000091132; ENSMUST00000113643; ENSMUST00000113645; ENSMUST00000127689; ENSMUST00000129512; ENSMUST00000133877; ENSMUST00000138254; ENSMUST00000139719; ENSMUST00000147204; ENSMUST00000150695; ENSMUST00000154647; ENSMUST00000154988; BC132271; BC132273; BC145356; OTTMUST00000040659; OTTMUST00000040694; OT…
Dhrs1	dehydrogenase/reductase (SDR family) member 1	4.18	1.00E-04	TC1400002100.mm.2	NM_026819; ENSMUST00000002403; ENSMUST00000128802; ENSMUST00000142043; ENSMUST00000155969; BC003930; OTTMUST00000068963; OTTMUST00000068964; OTTMUST00000068965; OTTMUST00000068966; uc007uan.2
Ppic	peptidylprolyl isomerase C	4.17	1.66E-05	TC1800001338.mm.2	NM_008908; ENSMUST00000025419; BC025861; uc008exu.1
Cd109	CD109 antigen	4.16	5.81E-05	TC0900001056.mm.2	NM_153098; ENSMUST00000093812; ENSMUST00000163608; BC052443; OTTMUST00000092445; OTTMUST00000092446; uc009qur.2
Hacd4	3-hydroxyacyl-CoA dehydratase 4	4.13	2.00E-04	TC0400003000.mm.2	NM_025760; ENSMUST00000030221; ENSMUST00000132493; ENSMUST00000151280; BC020155; OTTMUST00000017561; OTTMUST00000017562; uc008tmx.2; uc008tmy.2
9930111J21Rik1; 9930111J21Rik2	RIKEN cDNA 9930111J21 gene 1; RIKEN cDNA 9930111J21 gene 2	4.08	2.00E-04	TC1100004292.mm.2	NM_001114679; ENSMUST00000093153; ENSMUST00000097494; ENSMUST00000141200; BC119805; BC122882; OTTMUST00000012297; OTTMUST00000012298; OTTMUST00000012299; uc007ipl.1; uc011xtz.1
Abca1	ATP-binding cassette, sub-family A (ABC1), member 1	4.07	4.33E-05	TC0400002665.mm.2	NM_013454; ENSMUST00000030010; ENSMUST00000149127; OTTMUST00000016509; OTTMUST00000016510; uc008swu.1
Sema3d	sema domain, immunoglobulin domain (Ig), short basic domain, secreted, (semaphorin) 3D	4.07	3.95E-05	TC0500000080.mm.2	NM_028882; ENSMUST00000030868; BC138131; uc008wlw.2; uc008wlx.2; uc008wly.2
Hexa	hexosaminidase A	4.05	1.63E-05	TC0900000748.mm.2	NM_010421; ENSMUST00000026262; BC010755; uc009pxw.1
Serpina3c	serine (or cysteine) peptidase inhibitor, clade A, member 3C	4.05	5.00E-04	TC1200002289.mm.2	NM_008458; ENSMUST00000085050; BC116724; OTTMUST00000068294; uc007owv.1
Ly96	lymphocyte antigen 96	4.02	2.30E-03	TC0100000103.mm.2	NM_001159711; NM_016923; ENSMUST00000026881; BC116785; uc007ajz.2; uc011wim.1
Cyba	cytochrome b-245, alpha polypeptide	4.01	3.55E-05	TC0800003068.mm.2	NM_007806; ENSMUST00000017604; BC026791; uc009nsp.2; uc009nsq.2
Rnf213	ring finger protein 213	4.01	9.51E-05	TC1100002003.mm.2	ENSMUST00000093902; ENSMUST00000131035; ENSMUST00000172235; OTTMUST00000008667; uc007mqo.1
Fabp5	fatty acid binding protein 5, epidermal	4	1.94E-05	TC0300000060.mm.2	NM_001272097; NM_001272098; NM_010634; ENSMUST00000029046; ENSMUST00000123744; BC002008; BC100543; OTTMUST00000074134; OTTMUST00000074135
Anxa3	annexin A3	4	1.33E-05	TC0500000928.mm.2	NM_013470; ENSMUST00000031447; BC090634; BC141167; uc008yfl.2; uc008yfm.2; uc008yfn.1
Plpp1	phospholipid phosphatase 1	4	2.00E-04	TC1300001270.mm.2	NM_008247; NM_008903; ENSMUST00000016144; ENSMUST00000070951; BC061161
Plac8	placenta-specific 8	3.95	1.83E-05	TC0500002840.mm.2	NM_139198; ENSMUST00000031264; ENSMUST00000097437; ENSMUST00000112910; ENSMUST00000144595; BC010789; OTTMUST00000064586; OTTMUST00000064587; OTTMUST00000064588; OTTMUST00000064589; uc008yht.1
Xdh	xanthine dehydrogenase	3.95	1.00E-04	TC1700002526.mm.2	NM_011723; ENSMUST00000024866; BC141183; uc008dnr.1
P2ry13	purinergic receptor P2Y, G-protein coupled 13	3.93	4.50E-05	TC0300002053.mm.2	NM_028808; ENSMUST00000040622; BC119043; uc008piq.3
Psme1	proteasome (prosome, macropain) activator subunit 1 (PA28 alpha)	3.93	5.05E-05	TC1400000784.mm.2	NM_011189; ENSMUST00000089619; ENSMUST00000172738; ENSMUST00000172941; ENSMUST00000173113; ENSMUST00000173388; ENSMUST00000173544; ENSMUST00000174148; ENSMUST00000174259; ENSMUST00000174419; ENSMUST00000174484; ENSMUST00000174563; ENSMUST00000174791; BC088981; OTTMUST00000097066; OTTMUST00000097067; OTTMUST00000097068; OTTMUST00000097069; OTTMUST00000097070; OTTMUST00000097071; OTTMUST00000097072…
C1s1	complement component 1, s subcomponent 1	3.92	2.00E-04	TC0600003108.mm.2	NM_001097617; NM_144938; ENSMUST00000159143; ENSMUST00000159463; ENSMUST00000160505; ENSMUST00000162443; ENSMUST00000162844; BC018319; BC022123; BC111880; OTTMUST00000088837; OTTMUST00000088914; OTTMUST00000088915; OTTMUST00000088916; OTTMUST00000088974; uc009drb.1; uc009drc.1
Cyb5r3	cytochrome b5 reductase 3	3.92	1.62E-05	TC1500001967.mm.2	NM_029787; ENSMUST00000018186; ENSMUST00000162178; ENSMUST00000162834; BC004760; BC032013; BC043074; OTTMUST00000075994; OTTMUST00000075995; OTTMUST00000078715; uc007xac.2; uc007xad.1
Lbp	lipopolysaccharide binding protein	3.91	2.50E-03	TC0200002426.mm.2	NM_008489; ENSMUST00000016168; ENSMUST00000109491; ENSMUST00000129811; ENSMUST00000146600; ENSMUST00000152541; BC004795; OTTMUST00000037860; OTTMUST00000037861; OTTMUST00000037862; OTTMUST00000037890; OTTMUST00000037891; uc008npy.1; uc008npz.1; uc008nqa.1
Akr1b8	aldo-keto reductase family 1, member B8	3.9	3.75E-05	TC0600000324.mm.2	NM_008012; ENSMUST00000038406; ENSMUST00000133370; BC005789; OTTMUST00000035091; OTTMUST00000035092; uc009bgz.1
Serpine2	serine (or cysteine) peptidase inhibitor, clade E, member 2	3.89	1.43E-05	TC0100002645.mm.2	NM_009255; ENSMUST00000027467; ENSMUST00000153862; BC010675; OTTMUST00000051625; OTTMUST00000051626; uc007bqz.2; uc007bra.2
Rnaset2a; Rnaset2b	ribonuclease T2A; ribonuclease T2B	3.88	7.44E-06	TC1700001408.mm.2	NM_001083938; ENSMUST00000097420; uc008aix.1; uc008aiy.1
Gm1604b; Rnaset2b; Rnaset2a	predicted gene 1604b; ribonuclease T2B; ribonuclease T2A	3.87	9.65E-06	TC1700000069.mm.2	NM_001033442; NM_026611; ENSMUST00000089119; ENSMUST00000089120; ENSMUST00000179728; BC031496; BC089534; BC100330; BC147040; BC147041; uc008aic.1; uc008aie.1; uc008aif.2; uc008aig.1
Serpind1	serine (or cysteine) peptidase inhibitor, clade D, member 1	3.86	1.71E-05	TC1600000214.mm.2	NM_008223; ENSMUST00000023450; ENSMUST00000161034; BC034543; BC089610; OTTMUST00000076423; OTTMUST00000076424; uc007yks.2
Klf5	Kruppel-like factor 5	3.85	3.00E-04	TC1400001157.mm.2	NM_009769; ENSMUST00000005279; BC006646; BC012958; uc007uvf.1; uc007uvg.1
Pcolce	procollagen C-endopeptidase enhancer protein	3.84	2.22E-05	TC0500003738.mm.2	NM_008788; ENSMUST00000031731; ENSMUST00000054564; ENSMUST00000128755; ENSMUST00000131703; ENSMUST00000136649; ENSMUST00000137210; ENSMUST00000142675; ENSMUST00000146589; ENSMUST00000148662; OTTMUST00000052096; OTTMUST00000052097; OTTMUST00000052098; OTTMUST00000052107; OTTMUST00000052108; OTTMUST00000052109; OTTMUST00000052123; OTTMUST00000052124; OTTMUST00000052125; uc009adb.1
Gpx1	glutathione peroxidase 1	3.84	5.90E-05	TC0900001402.mm.2	NM_008160; ENSMUST00000082429; BC086649; uc009rpf.3
Sncg	synuclein, gamma	3.84	7.00E-03	TC1400001725.mm.2	NM_011430; ENSMUST00000023826; BC028508; OTTMUST00000085864; uc007tau.2
Acsl5	acyl-CoA synthetase long-chain family member 5	3.84	1.71E-05	TC1900000776.mm.2	NM_027976; ENSMUST00000043150; BC031544; uc008hxp.1
Rtp4	receptor transporter protein 4	3.83	8.37E-06	TC1600000346.mm.2	NM_023386; ENSMUST00000038423; BC024872; uc007ytw.2
Isyna1	myo-inositol 1-phosphate synthase A1	3.82	3.70E-03	TC0800000756.mm.2	NM_023627; ENSMUST00000019283; BC003458; uc009mav.1; uc009maw.1
Azin2	antizyme inhibitor 2	3.8	2.60E-03	TC0400003581.mm.2	NM_172875; ENSMUST00000030581; ENSMUST00000106068; ENSMUST00000119354; ENSMUST00000128820; ENSMUST00000143912; ENSMUST00000147731; ENSMUST00000156739; BC138973; BC138974; OTTMUST00000021847; OTTMUST00000021848; OTTMUST00000021849; OTTMUST00000021850; OTTMUST00000022111; OTTMUST00000022112; OTTMUST00000068432
Aebp1	AE binding protein 1	3.8	6.39E-06	TC1100000081.mm.2	NM_009636; ENSMUST00000102923; ENSMUST00000109829; ENSMUST00000138103; BC082577; OTTMUST00000011403; OTTMUST00000011404; OTTMUST00000011405
Lgals9	lectin, galactose binding, soluble 9	3.8	1.70E-03	TC1100003314.mm.2	NM_001159301; NM_010708; ENSMUST00000073001; ENSMUST00000108268; ENSMUST00000108269; ENSMUST00000140073; BC003754; OTTMUST00000000501; OTTMUST00000000502; OTTMUST00000000503; uc007kkd.2; uc007kke.2
Itpkb	inositol 1,4,5-trisphosphate 3-kinase B	3.79	6.99E-05	TC0100001707.mm.2	NM_001081175; ENSMUST00000070181; BC151160; BC157986; BC158000; OTTMUST00000051715; uc007dwg.1
Ptpn1	protein tyrosine phosphatase, non-receptor type 1	3.79	7.52E-06	TC0200002602.mm.2	NM_011201; ENSMUST00000029053; ENSMUST00000124039; ENSMUST00000126839; ENSMUST00000142717; ENSMUST00000144249; ENSMUST00000147210; ENSMUST00000151705; BC010191; OTTMUST00000037925; OTTMUST00000038316; OTTMUST00000038317; OTTMUST00000038318; OTTMUST00000038319; OTTMUST00000038320; OTTMUST00000038321; uc008oaj.1; uc008oak.1; uc012cjq.1
Ms4a7	membrane-spanning 4-domains, subfamily A, member 7	3.76	3.00E-04	TC1900001131.mm.2	NM_001025610; NM_001276398; NM_027836; ENSMUST00000025574; ENSMUST00000056035; ENSMUST00000067532; ENSMUST00000159269; ENSMUST00000162785; BC024402; OTTMUST00000071408; OTTMUST00000071409; OTTMUST00000071410; OTTMUST00000071411; OTTMUST00000071412
Ildr2	immunoglobulin-like domain containing receptor 2	3.75	3.00E-04	TC0100001533.mm.2	NM_001164528; ENSMUST00000111416; OTTMUST00000051617; uc011wvd.1; uc011wve.1; uc011wvf.1; uc011wvg.1; uc011wvh.1; uc011wvi.1; uc011wvj.1
Lrrc8c	leucine rich repeat containing 8 family, member C	3.73	5.00E-04	TC0500001043.mm.2	NM_133897; ENSMUST00000067924; ENSMUST00000150981; ENSMUST00000153754; ENSMUST00000153955; BC025473; BC026572; OTTMUST00000066124; OTTMUST00000066125; OTTMUST00000066126; OTTMUST00000066127; uc008ylf.1
P4ha3	procollagen-proline, 2-oxoglutarate 4-dioxygenase (proline 4-hydroxylase), alpha polypeptide III	3.72	2.00E-04	TC0700001404.mm.2	NM_177161; ENSMUST00000057023; ENSMUST00000138465; ENSMUST00000139790; ENSMUST00000148620; BC082538; OTTMUST00000076665; OTTMUST00000076666; OTTMUST00000076667; OTTMUST00000076668; uc009ims.1; uc009imt.2; uc012fqc.1
Pxdn	peroxidasin homolog (Drosophila)	3.72	1.00E-04	TC1200000253.mm.2	NM_181395; ENSMUST00000118321; ENSMUST00000122328; ENSMUST00000126233; ENSMUST00000137316; ENSMUST00000155190; ENSMUST00000155318; BC150789; OTTMUST00000068127; OTTMUST00000068128; OTTMUST00000068129; OTTMUST00000068130; OTTMUST00000068131; OTTMUST00000068132; uc007ngj.1; uc007ngk.1; uc007ngl.2; uc007ngm.2
Ifnar2	interferon (alpha and beta) receptor 2	3.72	5.17E-06	TC1600002172.mm.2	NM_001110498; NM_010509; ENSMUST00000023693; ENSMUST00000089042; ENSMUST00000117836; ENSMUST00000134491; ENSMUST00000139503; BC071225; OTTMUST00000067197; OTTMUST00000067198; OTTMUST00000067199; OTTMUST00000067200; OTTMUST00000104280; uc007zxg.2; uc007zxh.2; uc007zxi.2
Cst3	cystatin C	3.7	4.34E-06	TC0200004816.mm.2	NM_009976; ENSMUST00000028938; ENSMUST00000144845; ENSMUST00000149691; BC002072; OTTMUST00000037353; OTTMUST00000037354; OTTMUST00000037355; uc008mtt.1
Axl	AXL receptor tyrosine kinase	3.7	2.00E-03	TC0700002644.mm.2	NM_001190974; NM_001190975; NM_009465; ENSMUST00000002677; ENSMUST00000085948; ENSMUST00000124442; ENSMUST00000132038; ENSMUST00000132989; ENSMUST00000137211; ENSMUST00000137383; ENSMUST00000147680; BC046618; BC050914; BC058230; OTTMUST00000053091; OTTMUST00000053093; OTTMUST00000053094; OTTMUST00000053095; OTTMUST00000053096; OTTMUST00000053097; OTTMUST00000053098; OTTMUST00000074576; uc009ftx.2…
Tmem100	transmembrane protein 100	3.69	1.00E-04	TC1100001395.mm.2	NM_026433; ENSMUST00000092788; BC034841; OTTMUST00000002554; uc007kwm.1
Tln1	talin 1	3.68	8.45E-05	TC0400002530.mm.2	NM_011602; ENSMUST00000030187; ENSMUST00000123985; ENSMUST00000125509; ENSMUST00000126078; ENSMUST00000127262; ENSMUST00000130353; ENSMUST00000130670; ENSMUST00000134623; BC150810; OTTMUST00000016126; OTTMUST00000016127; OTTMUST00000016128; OTTMUST00000016129; OTTMUST00000016130; OTTMUST00000016131; OTTMUST00000016132; OTTMUST00000016133; uc008sqe.2; uc008sqf.2
Oasl2	2-5 oligoadenylate synthetase-like 2; 2'-5' oligoadenylate synthetase-like 2	3.68	3.90E-03	TC0500001239.mm.2	NM_011854; ENSMUST00000031542; ENSMUST00000124716; ENSMUST00000129707; ENSMUST00000137828; ENSMUST00000144064; ENSMUST00000146072; ENSMUST00000150361; BC034361; OTTMUST00000034639; OTTMUST00000034640; OTTMUST00000034641; OTTMUST00000034642; OTTMUST00000034643; OTTMUST00000034644; OTTMUST00000040921; uc008zcu.1; uc012ecb.1
Htra3	HtrA serine peptidase 3	3.68	2.00E-04	TC0500002252.mm.2	NM_001042615; NM_030127; ENSMUST00000087629; ENSMUST00000114233; ENSMUST00000129459; ENSMUST00000137935; BC138587; BC138588; OTTMUST00000058943; OTTMUST00000058944; OTTMUST00000058945; OTTMUST00000058946
Clec2d	C-type lectin domain family 2, member d	3.67	1.08E-05	TC0600001530.mm.2	NM_053109; ENSMUST00000032260; BC106776; OTTMUST00000072287; uc009efe.2
Kcnk6	potassium inwardly-rectifying channel, subfamily K, member 6	3.67	4.00E-04	TC0700002718.mm.2	NM_001033525; ENSMUST00000085818; BC115791; BC115915; uc009gbf.1; uc009gbg.2
Vsir	V-set immunoregulatory receptor	3.67	4.62E-05	TC1000000548.mm.2	NM_001159572; NM_028732; ENSMUST00000020301; ENSMUST00000105459; ENSMUST00000105460; ENSMUST00000164027; ENSMUST00000169139; ENSMUST00000169621; ENSMUST00000170507; BC003967
Soat1	sterol O-acyltransferase 1	3.66	7.13E-05	TC0100003319.mm.2	NM_009230; ENSMUST00000051396; BC083092; uc007dcj.1; uc007dck.1
Pipox	pipecolic acid oxidase	3.66	2.00E-04	TC1100003276.mm.2	NM_008952; ENSMUST00000017597; ENSMUST00000151383; ENSMUST00000155401; BC013525; OTTMUST00000000214; OTTMUST00000000215; OTTMUST00000000216; uc007khm.2
Arhgap18	Rho GTPase activating protein 18	3.64	1.40E-03	TC1000000240.mm.2	NM_176837; ENSMUST00000039557; ENSMUST00000135866; ENSMUST00000142284; ENSMUST00000176060; BC030858; OTTMUST00000058905; OTTMUST00000059010; OTTMUST00000059012; OTTMUST00000110880; uc007ese.1
Tmem252	transmembrane protein 252	3.64	6.90E-05	TC1900000397.mm.2	NM_183160; ENSMUST00000057243; BC087877; uc008har.1
Erbb2ip	Erbb2 interacting protein	3.62	2.91E-05	TC1300002588.mm.2	NM_001005868; NM_001289473; NM_001289474; NM_001289475; ENSMUST00000022222; ENSMUST00000053927; ENSMUST00000091269; ENSMUST00000169083; BC141178; BC141188; BC145498; BC145509; uc011zef.1
Entpd1	ectonucleoside triphosphate diphosphohydrolase 1	3.62	1.09E-05	TC1900000572.mm.2	NM_009848; ENSMUST00000112231; ENSMUST00000127268; ENSMUST00000127828; ENSMUST00000134063; ENSMUST00000137508; ENSMUST00000144080; ENSMUST00000151726; ENSMUST00000155988; ENSMUST00000156598; ENSMUST00000160286; ENSMUST00000163023; BC011278; OTTMUST00000072023; OTTMUST00000072024; OTTMUST00000072026; OTTMUST00000072027; OTTMUST00000072028; OTTMUST00000072029; OTTMUST00000072030; OTTMUST00000072031…
Tagln2	transgelin 2	3.59	6.80E-03	TC0100001617.mm.2	NM_178598; ENSMUST00000111228; ENSMUST00000111230; ENSMUST00000138296; BC009076; BC049861; OTTMUST00000051327; OTTMUST00000051328; OTTMUST00000051329; uc007dqp.1
Plcg2	phospholipase C, gamma 2	3.58	3.00E-04	TC0800001407.mm.2	NM_172285; ENSMUST00000081232; BC023877; uc009npc.1
Rnf125	ring finger protein 125	3.58	1.32E-05	TC1800000160.mm.2	NM_026301; ENSMUST00000050004; BC116883; BC116887; uc008eez.1; uc008efa.1
Piezo2	piezo-type mechanosensitive ion channel component 2	3.57	2.00E-04	TC1800001449.mm.2	NM_001039485; ENSMUST00000046860; ENSMUST00000047480; ENSMUST00000123322; ENSMUST00000132576; ENSMUST00000137141; ENSMUST00000182166; ENSMUST00000182177; ENSMUST00000182233; ENSMUST00000183217; BC147606; OTTMUST00000070148; OTTMUST00000070149; OTTMUST00000070150; OTTMUST00000070151; OTTMUST00000113075; OTTMUST00000113076; OTTMUST00000113077; OTTMUST00000113078; uc008fdq.2; uc008fdt.1; uc008fdv.1;…
Sh3bgrl3	SH3 domain binding glutamic acid-rich protein-like 3	3.55	3.00E-04	TC0400003725.mm.2	NM_080559; ENSMUST00000030651; ENSMUST00000105879; ENSMUST00000136408; BC008110; OTTMUST00000024051; OTTMUST00000024052; OTTMUST00000024053; uc008vec.1
Skap2	src family associated phosphoprotein 2	3.55	8.74E-05	TC0600002269.mm.2	NM_018773; ENSMUST00000078214; BC003711; uc009bxv.1; uc009bxw.1
Serpina3g	serine (or cysteine) peptidase inhibitor, clade A, member 3G	3.55	3.00E-04	TC1200002525.mm.2	OTTMUST00000090575; OTTMUST00000090576; OTTMUST00000090577; OTTMUST00000090578; uc007oxa.2
Gng5	guanine nucleotide binding protein (G protein), gamma 5	3.54	3.00E-04	TC0300001493.mm.2	NM_010318; BC002316; BC087872; OTTMUST00000073335; OTTMUST00000073336; OTTMUST00000073337; uc008rrk.1
Fzd2	frizzled homolog 2 (Drosophila)	3.54	2.80E-03	TC1100001694.mm.2	NM_020510; ENSMUST00000057893; BC049774; BC055727; OTTMUST00000006054; uc011yft.1
Steap4	STEAP family member 4	3.53	4.00E-04	TC0500000043.mm.2	NM_054098; ENSMUST00000115421; BC006651; uc008wjg.1
Icam1	intercellular adhesion molecule 1	3.53	6.00E-04	TC0900000184.mm.2	NM_010493; ENSMUST00000086399; BC008626; uc009ojx.1
Mir675; H19	microRNA 675; H19, imprinted maternally expressed transcript	3.52	7.16E-06	TC0700004569.mm.2	NR_030416; uc012fxn.1
Mis18bp1	MIS18 binding protein 1	3.51	3.20E-03	TC1200001834.mm.2	NM_172578; ENSMUST00000052201; ENSMUST00000124201; ENSMUST00000131753; ENSMUST00000140391; ENSMUST00000141456; ENSMUST00000149986; BC052175; OTTMUST00000042338; OTTMUST00000042339; OTTMUST00000042340; OTTMUST00000042341; OTTMUST00000042342; OTTMUST00000042343; uc007nrg.2; uc007nrh.1; uc007nri.1; uc011ymg.1
Fbln1	fibulin 1	3.51	6.70E-06	TC1500000804.mm.2	NM_010180; ENSMUST00000057410; ENSMUST00000109432; ENSMUST00000160798; BC007140; OTTMUST00000075912; OTTMUST00000075913; OTTMUST00000075947; uc007xdb.2; uc011zxk.1
Trim12a	tripartite motif-containing 12A	3.5	6.00E-04	TC0700003938.mm.2	NM_023835; ENSMUST00000070943; ENSMUST00000106837; ENSMUST00000106839; ENSMUST00000126145; ENSMUST00000134564; ENSMUST00000142641; BC094899; OTTMUST00000045969; OTTMUST00000045970; OTTMUST00000045971; OTTMUST00000045972; OTTMUST00000045973; OTTMUST00000045974; uc009ivw.1; uc009ivx.1; uc009ivy.1
Il17ra	interleukin 17 receptor A	3.48	8.02E-05	TC0600001347.mm.2	NM_008359; ENSMUST00000002976; uc009dnj.2
Fcgr1	Fc receptor, IgG, high affinity I	3.43	7.95E-05	TC0300002506.mm.2	NM_010186; ENSMUST00000029748; uc008qmq.1; uc008qmr.1
Ctsa	cathepsin A	3.42	8.87E-06	TC0200002537.mm.2	NM_001038492; NM_008906; ENSMUST00000017904; ENSMUST00000103092; ENSMUST00000103093; ENSMUST00000127650; ENSMUST00000128596; ENSMUST00000130959; ENSMUST00000133077; ENSMUST00000133502; ENSMUST00000140213; ENSMUST00000143293; ENSMUST00000143780; ENSMUST00000144580; ENSMUST00000146525; ENSMUST00000147883; ENSMUST00000151493; ENSMUST00000152721; ENSMUST00000155061; BC018534; OTTMUST00000002270; OTTM…
March1	membrane-associated ring finger (C3HC4) 1	3.42	3.30E-03	TC0800000679.mm.2	NM_001166372; NM_001166375; NM_175188; ENSMUST00000039540; ENSMUST00000072482; ENSMUST00000098708; ENSMUST00000110253; ENSMUST00000110255; ENSMUST00000110256; ENSMUST00000110258; ENSMUST00000110259; ENSMUST00000152320; ENSMUST00000155804; ENSMUST00000178982; BC066008; OTTMUST00000040256; OTTMUST00000040257; OTTMUST00000040267; OTTMUST00000040268; OTTMUST00000040269; OTTMUST00000040270; OTTMUST000…
Icosl	icos ligand	3.42	7.26E-06	TC1000000778.mm.2	NM_015790; ENSMUST00000105393; BC029227; uc007fxi.1; uc011xhs.1
Rgl1	ral guanine nucleotide dissociation stimulator,-like 1	3.41	9.77E-06	TC0100003264.mm.2	NM_016846; ENSMUST00000027760; ENSMUST00000111857; ENSMUST00000111859; ENSMUST00000128251; ENSMUST00000149536; BC017678; OTTMUST00000053905; OTTMUST00000053906; OTTMUST00000053907; OTTMUST00000053908; OTTMUST00000053994; OTTMUST00000053995; uc007czh.1
Gm13248	predicted gene 13248 [Source:MGI Symbol;Acc:MGI:3713585]; predicted gene 13248	3.4	7.00E-04	TC0400001890.mm.2	ENSMUST00000070932; ENSMUST00000130825; XM_003084605.2
Apobec3	apolipoprotein B mRNA editing enzyme, catalytic polypeptide 3	3.39	5.17E-05	TC1500000688.mm.2	NM_001160415; NM_030255; ENSMUST00000023054; ENSMUST00000109620; ENSMUST00000165537; ENSMUST00000175714; ENSMUST00000175752; ENSMUST00000175801; ENSMUST00000175827; ENSMUST00000175849; ENSMUST00000176325; ENSMUST00000176644; ENSMUST00000176823; ENSMUST00000176868; ENSMUST00000176904; ENSMUST00000177006; ENSMUST00000177098; ENSMUST00000177350; ENSMUST00000177483; BC003314; OTTMUST00000110378; OTTM…
Prss35	protease, serine 35	3.38	2.00E-04	TC0900001119.mm.2	NM_178738; ENSMUST00000036426; ENSMUST00000179574; BC075675; uc012gxu.1
Slc44a5	solute carrier family 44, member 5	3.35	0.04	TC0300001549.mm.2	NM_001081263; ENSMUST00000089948; ENSMUST00000128362; ENSMUST00000144677; BC086641; OTTMUST00000075272; OTTMUST00000075273; OTTMUST00000075274; uc008ruk.1; uc008rul.1
Dock8	dedicator of cytokinesis 8	3.35	1.60E-03	TC1900000399.mm.2	NM_028785; ENSMUST00000025831; BC141358; uc008hay.1; uc008haz.1; uc008hba.1; uc008hbb.1; uc008hbc.1; uc008hbd.1
Adm	adrenomedullin	3.34	1.10E-03	TC0700001630.mm.2	NM_009627; ENSMUST00000033054; BC052665; uc009jfj.1
S100a10	S100 calcium binding protein A10 (calpactin)	3.33	2.00E-04	TC0300000853.mm.2	NM_009112; ENSMUST00000045756; ENSMUST00000148400; ENSMUST00000170612; BC025044; OTTMUST00000052509; OTTMUST00000052510; OTTMUST00000090262; uc008qfk.1
Lair1	leukocyte-associated Ig-like receptor 1	3.32	3.00E-04	TC0700002143.mm.2	NM_001113474; NM_178611; ENSMUST00000068865; ENSMUST00000086400; ENSMUST00000086401; ENSMUST00000108600; ENSMUST00000119711; ENSMUST00000131126; ENSMUST00000136616; ENSMUST00000149395; BC025901; OTTMUST00000069096; OTTMUST00000069097; OTTMUST00000069098; OTTMUST00000069099; OTTMUST00000069100; OTTMUST00000069101; uc009ews.2; uc009ewt.2; uc009ewu.2; uc012ewk.1; uc012ewl.1; uc012ewm.1; uc012ewn.1
Islr	immunoglobulin superfamily containing leucine-rich repeat	3.32	9.00E-04	TC0900002387.mm.2	NM_001195431; NM_012043; ENSMUST00000041477; ENSMUST00000168864; BC006602; uc009pwk.2; uc012gue.1
Fgl2	fibrinogen-like protein 2	3.3	6.00E-04	TC0500000171.mm.2	NM_008013; ENSMUST00000035799; BC028893; OTTMUST00000063122; uc008wom.2
Ncan	neurocan	3.3	1.00E-04	TC0800002382.mm.2	NM_007789; ENSMUST00000002412; BC065118; OTTMUST00000052725; uc009lys.2
Ptbp3	polypyrimidine tract binding protein 3	3.29	2.00E-03	TC0400002757.mm.2	NM_144904; NM_178164; ENSMUST00000030076; ENSMUST00000102883; ENSMUST00000134879; ENSMUST00000140925; ENSMUST00000148331; ENSMUST00000151313; ENSMUST00000172471; ENSMUST00000172768; ENSMUST00000173268; ENSMUST00000173699; ENSMUST00000173884; ENSMUST00000174586; ENSMUST00000174748; BC006638; BC057641; OTTMUST00000016970; OTTMUST00000016971; OTTMUST00000016972; OTTMUST00000016973; OTTMUST0000001697…
Plppr3	phospholipid phosphatase related 3	3.29	4.00E-04	TC1000002482.mm.2	NM_001170935; NM_181681; NR_033210; ENSMUST00000092325; ENSMUST00000113452; ENSMUST00000163111; ENSMUST00000165601; ENSMUST00000166023; ENSMUST00000166057; ENSMUST00000167250; ENSMUST00000167707; ENSMUST00000167897; ENSMUST00000170910; BC066006; BC098099; OTTMUST00000090674; OTTMUST00000090675; OTTMUST00000090676; OTTMUST00000090677; OTTMUST00000090678; OTTMUST00000090679; OTTMUST00000090680; OTT…
Cfap126	cilia and flagella associated protein 126	3.28	7.54E-05	TC0100001577.mm.2	NM_001081275; ENSMUST00000027959; ENSMUST00000124157; ENSMUST00000127394; ENSMUST00000129651; ENSMUST00000143623; ENSMUST00000148200; ENSMUST00000151340; ENSMUST00000156789; BC061017; OTTMUST00000051410; OTTMUST00000051411; OTTMUST00000051412; OTTMUST00000051413; OTTMUST00000051414; OTTMUST00000051415; OTTMUST00000051416; OTTMUST00000051417; uc007dna.1
Panx1	pannexin 1	3.28	2.00E-04	TC0900001781.mm.2	NM_019482; ENSMUST00000056755; ENSMUST00000164273; ENSMUST00000166933; ENSMUST00000169288; BC049074; OTTMUST00000090718; OTTMUST00000090719; OTTMUST00000090720; OTTMUST00000090721; uc009ofi.1
Abhd4	abhydrolase domain containing 4	3.28	7.44E-06	TC1400000742.mm.2	NM_001205181; NM_134076; ENSMUST00000041197; ENSMUST00000180359; BC017532; uc007tvo.2; uc007tvp.2; uc007tvq.2; uc007tvr.1
Lgals3bp	lectin, galactoside-binding, soluble, 3 binding protein	3.26	2.00E-04	TC1100004159.mm.2	NM_011150; ENSMUST00000043722; ENSMUST00000106290; ENSMUST00000127054; ENSMUST00000141459; ENSMUST00000144529; BC090658; OTTMUST00000008559; OTTMUST00000008560; OTTMUST00000008561; OTTMUST00000008562; OTTMUST00000094589; uc007moz.1
Tshz2	teashirt zinc finger family member 2	3.25	7.00E-04	TC0200002632.mm.2	NM_080455; ENSMUST00000109157; ENSMUST00000109159; ENSMUST00000123300; ENSMUST00000140699; BC079550; BC079877; OTTMUST00000038385; OTTMUST00000038386; OTTMUST00000042410; OTTMUST00000104431; uc008obo.2; uc008obp.2; uc008obr.1; uc008obs.1; uc008obt.1
Ifi44	interferon-induced protein 44	3.25	2.40E-03	TC0300003133.mm.2	NM_133871; ENSMUST00000029671; ENSMUST00000127733; ENSMUST00000133888; ENSMUST00000149919; BC111882; OTTMUST00000054299; OTTMUST00000054300; OTTMUST00000054301; OTTMUST00000054302; uc008rsk.2
Gbp4	guanylate binding protein 4	3.25	1.20E-03	TC0500003731.mm.2	NM_001256005; NM_008620; ENSMUST00000100962; BC141364; BC147434; uc008ykx.2; uc008yky.2
Dll4	delta-like 4 (Drosophila)	3.24	4.40E-03	TC0200001769.mm.2	NM_019454; ENSMUST00000102517; ENSMUST00000127102; BC042497; BC049130; OTTMUST00000037914; OTTMUST00000037915; uc008ltr.2
Bmpr1b	bone morphogenetic protein receptor, type 1B	3.24	9.01E-05	TC0300003041.mm.2	NM_001277216; NM_001277217; NM_001277218; NM_001277220; NM_007560; ENSMUST00000029948; ENSMUST00000098568; ENSMUST00000106230; ENSMUST00000106232; ENSMUST00000131273; BC065106; BC065143; BC138638; BC138640; OTTMUST00000062399; OTTMUST00000062400; OTTMUST00000062401; OTTMUST00000062430; OTTMUST00000062431
Crip2	cysteine rich protein 2	3.23	2.00E-04	TC1200001281.mm.2	NM_024223; ENSMUST00000084882; BC002093; BC002096; uc007pfy.2
Adgre1	adhesion G protein-coupled receptor E1	3.23	1.00E-04	TC1700001034.mm.2	NM_010130; ENSMUST00000004850; ENSMUST00000086763; BC075688; uc008des.2; uc008det.2; uc008deu.2; uc008dev.2; uc012awa.1; uc012awb.1
Nme5	NME/NM23 family member 5	3.23	9.20E-03	TC1800001150.mm.2	NM_080637; ENSMUST00000079287; ENSMUST00000134875; ENSMUST00000154342; ENSMUST00000155114; BC049625; OTTMUST00000082987; OTTMUST00000082988; OTTMUST00000082989; OTTMUST00000082990; uc008ekr.1; uc008eks.1; uc008ekt.1
Mamdc2	MAM domain containing 2	3.23	9.00E-04	TC1900001266.mm.2	NM_174857; ENSMUST00000036069; BC042773; uc008hac.1; uc012bjo.1
Ldb2	LIM domain binding 2	3.22	6.30E-03	TC0500002328.mm.2	NM_001077398; NM_001286348; NM_010698; ENSMUST00000070748; BC079611
Igsf10	immunoglobulin superfamily, member 10	3.21	4.40E-03	TC0300002056.mm.2	NM_001162884; ENSMUST00000039419; uc008piu.2
H2-Q8; H2-Q6	histocompatibility 2, Q region locus 8; histocompatibility 2, Q region locus 6	3.2	3.80E-05	TC1700002788.mm.2	NM_023124; NM_207648; OTTMUST00000095868; uc008chr.1
Irak4	interleukin-1 receptor-associated kinase 4	3.19	1.00E-04	TC1500000932.mm.2	NM_029926; ENSMUST00000074936; ENSMUST00000109248; ENSMUST00000138306; BC051676; OTTMUST00000040437; OTTMUST00000040438; OTTMUST00000040439; uc007xjj.2; uc007xjk.2
Gbp7	guanylate binding protein 7	3.17	8.03E-05	TC0300001445.mm.2	NM_001083312; NM_145545; ENSMUST00000045097; ENSMUST00000171263; BC010229
Hist1h1c	histone cluster 1, H1c	3.17	5.00E-04	TC1300000258.mm.2	NM_015786; ENSMUST00000040914; BC089604; OTTMUST00000001376
Ly6c2	lymphocyte antigen 6 complex, locus C2	3.17	2.00E-04	TC1500001730.mm.2	NM_001099217; ENSMUST00000100542; BC092082; uc007wgp.1
Colec12	collectin sub-family member 12	3.17	7.00E-03	TC1800000063.mm.2	NM_130449; ENSMUST00000040069; BC057936; uc008eak.2
Stat1	signal transducer and activator of transcription 1	3.14	4.15E-05	TC0100000375.mm.2	NM_001205313; NM_001205314; NM_009283; ENSMUST00000070968; BC004808; uc007axy.1; uc007axz.1; uc007aya.2; uc007ayb.2; uc007ayc.2; uc007ayd.2
Sft2d2	SFT2 domain containing 2	3.14	1.10E-03	TC0100003439.mm.2	NM_145512; ENSMUST00000043338; BC017549; uc007dix.2; uc007diy.2
Snx5	sorting nexin 5	3.13	8.57E-05	TC0200004756.mm.2	NM_001199188; NM_024225; ENSMUST00000028909; ENSMUST00000110030; ENSMUST00000124389; ENSMUST00000125285; ENSMUST00000138745; ENSMUST00000153033; ENSMUST00000155509; ENSMUST00000156936; BC002242; OTTMUST00000007075; OTTMUST00000007076; OTTMUST00000007077; OTTMUST00000007078; OTTMUST00000014634; OTTMUST00000014635; OTTMUST00000014636; OTTMUST00000014637; uc008mqq.3; uc008mqr.3
2610528A11Rik	RIKEN cDNA 2610528A11 gene	3.13	3.87E-05	TC1400001746.mm.2	NM_001206684; ENSMUST00000179488; uc007tbv.2
Cav2	caveolin 2	3.11	4.50E-03	TC0600000127.mm.2	NM_001277756; NM_016900; ENSMUST00000000058; ENSMUST00000115459; ENSMUST00000115462; BC023095; OTTMUST00000058748; OTTMUST00000058749; OTTMUST00000058750
Eng	endoglin	3.1	2.00E-04	TC0200005472.mm.2	NM_001146348; NM_001146350; NM_007932; ENSMUST00000009705; ENSMUST00000113272; ENSMUST00000139770; ENSMUST00000156306; ENSMUST00000167841; BC029080; OTTMUST00000028346; OTTMUST00000028347; OTTMUST00000028348; OTTMUST00000028349; OTTMUST00000028350; uc008jgk.2; uc008jgl.2; uc012btx.1
C1ra	complement component 1, r subcomponent A	3.1	6.73E-05	TC0600001422.mm.2	NM_023143; ENSMUST00000068593; BC004637; BC093528; BC172078; uc009dqz.2; uc009dra.2
Hmox1	heme oxygenase 1	3.1	2.00E-04	TC0800000845.mm.2	NM_010442; ENSMUST00000005548; ENSMUST00000159631; ENSMUST00000160341; BC010757; OTTMUST00000075866; OTTMUST00000075909; OTTMUST00000075910; uc009mhc.2
Tpbg	trophoblast glycoprotein	3.1	1.50E-03	TC0900001113.mm.2	NM_001164792; NM_011627; ENSMUST00000006559; ENSMUST00000098500; BC058198; uc009qwz.2; uc009qxa.2
Socs2	suppressor of cytokine signaling 2	3.1	8.36E-05	TC1000002725.mm.2	NM_001168655; NM_001168656; NM_001168657; NM_007706; ENSMUST00000020215; ENSMUST00000119917; ENSMUST00000128363; ENSMUST00000128854; ENSMUST00000129942; ENSMUST00000130784; ENSMUST00000134918; ENSMUST00000135822; ENSMUST00000139210; ENSMUST00000145847; ENSMUST00000150432; ENSMUST00000155148; ENSMUST00000170690; ENSMUST00000172070; BC106153; OTTMUST00000070433; OTTMUST00000070434; OTTMUST000000704…
Pnp2	purine-nucleoside phosphorylase 2	3.1	2.00E-04	TC1400000575.mm.2	NM_001123371; ENSMUST00000095925; OTTMUST00000087986; uc007tmf.1
Clu	clusterin	3.1	2.63E-05	TC1400000942.mm.2	NM_013492; ENSMUST00000022616; ENSMUST00000127387; ENSMUST00000128539; ENSMUST00000138191; ENSMUST00000138665; ENSMUST00000144619; ENSMUST00000146990; ENSMUST00000152903; ENSMUST00000153460; BC075668; OTTMUST00000081231; OTTMUST00000081398; OTTMUST00000081399; OTTMUST00000081400; OTTMUST00000081401; OTTMUST00000081406; OTTMUST00000081417; OTTMUST00000081418; OTTMUST00000081419; uc007ujs.2
Ntpcr	nucleoside-triphosphatase, cancer-related	3.09	7.00E-04	TC0800001566.mm.2	NM_025636; ENSMUST00000034313; ENSMUST00000065135; ENSMUST00000123554; ENSMUST00000138656; ENSMUST00000143504; ENSMUST00000146055; ENSMUST00000151172; ENSMUST00000152189; BC025168; OTTMUST00000081830; OTTMUST00000081831; OTTMUST00000081832; OTTMUST00000081833; OTTMUST00000081834; OTTMUST00000081835; OTTMUST00000081836; OTTMUST00000081837; uc009nyj.2; uc009nyk.2
Myc	myelocytomatosis oncogene	3.09	1.30E-03	TC1500000453.mm.2	NM_001177352; NM_001177353; NM_001177354; NM_010849; ENSMUST00000022971; ENSMUST00000159327; ENSMUST00000159338; ENSMUST00000160009; ENSMUST00000161976; ENSMUST00000167731; BC138931; BC138932; OTTMUST00000088692; OTTMUST00000088693; OTTMUST00000088694; OTTMUST00000088695; OTTMUST00000089437; OTTMUST00000091212; uc007vyi.1
Heg1	HEG homolog 1 (zebrafish)	3.09	5.20E-03	TC1600000475.mm.2	NM_175256; ENSMUST00000126532; ENSMUST00000128105; ENSMUST00000132797; ENSMUST00000146518; ENSMUST00000152782; ENSMUST00000152832; ENSMUST00000154863; BC076596; OTTMUST00000067518; OTTMUST00000067519; OTTMUST00000067520; OTTMUST00000067521; OTTMUST00000082992; OTTMUST00000082993; OTTMUST00000083016; uc007zah.1; uc007zai.1; uc007zaj.1
Ctbs	chitobiase, di-N-acetyl-	3.08	0.02	TC0300001492.mm.2	NM_028836; ENSMUST00000029840; ENSMUST00000061937; OTTMUST00000053066; OTTMUST00000053067
Serp1	stress-associated endoplasmic reticulum protein 1	3.08	2.00E-04	TC0300002042.mm.2	NM_030685; ENSMUST00000029385; BC002114; OTTMUST00000072820; uc008phs.2
Mxra8	matrix-remodelling associated 8	3.08	3.10E-03	TC0400002095.mm.2	NM_024263; ENSMUST00000030947; ENSMUST00000126487; ENSMUST00000132142; ENSMUST00000133592; ENSMUST00000141766; ENSMUST00000141883; ENSMUST00000143886; BC026438; OTTMUST00000025533; OTTMUST00000025534; OTTMUST00000025535; OTTMUST00000025536; OTTMUST00000025537; OTTMUST00000025538; OTTMUST00000071567; uc008wfa.2; uc012dqy.1; uc012dqz.1
Ampd3	adenosine monophosphate deaminase 3	3.08	1.70E-03	TC0700001631.mm.2	NM_001276301; NM_009667; ENSMUST00000005829; ENSMUST00000106686; ENSMUST00000143786; ENSMUST00000147587; ENSMUST00000148292; ENSMUST00000170374; ENSMUST00000176487; BC040366; BC056380; OTTMUST00000057241; OTTMUST00000057242; OTTMUST00000057243; OTTMUST00000057244; OTTMUST00000057245; OTTMUST00000057246; OTTMUST00000110847; uc009jfm.1
Gpam	glycerol-3-phosphate acyltransferase, mitochondrial	3.08	5.86E-05	TC1900001691.mm.2	NM_008149; ENSMUST00000061856; BC019201; OTTMUST00000083871; uc008hxj.1; uc008hxk.1; uc008hxl.1
Gda	guanine deaminase	3.06	9.00E-04	TC1900001253.mm.2	NM_010266; ENSMUST00000087600; ENSMUST00000121725; ENSMUST00000136258; BC076583; OTTMUST00000070187; OTTMUST00000070188; OTTMUST00000070189; uc008gyx.1; uc008gyy.1
Sorcs1	sortilin-related VPS10 domain containing receptor 1	3.05	1.70E-03	TC1900001649.mm.2	NM_001252501; NM_021377; ENSMUST00000072685; ENSMUST00000111756; ENSMUST00000164039; ENSMUST00000168357; BC007486; uc008hvz.2; uc008hwa.3; uc008hwb.3; uc008hwc.3; uc029tst.1
Emp1	epithelial membrane protein 1	3.04	7.00E-04	TC0600001606.mm.2	NM_001288627; NM_001288628; NM_010128; ENSMUST00000032330; ENSMUST00000111907; ENSMUST00000154270; BC034257; BC046299; BC050899; BC138491; OTTMUST00000050150; OTTMUST00000050151; OTTMUST00000050152; uc009elo.1; uc012eus.1
Tac1	tachykinin 1	3.03	0.01	TC0600000044.mm.2	NM_009311; ENSMUST00000090679; ENSMUST00000184481; ENSMUST00000184986; ENSMUST00000185130; ENSMUST00000185187; BC117081; BC119122; BC144737; OTTMUST00000112259; OTTMUST00000112260; OTTMUST00000112261; OTTMUST00000112262; OTTMUST00000118194; uc009axc.1; uc009axd.2
Man1a	mannosidase 1, alpha	3.03	1.20E-03	TC1000002175.mm.2	NM_008548; ENSMUST00000003843; ENSMUST00000105469; ENSMUST00000105470; ENSMUST00000133330; ENSMUST00000146483; BC015265; OTTMUST00000060436; OTTMUST00000060437; OTTMUST00000060438; OTTMUST00000060439; OTTMUST00000060440; uc007fbw.1; uc007fbx.1; uc007fby.1; uc011xdx.1
Slfn2	schlafen 2	3.01	1.00E-04	TC1100001238.mm.2	NM_011408; ENSMUST00000038038; BC138749; BC138750; OTTMUST00000001788; uc007kog.1
AB124611	cDNA sequence AB124611	3	3.00E-04	TC0900000199.mm.2	NM_001198794; NM_206536; ENSMUST00000076326; ENSMUST00000086361; ENSMUST00000173769; uc009olr.2; uc009ols.2; uc009olt.2
Atp8b1	ATPase, class I, type 8B, member 1	3	6.00E-04	TC1800001463.mm.2	NM_001001488; ENSMUST00000025482; BC117946; uc008fem.1
Ackr3	atypical chemokine receptor 3	2.99	3.10E-03	TC0100000870.mm.2	NM_001271607; NM_007722; ENSMUST00000065587; ENSMUST00000159654; BC015254; OTTMUST00000072324; OTTMUST00000072325
Ets1	E26 avian leukemia oncogene 1, 5 domain; E26 avian leukemia oncogene 1, 5' domain	2.98	7.00E-04	TC0900000296.mm.2	NM_001038642; NM_011808; ENSMUST00000034534; ENSMUST00000050797; ENSMUST00000183879; ENSMUST00000184110; ENSMUST00000184364; ENSMUST00000184887; BC010588; BC114351; OTTMUST00000117487; OTTMUST00000117489; OTTMUST00000117490; OTTMUST00000117491; OTTMUST00000117492; OTTMUST00000117495; uc009osa.1; uc009osb.1; uc009osc.1
Lamb2	laminin, beta 2	2.98	3.00E-04	TC0900001408.mm.2	NM_008483; ENSMUST00000065014; BC026051; uc009rpr.2
Rps20	ribosomal protein S20	2.97	5.00E-04	TC0400002129.mm.2	NM_026147; ENSMUST00000103009; ENSMUST00000130128; ENSMUST00000138502; BC011323; BC090389; OTTMUST00000009993; OTTMUST00000009994; OTTMUST00000009995; uc008rwn.1
Gm13139; Znf41-ps	predicted gene 13139; ZNF41, pseudogene	2.97	8.00E-04	TC0400004198.mm.2	NM_001083918; NR_040355; BC024323; BC096621; OTTMUST00000025887
Igtp	interferon gamma induced GTPase	2.97	1.60E-03	TC1100004265.mm.2	NM_018738; ENSMUST00000035266; ENSMUST00000094169; ENSMUST00000168280; BC132557; BC138607; OTTMUST00000012730; OTTMUST00000093591; OTTMUST00000093592; uc007jaq.1; uc007jar.1; uc007jas.2
Ak5	adenylate kinase 5	2.95	0.02	TC0300003147.mm.2	NM_001081277; ENSMUST00000045262; uc008rtq.1
B4galt1	UDP-Gal:betaGlcNAc beta 1,4- galactosyltransferase, polypeptide 1	2.95	6.00E-04	TC0400002449.mm.2	NM_022305; ENSMUST00000030121; ENSMUST00000108096; BC053006; OTTMUST00000015075; OTTMUST00000015076
Il17rc	interleukin 17 receptor C	2.94	2.50E-03	TC0600001252.mm.2	NM_134159; NM_178942; ENSMUST00000058300; BC004759; OTTMUST00000059108; OTTMUST00000059109; OTTMUST00000059110; OTTMUST00000059111; OTTMUST00000059112; uc009dgl.3; uc009dgm.2
Myd88	myeloid differentiation primary response gene 88	2.94	2.00E-04	TC0900003241.mm.2	NM_010851; ENSMUST00000035092; ENSMUST00000139870; ENSMUST00000150837; BC005591; BC058787; OTTMUST00000040319; OTTMUST00000040320; OTTMUST00000040321; uc009sar.1
Gcnt2	glucosaminyl (N-acetyl) transferase 2, I-branching enzyme	2.94	1.70E-03	TC1300000460.mm.2	NM_008105; NM_023887; NM_133219; ENSMUST00000067778; ENSMUST00000069958; ENSMUST00000110191; BC054845; BC094572; uc007qel.2; uc007qem.2; uc007qen.1; uc007qeo.1
Ddx58	DEAD (Asp-Glu-Ala-Asp) box polypeptide 58	2.93	2.70E-03	TC0400002434.mm.2	NM_172689; ENSMUST00000037907; ENSMUST00000127026; ENSMUST00000135966; ENSMUST00000136435; ENSMUST00000137903; ENSMUST00000139110; ENSMUST00000139583; ENSMUST00000140616; ENSMUST00000142055; ENSMUST00000149539; OTTMUST00000014958; OTTMUST00000014959; OTTMUST00000014960; OTTMUST00000014961; OTTMUST00000014962; OTTMUST00000014963; OTTMUST00000014964; OTTMUST00000014965; OTTMUST00000014966; OTTMUST0…
Itpr2	inositol 1,4,5-triphosphate receptor 2	2.93	3.00E-04	TC0600003433.mm.2	NM_010586; NM_019923; ENSMUST00000053273; ENSMUST00000079573; ENSMUST00000111673; ENSMUST00000131890; ENSMUST00000137938; ENSMUST00000139732; ENSMUST00000144557; ENSMUST00000145418; ENSMUST00000155339; OTTMUST00000063039; OTTMUST00000063040; OTTMUST00000063264; OTTMUST00000063265; OTTMUST00000063266; OTTMUST00000063267; OTTMUST00000063268; OTTMUST00000063269; OTTMUST00000063270
Crtap	cartilage associated protein	2.93	5.63E-05	TC0900003168.mm.2	NM_019922; ENSMUST00000084881; ENSMUST00000151377; BC049890; OTTMUST00000084593; OTTMUST00000084594; uc009rxg.2
Rgs2	regulator of G-protein signaling 2	2.92	0.02	TC0100003204.mm.2	NM_009061; ENSMUST00000027606; ENSMUST00000127206; ENSMUST00000134817; ENSMUST00000153527; BC023001; OTTMUST00000049364; OTTMUST00000049365; OTTMUST00000049366; OTTMUST00000049367; uc007cxg.2
Cemip	cell migration inducing protein, hyaluronan binding	2.92	0.03	TC0700003648.mm.2	NM_030728; ENSMUST00000064174; ENSMUST00000142518; ENSMUST00000145171; ENSMUST00000147578; ENSMUST00000150495; BC115873; BC116643; OTTMUST00000062680; OTTMUST00000062765; OTTMUST00000062766; OTTMUST00000062767; OTTMUST00000062932; uc009idy.3; uc009idz.2; uc009iea.2; uc009ieb.1; uc009iec.2
Zdhhc23	zinc finger, DHHC domain containing 23	2.92	0.01	TC1600001638.mm.2	NM_001007460; ENSMUST00000036321; ENSMUST00000165648; BC139052; BC145525; BC145526; BC145684; uc007zgp.1; uc007zgq.1; uc007zgr.1; uc012afu.1; uc012afv.1
Gm18853	GTPase, very large interferon inducible 1 pseudogene	2.91	1.00E-03	TC0700004003.mm.2	uc029wnq.1
Nol3	nucleolar protein 3 (apoptosis repressor with CARD domain)	2.89	4.50E-03	TC0800001210.mm.2	NM_030152; ENSMUST00000014920; BC027290; uc009ncd.1
H2-T22; H2-T9	histocompatibility 2, T region locus 22; histocompatibility 2, T region locus 9	2.89	1.10E-03	TC1700002822.mm.2	NM_010397; NM_010399; BC003819; OTTMUST00000035504; OTTMUST00000035505; OTTMUST00000035506; OTTMUST00000095271; OTTMUST00000095272; uc008cjt.1; uc008cju.1; uc008cjv.1; uc008cjw.1
Slc7a11	solute carrier family 7 (cationic amino acid transporter, y+ system), member 11	2.88	5.60E-03	TC0300001937.mm.2	NM_011990; ENSMUST00000029297; ENSMUST00000142932; BC141402; BC141408; OTTMUST00000050384; OTTMUST00000050385; uc008pdi.1; uc008pdj.1
Lepr	leptin receptor	2.88	0.04	TC0400001039.mm.2	NM_001122899; NM_010704; NM_146146; ENSMUST00000037552; ENSMUST00000102777; ENSMUST00000106921; ENSMUST00000128948; ENSMUST00000145024; ENSMUST00000151733; ENSMUST00000156402; BC082551; OTTMUST00000019183; OTTMUST00000019184; OTTMUST00000019186; OTTMUST00000019187; OTTMUST00000019188; OTTMUST00000019189; OTTMUST00000019190; uc008tvw.2; uc008tvx.2; uc008tvy.2; uc008tvz.2; uc008twa.1
Litaf	LPS-induced TN factor	2.88	3.00E-04	TC1600002178.mm.2	NM_019980; ENSMUST00000023143; ENSMUST00000117360; ENSMUST00000140170; BC018559; OTTMUST00000065202; OTTMUST00000065203; OTTMUST00000065204; uc007yen.2
Il6st	interleukin 6 signal transducer	2.87	5.00E-04	TC1300001265.mm.2	NM_010560; ENSMUST00000070731; ENSMUST00000183513; ENSMUST00000183663; ENSMUST00000183829; ENSMUST00000183868; ENSMUST00000183886; ENSMUST00000184276; ENSMUST00000184311; ENSMUST00000184445; ENSMUST00000184949; BC058679; OTTMUST00000117396; OTTMUST00000117397; OTTMUST00000117398; OTTMUST00000117399; OTTMUST00000117400; OTTMUST00000117401; OTTMUST00000117402; OTTMUST00000117403; OTTMUST00000117404…
Prdx6	peroxiredoxin 6	2.84	1.20E-03	TC0100003374.mm.2	NM_007453; BC013489; BC061181; OTTMUST00000039666; OTTMUST00000039667; OTTMUST00000039668; OTTMUST00000039669; OTTMUST00000039670; OTTMUST00000047466; OTTMUST00000047467
Adap2	ArfGAP with dual PH domains 2	2.84	2.70E-03	TC1100001196.mm.2	NM_172133; ENSMUST00000021050; ENSMUST00000134118; BC027165; OTTMUST00000000630; OTTMUST00000000631; uc007klk.1; uc007kll.1
Cmtm3	CKLF-like MARVEL transmembrane domain containing 3	2.83	5.00E-04	TC0800001182.mm.2	NM_024217; ENSMUST00000034343; BC003230; BC145817; BC145819; uc009nam.1
Shc1	src homology 2 domain-containing transforming protein C1	2.82	3.00E-04	TC0300000763.mm.2	NM_001113331; NM_011368; ENSMUST00000039110; ENSMUST00000094378; ENSMUST00000107417; ENSMUST00000125036; ENSMUST00000128238; ENSMUST00000137793; ENSMUST00000146306; ENSMUST00000153334; ENSMUST00000154791; BC036172; OTTMUST00000052403; OTTMUST00000052404; OTTMUST00000052405; OTTMUST00000052406; OTTMUST00000052407; OTTMUST00000052408; OTTMUST00000052409; OTTMUST00000052410; OTTMUST00000052411; uc00…
Ano6	anoctamin 6	2.82	8.20E-03	TC1500000939.mm.2	NM_001253813; NM_175344; ENSMUST00000071874; BC060732; uc007xju.2; uc007xjv.2; uc011zyg.2
Gbp11	guanylate binding protein 11	2.8	1.70E-03	TC0500002896.mm.2	NM_001039647; ENSMUST00000100960; ENSMUST00000171587; BC111039; OTTMUST00000111793
Stat6	signal transducer and activator of transcription 6	2.8	7.00E-04	TC1000001568.mm.2	NM_009284; ENSMUST00000092074; ENSMUST00000120279; ENSMUST00000128072; ENSMUST00000145470; ENSMUST00000156231; BC127054; OTTMUST00000078897; OTTMUST00000078898; OTTMUST00000078899; OTTMUST00000078900; OTTMUST00000078901; uc007hka.1
Apod	apolipoprotein D	2.79	6.49E-05	TC1600001479.mm.2	NM_007470; ENSMUST00000023207; ENSMUST00000115230; ENSMUST00000130560; ENSMUST00000145837; ENSMUST00000155682; ENSMUST00000156456; BC145907; BC145909; OTTMUST00000063759; OTTMUST00000063760; OTTMUST00000063761; OTTMUST00000063762; OTTMUST00000063763; OTTMUST00000063764
Ptges	prostaglandin E synthase	2.78	5.00E-04	TC0200003278.mm.2	NM_022415; ENSMUST00000056046; ENSMUST00000102852; ENSMUST00000126588; ENSMUST00000132244; BC024960; OTTMUST00000028002; OTTMUST00000028003; OTTMUST00000028004; OTTMUST00000028005; uc008jcz.1
Adh1	alcohol dehydrogenase 1 (class I)	2.78	0.01	TC0300001409.mm.2	NM_007409; ENSMUST00000004232; ENSMUST00000159159; ENSMUST00000161799; ENSMUST00000162032; BC013477; BC054467; OTTMUST00000088306; OTTMUST00000088307; OTTMUST00000088308; OTTMUST00000088309; uc008rnf.1
Pde1b	phosphodiesterase 1B, Ca2+-calmodulin dependent	2.77	6.10E-03	TC1500001133.mm.2	NM_001285890; NM_008800; ENSMUST00000023132; BC058531
Mcm6	minichromosome maintenance deficient 6 (MIS5 homolog, S. pombe) (S. cerevisiae)	2.76	0.03	TC0100003026.mm.2	NM_008567; ENSMUST00000027601; BC050886; BC057584; uc007cln.1; uc007clo.1
Tifa	TRAF-interacting protein with forkhead-associated domain	2.76	1.10E-03	TC0300001292.mm.2	NM_145133; ENSMUST00000054483; ENSMUST00000163775; ENSMUST00000164447; ENSMUST00000166778; ENSMUST00000171621; BC065775; OTTMUST00000094565; OTTMUST00000094566; OTTMUST00000094567; OTTMUST00000094568; uc008rhm.1; uc008rhn.1; uc008rho.1
Cdo1	cysteine dioxygenase 1, cytosolic	2.76	3.00E-04	TC1800001307.mm.2	NM_033037; ENSMUST00000035804; BC013638; uc008evt.1
Ccl19	chemokine (C-C motif) ligand 19	2.75	3.00E-04	TC0400002481.mm.2	BC051472; uc008sjz.1
P2rx7	purinergic receptor P2X, ligand-gated ion channel, 7	2.75	8.00E-04	TC0500001399.mm.2	NM_001038839; NM_001038845; NM_001038887; NM_001284402; NM_011027; ENSMUST00000031425; ENSMUST00000086247; ENSMUST00000100737; ENSMUST00000121489; BC141120; OTTMUST00000066137; OTTMUST00000066138; OTTMUST00000066139; OTTMUST00000066140; uc008zlo.1; uc008zlr.1
Cetn4	centrin 4	2.74	3.00E-03	TC0300001869.mm.2	NM_145825; ENSMUST00000071400; ENSMUST00000075537; ENSMUST00000102955; ENSMUST00000125252; ENSMUST00000140956; BC060991; BC087905; OTTMUST00000016994; OTTMUST00000017004; OTTMUST00000017005; OTTMUST00000017006; OTTMUST00000086118; uc008pal.1; uc008pam.1
Epb41l2	erythrocyte membrane protein band 4.1 like 2	2.73	4.40E-03	TC1000000224.mm.2	NM_001199265; NM_013511; ENSMUST00000053748; ENSMUST00000092645
H2-T10	histocompatibility 2, T region locus 10	2.73	8.00E-04	TC1700002823.mm.2	NM_010395; NR_046286; ENSMUST00000166442; ENSMUST00000174382; ENSMUST00000174625; BC021751; BC021760; OTTMUST00000096119; OTTMUST00000097622; uc012asi.2; uc029thm.1
Sp100	nuclear antigen Sp100	2.72	1.40E-03	TC0100000766.mm.2	NM_013673; ENSMUST00000054279; ENSMUST00000066427; ENSMUST00000129951; ENSMUST00000132641; ENSMUST00000134283; ENSMUST00000140758; ENSMUST00000141709; ENSMUST00000141998; ENSMUST00000145440; ENSMUST00000147552; ENSMUST00000150967; ENSMUST00000153574; ENSMUST00000155094; BC069183; OTTMUST00000074495; OTTMUST00000074496; OTTMUST00000074497; OTTMUST00000074498; OTTMUST00000074554; OTTMUST00000074555…
Rhoj	ras homolog gene family, member J	2.72	3.00E-03	TC1200000664.mm.2	NM_023275; ENSMUST00000055390; ENSMUST00000118602; ENSMUST00000118966; ENSMUST00000146096; ENSMUST00000172981; BC043719; OTTMUST00000068407; OTTMUST00000068408; OTTMUST00000068409; OTTMUST00000068410; OTTMUST00000096700; uc007nxa.1; uc007nxb.1; uc007nxc.1
Fam105a	family with sequence similarity 105, member A	2.7	6.00E-04	TC1500001300.mm.2	NM_001242423; NM_001242424; NM_198301; ENSMUST00000100739; BC052328; uc007vjs.2; uc007vjt.2; uc007vju.2
Shisa5	shisa family member 5	2.69	1.40E-03	TC0900001431.mm.2	NM_001284332; NM_025858; NM_026381; ENSMUST00000026737; ENSMUST00000112059; ENSMUST00000154184; BC010238; BC017600; BC057089; OTTMUST00000078296; OTTMUST00000078297; OTTMUST00000078298; OTTMUST00000078299; OTTMUST00000078300; OTTMUST00000078301; OTTMUST00000078302; OTTMUST00000078303; OTTMUST00000078304; OTTMUST00000078305; OTTMUST00000078307; OTTMUST00000078308; OTTMUST00000078309; OTTMUST000000…
Rcan1	regulator of calcineurin 1	2.68	0.02	TC1600002094.mm.2	NM_001081549; NM_019466; ENSMUST00000023672; ENSMUST00000060005; BC013551
Tor3a	torsin family 3, member A	2.67	4.40E-03	TC0100003320.mm.2	NM_023141; ENSMUST00000079625; ENSMUST00000122242; ENSMUST00000150557; ENSMUST00000152604; ENSMUST00000154353; ENSMUST00000156861; BC071216; OTTMUST00000051191; OTTMUST00000051192; OTTMUST00000051193; OTTMUST00000051194; OTTMUST00000051195; OTTMUST00000078065; uc007dcn.2; uc007dco.2
Iqgap1	IQ motif containing GTPase activating protein 1	2.67	2.00E-04	TC0700003597.mm.2	NM_016721; ENSMUST00000167377; BC046385; uc009ibc.2; uc009ibd.2; uc009ibf.2; uc009ibg.2
Ptprb	protein tyrosine phosphatase, receptor type, B	2.67	4.70E-03	TC1000001336.mm.2	NM_029928; ENSMUST00000092167; BC141006; BC145111; uc007hbu.1; uc007hbv.2
Mr1	major histocompatibility complex, class I-related	2.66	7.50E-03	TC0100003301.mm.2	NM_008209; ENSMUST00000027744; BC026137; uc007day.1; uc007daz.1; uc007dba.1; uc011wtv.1
Tfpi	tissue factor pathway inhibitor	2.65	0.01	TC0200003866.mm.2	NM_001177319; NM_001177320; NM_011576; ENSMUST00000028487; ENSMUST00000090732; ENSMUST00000111711; ENSMUST00000111714; ENSMUST00000111717; ENSMUST00000111718; ENSMUST00000111722; ENSMUST00000125677; ENSMUST00000144775; ENSMUST00000150261; BC036146; OTTMUST00000032382; OTTMUST00000032383; OTTMUST00000032384; OTTMUST00000032385; OTTMUST00000032386; OTTMUST00000032387; OTTMUST00000032485; OTTMUST000…
Tmed3	transmembrane emp24 domain containing 3	2.65	1.40E-03	TC0900002817.mm.2	NM_025360; ENSMUST00000058488; BC023338; uc009qzo.2
Csf2ra	colony stimulating factor 2 receptor, alpha, low-affinity (granulocyte-macrophage)	2.65	0.02	TC1900001762.mm.2	NM_009970; ENSMUST00000076046; BC150696; uc008icj.2
Efemp1	epidermal growth factor-containing fibulin-like extracellular matrix protein 1	2.64	1.00E-04	TC1100000284.mm.2	NM_146015; ENSMUST00000020759; ENSMUST00000124103; ENSMUST00000139713; BC031184; OTTMUST00000011842; OTTMUST00000011843; OTTMUST00000011844; uc007ign.2
Ndst1	N-deacetylase/N-sulfotransferase (heparan glucosaminyl) 1	2.64	2.00E-04	TC1800001404.mm.2	NM_008306; ENSMUST00000169273; BC066098; BC079561; uc008fat.1; uc008fau.1; uc008fav.1; uc008faw.1
Timp3	tissue inhibitor of metalloproteinase 3	2.63	3.00E-04	TC1000001044.mm.2	NM_011595; ENSMUST00000020234; ENSMUST00000132307; ENSMUST00000136045; ENSMUST00000151134; BC014713; OTTMUST00000050178; OTTMUST00000050179; OTTMUST00000050180; OTTMUST00000050181; uc007gnr.1
Lix1l	Lix1-like	2.62	3.00E-04	TC0300000952.mm.2	NM_001163170; ENSMUST00000062058; uc008qnh.1
Aldh1a2	aldehyde dehydrogenase family 1, subfamily A2	2.62	7.02E-05	TC0900000950.mm.2	NM_009022; ENSMUST00000034723; BC075704; OTTMUST00000049811; uc009qox.2
Psme2	proteasome (prosome, macropain) activator subunit 2 (PA28 beta)	2.62	6.00E-04	TC1400002091.mm.2	NM_001029855; NM_011190; ENSMUST00000111378; ENSMUST00000159282; ENSMUST00000159297; ENSMUST00000159687; ENSMUST00000159845; ENSMUST00000161027; ENSMUST00000161573; ENSMUST00000161807; ENSMUST00000162496; ENSMUST00000162700; BC005680; BC057859; OTTMUST00000087990; OTTMUST00000087991; OTTMUST00000087992; OTTMUST00000087993; OTTMUST00000087994; OTTMUST00000087995; OTTMUST00000087996; OTTMUST0000008…
Chst1	carbohydrate (keratan sulfate Gal-6) sulfotransferase 1	2.61	2.00E-03	TC0200001441.mm.2	NM_023850; ENSMUST00000065797; BC030667; OTTMUST00000034542; uc008lfk.2
Slc7a7	solute carrier family 7 (cationic amino acid transporter, y+ system), member 7	2.61	4.00E-04	TC1400002054.mm.2	NM_001253679; NM_001253680; NM_011405; ENSMUST00000000984; BC014709; uc007tvv.2; uc007tvw.2; uc007tvx.2
Angpt1	angiopoietin 1	2.61	1.40E-03	TC1500001450.mm.2	NM_001286062; NM_009640; ENSMUST00000022921; BC067410
Lacc1	laccase (multicopper oxidoreductase) domain containing 1	2.61	0.03	TC1400002454.mm.2	NM_172488; ENSMUST00000062789; ENSMUST00000139809; ENSMUST00000142300; BC116748; BC119140; OTTMUST00000068801; OTTMUST00000068802; OTTMUST00000068803; uc007urq.1; uc007urr.1
Pla2g15	phospholipase A2, group XV	2.6	1.10E-03	TC0800001244.mm.2	NM_133792; ENSMUST00000034377; BC019373; uc009nfj.1; uc009nfk.1
Galnt15	UDP-N-acetyl-alpha-D-galactosamine:polypeptide N-acetylgalactosaminyltransferase 15	2.6	1.30E-03	TC1400000336.mm.2	NM_030166; ENSMUST00000022460; ENSMUST00000164208; BC133711; OTTMUST00000090963; OTTMUST00000090964; uc007syb.1; uc011zij.1
Gm9396	predicted gene 9396 [Source:MGI Symbol;Acc:MGI:3645563]	2.59	2.40E-03	TC0300001317.mm.2	ENSMUST00000076703
Adgrl4	adhesion G protein-coupled receptor L4	2.59	5.00E-04	TC0300001521.mm.2	NM_133222; ENSMUST00000046977; ENSMUST00000129283; ENSMUST00000141038; ENSMUST00000155652; BC017134; uc008rsj.2
Medag	mesenteric estrogen dependent adipogenesis	2.59	4.00E-04	TC0500003722.mm.2	NM_027519; ENSMUST00000093110; BC116246; BC116247; OTTMUST00000066385; OTTMUST00000066386; OTTMUST00000066387; uc009aps.1; uc009apt.1
E230029C05Rik	RIKEN cDNA E230029C05 gene	2.58	1.30E-03	TC0700001273.mm.2	NR_110364; NR_110365
Serpinb9	serine (or cysteine) peptidase inhibitor, clade B, member 9	2.58	0.04	TC1300000364.mm.2	NM_009256; ENSMUST00000006391; ENSMUST00000063191; BC029900; OTTMUST00000001329; uc007pzz.1
Npl	N-acetylneuraminate pyruvate lyase	2.57	7.00E-04	TC0100003280.mm.2	NM_028749; ENSMUST00000041874; BC022734; uc007dac.1
Pdk1	pyruvate dehydrogenase kinase, isoenzyme 1	2.57	6.80E-03	TC0200001047.mm.2	NM_172665; ENSMUST00000006669; ENSMUST00000129427; ENSMUST00000129887; ENSMUST00000134362; ENSMUST00000148249; ENSMUST00000151358; ENSMUST00000152696; ENSMUST00000156036; BC027196; OTTMUST00000032057; OTTMUST00000032058; OTTMUST00000032059; OTTMUST00000032060; OTTMUST00000032061; OTTMUST00000032155; OTTMUST00000032156; OTTMUST00000033061
AI506816	expressed sequence AI506816	2.57	0.02	TC0500002046.mm.2	NR_015554; NR_038090; uc008wql.2; uc008wqm.2; uc029vgj.1
Gnai2	guanine nucleotide binding protein (G protein), alpha inhibiting 2	2.57	9.00E-04	TC0900003038.mm.2	NM_008138; ENSMUST00000055704; BC065159; uc009rml.1
F2r	coagulation factor II (thrombin) receptor	2.57	1.30E-03	TC1300002462.mm.2	NM_010169; ENSMUST00000059193; BC031516; uc007rmn.1
Tpm4	tropomyosin 4	2.56	8.00E-04	TC0800000814.mm.2	NM_001001491; ENSMUST00000003575; ENSMUST00000123177; BC023701; BC023827; BC070421; OTTMUST00000054010; OTTMUST00000054011; uc009mfi.1
Cmip	c-Maf inducing protein	2.56	3.00E-04	TC0800001400.mm.2	NM_001163262; NM_028941; ENSMUST00000095172; ENSMUST00000166750; BC158118; uc009noz.2; uc009npa.2; uc009npb.2; uc012gln.1
Masp1	mannan-binding lectin serine peptidase 1	2.56	7.60E-03	TC1600001395.mm.2	NM_008555; ENSMUST00000089883; BC131637; BC131638; uc007ytr.1; uc007yts.1; uc007ytt.1; uc007ytu.1
Thbs3	thrombospondin 3	2.55	9.60E-03	TC0300000752.mm.2	NM_013691; ENSMUST00000029682; ENSMUST00000119084; ENSMUST00000126315; ENSMUST00000126372; ENSMUST00000126700; ENSMUST00000136881; ENSMUST00000142051; ENSMUST00000144980; ENSMUST00000146435; ENSMUST00000153129; ENSMUST00000155924; BC053023; OTTMUST00000075214; OTTMUST00000075215; OTTMUST00000075216; OTTMUST00000075217; OTTMUST00000075218; OTTMUST00000075219; OTTMUST00000075220; OTTMUST00000075221…
Slco2b1	solute carrier organic anion transporter family, member 2b1	2.55	4.20E-03	TC0700003804.mm.2	NM_001252530; NM_001252531; NM_175316; ENSMUST00000032985; ENSMUST00000107086; ENSMUST00000107088; ENSMUST00000137914; ENSMUST00000145381; ENSMUST00000154295; BC096485; OTTMUST00000060675; OTTMUST00000060676; OTTMUST00000060677; OTTMUST00000060678; OTTMUST00000060679; OTTMUST00000060680; uc009ilw.2; uc009ilx.1; uc009ily.1
Tmppe; Glb1	transmembrane protein with metallophosphoesterase domain; galactosidase, beta 1	2.55	3.40E-03	TC0900001513.mm.2	NM_001200002; NM_009752; NR_108101; NR_108102; ENSMUST00000063042; ENSMUST00000111820; BC028875
Cdh5	cadherin 5	2.54	1.30E-03	TC0800001176.mm.2	NM_009868; ENSMUST00000034339; BC054790; uc009mzx.2
Cacng5	calcium channel, voltage-dependent, gamma subunit 5	2.54	1.70E-03	TC1100003965.mm.2	NM_001199301; NM_080644; ENSMUST00000039071; ENSMUST00000106742; BC120894; BC120895; OTTMUST00000006393; OTTMUST00000006394; uc007mbb.1; uc007mbc.1; uc007mbd.1
Tubb2b	tubulin, beta 2B class IIB	2.54	7.90E-03	TC1300001781.mm.2	NM_023716; ENSMUST00000075774; BC138935; BC138936; uc007qbd.1
Pla1a	phospholipase A1 member A	2.54	1.90E-03	TC1600001604.mm.2	NM_134102; ENSMUST00000002926; BC003470; BC030670; uc007zew.1
Aldh1l2	aldehyde dehydrogenase 1 family, member L2	2.53	8.00E-04	TC1000002583.mm.2	NM_153543; ENSMUST00000020497; ENSMUST00000125193; ENSMUST00000138858; ENSMUST00000141184; ENSMUST00000143793; ENSMUST00000146640; ENSMUST00000147381; BC034531; OTTMUST00000061092; OTTMUST00000061093; OTTMUST00000061150; OTTMUST00000061151; OTTMUST00000061168; OTTMUST00000061169; OTTMUST00000061170; uc007gkh.2; uc007gki.2
Tcn2	transcobalamin 2	2.53	2.00E-04	TC1100002103.mm.2	NM_001130458; NM_001130459; NM_015749; ENSMUST00000020710; ENSMUST00000109988; ENSMUST00000109989; ENSMUST00000109990; ENSMUST00000109991; ENSMUST00000109992; ENSMUST00000109993; BC003720; OTTMUST00000011220; OTTMUST00000011221; OTTMUST00000011222; OTTMUST00000011223; OTTMUST00000011224; OTTMUST00000011225; OTTMUST00000011226; uc007htx.2; uc007hty.2; uc007htz.2
Abcc3	ATP-binding cassette, sub-family C (CFTR/MRP), member 3	2.53	1.90E-03	TC1100003561.mm.2	NM_029600; ENSMUST00000021231; ENSMUST00000126566; ENSMUST00000140985; ENSMUST00000151124; ENSMUST00000155253; ENSMUST00000178136; BC150788; OTTMUST00000003816; OTTMUST00000003817; OTTMUST00000003818; OTTMUST00000003819; OTTMUST00000003820; uc007kym.1; uc007kyn.1; uc007kyo.1; uc011ycu.1
Plin2	perilipin 2	2.52	3.30E-03	TC0400002980.mm.2	NM_007408; ENSMUST00000000466; ENSMUST00000134094; ENSMUST00000134437; ENSMUST00000138605; ENSMUST00000140382; ENSMUST00000147097; ENSMUST00000149700; ENSMUST00000154999; BC054766; OTTMUST00000017238; OTTMUST00000017239; OTTMUST00000017240; OTTMUST00000017241; OTTMUST00000017242; OTTMUST00000017243; OTTMUST00000017648; OTTMUST00000051107; uc008tlz.1
Nkx6-2	NK6 homeobox 2	2.51	0.04	TC0700004481.mm.2	NM_183248; NR_027857; ENSMUST00000097974; ENSMUST00000106095; OTTMUST00000060124; OTTMUST00000060125; uc012fvu.1
Bcl2a1b; Bcl2a1a	B cell leukemia/lymphoma 2 related protein A1b; B cell leukemia/lymphoma 2 related protein A1a	2.51	2.30E-03	TC0900003331.mm.2	NM_007534; ENSMUST00000068569; BC028762; BC100462; BC116241; OTTMUST00000079195; uc009qzj.2
Scarb2	scavenger receptor class B, member 2	2.5	3.00E-04	TC0500002760.mm.2	NM_007644; ENSMUST00000031377; BC029073; uc008ydm.1
Ppp2r5a	protein phosphatase 2, regulatory subunit B, alpha; protein phosphatase 2, regulatory subunit B', alpha	2.49	4.00E-04	TC0100003806.mm.2	NM_144880; ENSMUST00000067976; BC059026; uc007eci.1
Itga6	integrin alpha 6	2.49	7.20E-03	TC0200001045.mm.2	NM_001277970; NM_008397; ENSMUST00000028522; ENSMUST00000112101; ENSMUST00000126787; ENSMUST00000133124; ENSMUST00000139760; ENSMUST00000152009; ENSMUST00000155249; ENSMUST00000155596; BC058095; OTTMUST00000032063; OTTMUST00000032064; OTTMUST00000032065; OTTMUST00000032066; OTTMUST00000032067; OTTMUST00000032069; OTTMUST00000032070; OTTMUST00000033060; uc008kbe.1; uc008kbf.1
Slfn5	schlafen 5	2.49	7.30E-03	TC1100001236.mm.2	NM_183201; ENSMUST00000067443; ENSMUST00000108157; ENSMUST00000108158; ENSMUST00000150687; BC117909; BC117910; OTTMUST00000001791; OTTMUST00000001792; OTTMUST00000084267; OTTMUST00000084268; uc007kny.1; uc007knz.2; uc007koa.2
Abi3	ABI gene family, member 3	2.49	1.40E-03	TC1100003600.mm.2	NM_001163464; NM_025659; ENSMUST00000059026; ENSMUST00000131049; ENSMUST00000137645; ENSMUST00000143492; BC058260; OTTMUST00000003501; OTTMUST00000003502; OTTMUST00000003503; OTTMUST00000003504; uc007lat.2; uc011ydb.1
Fmo1	flavin containing monooxygenase 1	2.48	0.01	TC0100003401.mm.2	NM_010231; ENSMUST00000046049; ENSMUST00000111518; ENSMUST00000131058; ENSMUST00000134098; ENSMUST00000136120; ENSMUST00000143902; BC011229; OTTMUST00000058842; OTTMUST00000058843; OTTMUST00000058844; OTTMUST00000058845; OTTMUST00000058846; OTTMUST00000058847; uc007dgx.1; uc007dgy.1
Psme2b	protease (prosome, macropain) activator subunit 2B	2.47	6.00E-04	TC1100004291.mm.2	NM_001281472; ENSMUST00000104958; OTTMUST00000012300
Slc39a1	solute carrier family 39 (zinc transporter), member 1	2.46	2.00E-03	TC0300000785.mm.2	NM_013901; ENSMUST00000015467; BC005474; BC132461; BC138459; BC147738; BC147744; OTTMUST00000073332; uc012csu.1
Rpl22	ribosomal protein L22	2.46	3.40E-03	TC0400002022.mm.2	NM_001277113; NM_001277114; NM_009079; NR_102291; NR_102292; BC007139; BC021344; BC096390; OTTMUST00000024646; OTTMUST00000024647; OTTMUST00000024648; OTTMUST00000024649; OTTMUST00000024650; OTTMUST00000024651; OTTMUST00000024652
Lap3	leucine aminopeptidase 3	2.46	9.90E-03	TC0500000488.mm.2	NM_024434; ENSMUST00000046122; ENSMUST00000131289; ENSMUST00000135413; ENSMUST00000137699; ENSMUST00000146811; BC016536; OTTMUST00000068733; OTTMUST00000068734; OTTMUST00000068735; OTTMUST00000068736; OTTMUST00000068737; uc008xiy.2
Vkorc1	vitamin K epoxide reductase complex, subunit 1	2.46	1.20E-03	TC0700004665.mm.2	NM_178600; ENSMUST00000033074; ENSMUST00000119922; BC031732; OTTMUST00000077081; OTTMUST00000077082; uc009jxe.1
Dnase2a; Gm38426	deoxyribonuclease II alpha; predicted gene, 38426	2.46	5.80E-03	TC0800000972.mm.2	NM_010062; NR_103491; ENSMUST00000003910; ENSMUST00000109744; ENSMUST00000128400; ENSMUST00000134569; ENSMUST00000135219; ENSMUST00000145292; ENSMUST00000148573; ENSMUST00000153215; ENSMUST00000155942; BC058609; OTTMUST00000053020; OTTMUST00000053021; OTTMUST00000053022; OTTMUST00000053023; OTTMUST00000053024; OTTMUST00000053025; OTTMUST00000053026; OTTMUST00000074380; OTTMUST00000074381; uc009mo…
Syngr2	synaptogyrin 2	2.46	1.60E-03	TC1100004283.mm.2	NM_009304; ENSMUST00000026649; ENSMUST00000120928; ENSMUST00000143852; ENSMUST00000175737; ENSMUST00000176936; ENSMUST00000177131; ENSMUST00000177241; BC004829; OTTMUST00000007955; OTTMUST00000007956; OTTMUST00000076392; OTTMUST00000110669; OTTMUST00000110670; OTTMUST00000110671; OTTMUST00000110672; uc007mnw.2; uc007mnx.2
Lbh	limb-bud and heart	2.46	1.60E-03	TC1700001147.mm.2	NM_029999; ENSMUST00000024857; ENSMUST00000148556; BC026827; BC052470; OTTMUST00000070622; OTTMUST00000070623; uc008dng.2
Lxn	latexin	2.45	4.80E-03	TC0300002113.mm.2	NM_016753; ENSMUST00000058981; ENSMUST00000160202; ENSMUST00000160827; BC115521; BC115522; OTTMUST00000072122; OTTMUST00000072123; OTTMUST00000072124; uc008pln.1
Rps9	ribosomal protein S9	2.45	1.60E-03	TC0700000019.mm.2	NM_029767; ENSMUST00000006496; ENSMUST00000108623; ENSMUST00000108624; ENSMUST00000108625; ENSMUST00000126562; ENSMUST00000128729; ENSMUST00000136858; ENSMUST00000139818; ENSMUST00000146303; ENSMUST00000146927; BC031746; OTTMUST00000055345; OTTMUST00000055346; OTTMUST00000055347; OTTMUST00000055348; OTTMUST00000055349; OTTMUST00000055350; OTTMUST00000055351; OTTMUST00000055352; OTTMUST00000055353…
Gm5617	predicted gene 5617	2.45	0.03	TC0900000586.mm.2	NM_001004191; ENSMUST00000048824; BC011344
Scpep1	serine carboxypeptidase 1	2.45	7.00E-04	TC1100003506.mm.2	NM_029023; ENSMUST00000000287; BC004847; BC021399; OTTMUST00000002531; uc007kvx.2; uc011yci.1
Ang; Rnase4	angiogenin, ribonuclease, RNase A family, 5; ribonuclease, RNase A family 4	2.45	0.01	TC1400000578.mm.2	NM_001161731; NM_007447; NM_021472; NM_201239; ENSMUST00000022428; ENSMUST00000069011; ENSMUST00000169895; ENSMUST00000171688; BC005569; BC055355; BC061105; BC066843; uc007tml.2; uc007tmm.2; uc007tmn.2; uc007tmo.2
Ly6h	lymphocyte antigen 6 complex, locus H	2.45	2.60E-03	TC1500001737.mm.2	NM_001135688; NM_001135689; NM_011837; ENSMUST00000023241; ENSMUST00000065417; ENSMUST00000126129; ENSMUST00000127095; ENSMUST00000150125; ENSMUST00000156032; ENSMUST00000163116; BC028758; OTTMUST00000084838; OTTMUST00000084839; OTTMUST00000084841; OTTMUST00000084842; uc007wgu.1; uc007wgv.2; uc011zuk.1; uc011zul.1
Rps16	ribosomal protein S16	2.44	2.20E-03	TC0700000495.mm.2	NM_013647; ENSMUST00000082134; ENSMUST00000152918; ENSMUST00000155805; OTTMUST00000055308; OTTMUST00000055309; OTTMUST00000055310; uc012fgr.1
Parp10	poly (ADP-ribose) polymerase family, member 10	2.44	2.20E-03	TC1500002347.mm.2	NM_001163575; NM_001163576; ENSMUST00000075689; ENSMUST00000165738; ENSMUST00000166151; ENSMUST00000169255; ENSMUST00000170851; OTTMUST00000089862; OTTMUST00000089864; OTTMUST00000089865; OTTMUST00000089866; OTTMUST00000089867; uc007wjj.2; uc007wjk.2
Gm13251	predicted gene 13251	2.43	1.10E-03	TC0400001881.mm.2	NM_001085522; ENSMUST00000105733; uc008vsh.3
Gm4924	predicted gene 4924 [Source:MGI Symbol;Acc:MGI:3643133]; predicted gene 4924	2.43	0.01	TC1000000924.mm.2	ENSMUST00000165906; XR_035281.3
Abracl	ABRA C-terminal like	2.43	0.01	TC1000001802.mm.2	NM_028440; ENSMUST00000020002; uc007elx.2; uc007ely.2; uc007elz.2
Ppp1r14b	protein phosphatase 1, regulatory (inhibitor) subunit 14B	2.43	4.20E-03	TC1900000127.mm.2	NM_008889; ENSMUST00000070850; BC082545; BC125650; BC125654; uc008gjs.1
Ptbp1	polypyrimidine tract binding protein 1	2.42	7.00E-03	TC1000000820.mm.2	NM_001077363; NM_001283013; NM_008956; ENSMUST00000057343; ENSMUST00000095457; ENSMUST00000099958; ENSMUST00000164385; ENSMUST00000165153; ENSMUST00000165704; ENSMUST00000165724; ENSMUST00000168216; ENSMUST00000168683; ENSMUST00000168988; ENSMUST00000169091; ENSMUST00000169483; ENSMUST00000169580; ENSMUST00000171216; ENSMUST00000171599; ENSMUST00000172282; BC007472; BC028848; BC066210; BC086489; …
Slc39a14	solute carrier family 39 (zinc transporter), member 14	2.42	3.00E-04	TC1400002336.mm.2	NM_001135151; NM_001135152; NM_144808; ENSMUST00000022688; ENSMUST00000068044; ENSMUST00000127000; ENSMUST00000139284; ENSMUST00000142598; ENSMUST00000143153; ENSMUST00000145040; ENSMUST00000146453; ENSMUST00000151011; ENSMUST00000152067; ENSMUST00000152202; ENSMUST00000152442; ENSMUST00000155825; BC021530; OTTMUST00000083286; OTTMUST00000083287; OTTMUST00000083288; OTTMUST00000083289; OTTMUST000…
Ptn	pleiotrophin	2.41	6.00E-04	TC0600002079.mm.2	NM_008973; ENSMUST00000101534; BC002064; BC061695; uc009bja.1
Samd9l	sterile alpha motif domain containing 9-like	2.4	0.01	TC0600001787.mm.2	NM_010156; ENSMUST00000120087; OTTMUST00000073592; OTTMUST00000073604; uc009auy.3
Igfbp4	insulin-like growth factor binding protein 4	2.4	7.80E-03	TC1100001592.mm.2	NM_010517; ENSMUST00000017637; ENSMUST00000123946; ENSMUST00000130530; ENSMUST00000140772; ENSMUST00000177092; ENSMUST00000177105; BC019836; OTTMUST00000014712; OTTMUST00000014713; OTTMUST00000014714; OTTMUST00000014715; OTTMUST00000104115; OTTMUST00000104116; uc007lie.1
Cast	calpastatin	2.4	0.01	TC1300002326.mm.2	NM_009817; ENSMUST00000065629; BC010603
Ly6e	lymphocyte antigen 6 complex, locus E	2.4	2.00E-03	TC1500000549.mm.2	NM_001164036; NM_001164037; NM_001164038; NM_001164039; NM_001164040; NM_008529; ENSMUST00000051698; ENSMUST00000169343; BC002116; BC003926; BC005684; BC019113; BC040691; BC053523; BC080711; uc007wgh.2; uc007wgi.2; uc011zug.1; uc011zuh.1; uc011zui.1; uc011zuj.1
Gsdmd	gasdermin D	2.39	0.01	TC1500000565.mm.2	NM_026960; ENSMUST00000023238; BC029813; uc007whh.1
Rsu1	Ras suppressor protein 1	2.38	6.00E-04	TC0200002982.mm.2	NM_009105; ENSMUST00000028059; ENSMUST00000114791; ENSMUST00000129257; ENSMUST00000131226; ENSMUST00000134551; ENSMUST00000137670; ENSMUST00000161912; ENSMUST00000162223; BC003827; OTTMUST00000026359; OTTMUST00000026360; OTTMUST00000026361; OTTMUST00000026362; OTTMUST00000026363; OTTMUST00000026364; OTTMUST00000086735; OTTMUST00000086736
Fosl2	fos-like antigen 2	2.38	9.40E-03	TC0500000334.mm.2	NM_008037; ENSMUST00000031017; BC065131; uc008wzi.2; uc008wzj.1
Rras	Harvey rat sarcoma oncogene, subgroup R	2.38	4.10E-03	TC0700000826.mm.2	NM_009101; ENSMUST00000044111; ENSMUST00000142115; BC009105; BC110562; BC110563; BC145932; BC145934; OTTMUST00000054007; OTTMUST00000054008; uc009gss.1
Rps12; Snora33; Snord100	ribosomal protein S12; small nucleolar RNA, H/ACA box 33; small nucleolar RNA, C/D box 100	2.37	6.20E-03	TC1000001881.mm.2	NM_011295; NR_037680; NR_037681; ENSMUST00000073926; BC002079; BC089338; BC089339; BC090257; BC092044; BC096653; BC099377; uc007epw.2; uc007epx.2; uc011xbp.1; uc011xbq.1
Irx2	Iroquois related homeobox 2 (Drosophila)	2.37	0.01	TC1300000876.mm.2	NM_010574; ENSMUST00000074372; ENSMUST00000163393; ENSMUST00000167067; ENSMUST00000169028; ENSMUST00000172353; BC029750; BC085291; OTTMUST00000094478; OTTMUST00000094479; OTTMUST00000094480; OTTMUST00000094482; OTTMUST00000094483; uc007rde.1
Plec	plectin	2.37	2.20E-03	TC1500002346.mm.2	NM_001163540; NM_001163542; NM_001163549; NM_001164203; NM_011117; NM_201385; NM_201386; NM_201387; NM_201388; NM_201389; NM_201390; NM_201391; NM_201392; NM_201393; NM_201394; ENSMUST00000023226; ENSMUST00000054449; ENSMUST00000071869; ENSMUST00000072692; ENSMUST00000073418; ENSMUST00000074834; ENSMUST00000076442; ENSMUST00000080857; ENSMUST00000089610; ENSMUST00000165210; ENSMUST00000165453; EN…
Ctnna1	catenin (cadherin associated protein), alpha 1	2.37	2.30E-03	TC1800000306.mm.2	NM_009818; ENSMUST00000042345; BC048163; BC068316; BC105576; uc008ely.1; uc008emb.1
Usp53	ubiquitin specific peptidase 53	2.36	1.30E-03	TC0300002869.mm.2	NM_133857; ENSMUST00000090379; BC132339; BC145707; uc008rez.1; uc008rfa.1; uc008rfb.1; uc008rfc.1; uc008rfd.1
Ddx60	DEAD (Asp-Glu-Ala-Asp) box polypeptide 60	2.36	0.02	TC0800000659.mm.2	ENSMUST00000070631; ENSMUST00000093485; ENSMUST00000136121; ENSMUST00000153806; ENSMUST00000154398; ENSMUST00000155209; ENSMUST00000156980; OTTMUST00000078066; OTTMUST00000078067; OTTMUST00000078068; OTTMUST00000078069; OTTMUST00000078070; OTTMUST00000078071
Erap1	endoplasmic reticulum aminopeptidase 1	2.36	8.00E-04	TC1300000904.mm.2	NM_030711; ENSMUST00000169114; BC046610; uc007rfi.1; uc007rfj.1
Clic1	chloride intracellular channel 1	2.36	9.00E-03	TC1700000662.mm.2	NM_033444; ENSMUST00000007257; ENSMUST00000172599; BC004658; OTTMUST00000095672; OTTMUST00000095673; uc008cfg.1
Jak3; Insl3	Janus kinase 3; insulin-like 3	2.35	8.20E-03	TC0800000800.mm.2	NM_001190830; NM_010589; NM_013564; ENSMUST00000034261; ENSMUST00000051995; ENSMUST00000110012; ENSMUST00000110013; ENSMUST00000130624; ENSMUST00000133263; BC049540; BC105577; BC131646; BC131647; OTTMUST00000049959; OTTMUST00000049960; OTTMUST00000049961; OTTMUST00000049962; OTTMUST00000049963; OTTMUST00000049964; uc009mek.2; uc009mel.2; uc009mem.2; uc009men.1; uc009mep.2; uc009meq.2
Lama4	laminin, alpha 4	2.35	3.40E-03	TC1000000322.mm.2	NM_010681; ENSMUST00000019992; ENSMUST00000159506; ENSMUST00000159580; ENSMUST00000161303; ENSMUST00000161992; ENSMUST00000162211; ENSMUST00000163036; BC115942; OTTMUST00000088986; OTTMUST00000088987; OTTMUST00000088988; OTTMUST00000088989; OTTMUST00000088990; OTTMUST00000088991; OTTMUST00000088992; uc007evm.2; uc007evn.2; uc007evo.2; uc007evp.2; uc007evq.2
Aqp4	aquaporin 4	2.35	3.00E-04	TC1800001017.mm.2	NM_009700; ENSMUST00000079081; BC024526; uc008edq.2; uc008edr.2; uc008eds.2; uc008edt.2; uc012azt.1; uc012azu.1; uc012azv.1; uc012azw.1; uc012azx.1; uc012azy.1; uc012azz.1; uc012baa.1; uc012bab.1
Tmem179b	transmembrane protein 179B	2.35	1.50E-03	TC1900001769.mm.2	NM_026325; NR_028418; NR_028419; BC116961; BC116963; uc008gmt.2; uc008gmu.2; uc008gmv.2
Plscr4	phospholipid scramblase 4	2.34	6.00E-04	TC0900001173.mm.2	NM_178711; ENSMUST00000034941; ENSMUST00000143866; BC052067; OTTMUST00000055245; OTTMUST00000055246; uc009rar.1; uc009ras.1
Map3k14	mitogen-activated protein kinase kinase kinase 14	2.34	4.80E-03	TC1100003870.mm.2	NM_016896; ENSMUST00000021324; ENSMUST00000146163; ENSMUST00000152300; ENSMUST00000152677; OTTMUST00000006259; OTTMUST00000006260; OTTMUST00000006261; OTTMUST00000006262; uc007lua.1
Cldn5	claudin 5	2.34	4.70E-03	TC1600000249.mm.2	NM_013805; ENSMUST00000043577; BC002016; BC083341; uc007yok.2
Ehd4	EH-domain containing 4	2.33	2.20E-03	TC0200004454.mm.2	NM_133838; ENSMUST00000028755; ENSMUST00000148073; ENSMUST00000150240; ENSMUST00000152366; BC007480; BC012272; OTTMUST00000036244; OTTMUST00000036245; OTTMUST00000036246; OTTMUST00000036247; uc008lvd.1
Sec24d	Sec24 related gene family, member D (S. cerevisiae)	2.33	1.00E-03	TC0300001255.mm.2	NM_027135; ENSMUST00000047923; BC049257; BC067020; uc008rfh.1; uc012cxb.1
Lhfpl3	lipoma HMGIC fusion partner-like 3	2.33	9.00E-04	TC0500000188.mm.2	NM_001081231; NM_029990; uc008wpv.2; uc012dst.1
Cd151	CD151 antigen	2.33	4.00E-04	TC0700002055.mm.2	NM_001111049; NM_001111050; NM_009842; ENSMUST00000058746; ENSMUST00000106000; ENSMUST00000177840; BC012236; uc009kll.2; uc012fxg.1; uc012fxh.1
Erg	avian erythroblastosis virus E-26 (v-ets) oncogene related	2.33	0.01	TC1600002128.mm.2	NM_133659; ENSMUST00000077773; ENSMUST00000113846; ENSMUST00000113848; ENSMUST00000118113; ENSMUST00000121809; ENSMUST00000122199; ENSMUST00000171646; ENSMUST00000176345; ENSMUST00000177450; BC145175; BC145176; BC145850; OTTMUST00000065348; OTTMUST00000065350; OTTMUST00000065351; OTTMUST00000103971; OTTMUST00000103972; OTTMUST00000103973; OTTMUST00000103974; OTTMUST00000103975; OTTMUST00000103976
Fstl5	follistatin-like 5	2.32	3.70E-03	TC0300000609.mm.2	NM_001253719; NM_178673; ENSMUST00000038364; ENSMUST00000159686; ENSMUST00000160261; ENSMUST00000162471; BC075640; OTTMUST00000075423; OTTMUST00000075462; OTTMUST00000075463; OTTMUST00000075464; uc008pnj.2; uc029umr.1
Gm2a	GM2 ganglioside activator protein	2.31	3.00E-04	TC1100000641.mm.2	NM_010299; ENSMUST00000000608; BC004651; OTTMUST00000012649; uc007iyw.2
Asnsd1	asparagine synthetase domain containing 1	2.3	0.03	TC0100002333.mm.2	NM_133728; ENSMUST00000027264; ENSMUST00000123519; ENSMUST00000136468; ENSMUST00000147021; ENSMUST00000154402; BC013617; OTTMUST00000051332; OTTMUST00000051333; OTTMUST00000051334; OTTMUST00000051335; OTTMUST00000051336; uc007azf.1
Hsd17b11	hydroxysteroid (17-beta) dehydrogenase 11	2.3	7.30E-03	TC0500002882.mm.2	NM_053262; ENSMUST00000031251; ENSMUST00000119025; BC038340; OTTMUST00000066228; OTTMUST00000066229; uc008yjy.1; uc008yjz.1
Cttn	cortactin	2.3	0.02	TC0700004604.mm.2	NM_001252572; NM_007803; ENSMUST00000033407; ENSMUST00000103079; ENSMUST00000126018; ENSMUST00000134131; ENSMUST00000148778; ENSMUST00000150607; ENSMUST00000157079; BC011434; OTTMUST00000039645; OTTMUST00000039646; OTTMUST00000039647; OTTMUST00000039648; OTTMUST00000039649; OTTMUST00000039650; OTTMUST00000039651; uc009kqh.2; uc009kqi.2
Fli1	Friend leukemia integration 1	2.3	0.01	TC0900001987.mm.2	NM_008026; ENSMUST00000016231; ENSMUST00000183767; BC138791; BC138792; OTTMUST00000117512; OTTMUST00000117513
Rpl12; Snora65	ribosomal protein L12; small nucleolar RNA, H/ACA box 65	2.29	3.10E-03	TC0200000600.mm.2	NM_009076; NR_002898; ENSMUST00000102811; ENSMUST00000125415; ENSMUST00000126610; ENSMUST00000133842; ENSMUST00000134912; ENSMUST00000144644; ENSMUST00000154340; BC018321; BC081469; BC090393; OTTMUST00000029954; OTTMUST00000029955; OTTMUST00000029956; OTTMUST00000029957; OTTMUST00000029958; OTTMUST00000029959; OTTMUST00000029960; uc008jhe.2; uc012bub.1
Rpl35	ribosomal protein L35	2.29	6.20E-03	TC0200003433.mm.2	NM_025592; ENSMUST00000080861; ENSMUST00000126246; ENSMUST00000152441; BC094634; BC125652; BC125656; OTTMUST00000029379; OTTMUST00000029381; OTTMUST00000031271; uc008jnz.1
Lgi4	leucine-rich repeat LGI family, member 4	2.29	0.01	TC0700000586.mm.2	NM_144556; ENSMUST00000039775; ENSMUST00000164725; ENSMUST00000169785; ENSMUST00000172001; BC098469; OTTMUST00000092521; OTTMUST00000092523; OTTMUST00000092524; OTTMUST00000092525; uc009ghz.1
Rgs9	regulator of G-protein signaling 9	2.29	7.00E-04	TC1100003986.mm.2	NM_001165934; NM_011268; ENSMUST00000020920; ENSMUST00000103062; ENSMUST00000106704; ENSMUST00000106706; ENSMUST00000156785; BC129898; BC129899; OTTMUST00000006459; OTTMUST00000006460; OTTMUST00000007315; OTTMUST00000007316; OTTMUST00000007317; uc007mbx.1; uc007mby.2; uc007mbz.1; uc007mca.1; uc011ygs.1
Gpx8	glutathione peroxidase 8 (putative)	2.29	0.01	TC1300002689.mm.2	NM_027127; ENSMUST00000022282; BC019664; uc007rxb.1
Etv6	ets variant 6	2.28	0.01	TC0600001579.mm.2	NM_007961; ENSMUST00000081028; ENSMUST00000111963; ENSMUST00000145869; ENSMUST00000164648; ENSMUST00000169529; BC052163; OTTMUST00000064123; OTTMUST00000064124; OTTMUST00000064125; OTTMUST00000092386; OTTMUST00000092389
Rpl32	ribosomal protein L32	2.28	4.60E-03	TC0600002960.mm.2	NM_172086; BC046339; BC086909; OTTMUST00000055140; uc009djc.1
Hspb1	heat shock protein 1	2.27	0.01	TC0500001590.mm.2	NM_013560; ENSMUST00000005077; ENSMUST00000111155; BC018257; BC099463; OTTMUST00000059461; OTTMUST00000059462; uc008zze.2; uc012eeq.1
Adck4	aarF domain containing kinase 4	2.27	3.90E-03	TC0700004617.mm.2	NM_133770; ENSMUST00000003860; ENSMUST00000108378; ENSMUST00000123012; ENSMUST00000128090; ENSMUST00000142910; ENSMUST00000143372; BC013485; BC083324; BC093498; OTTMUST00000058082; OTTMUST00000058083; OTTMUST00000058084; OTTMUST00000058085; OTTMUST00000058086; OTTMUST00000058087; uc009fvm.1; uc009fvn.1; uc009fvp.1
Adgrg6	adhesion G protein-coupled receptor G6	2.27	6.90E-03	TC1000001786.mm.2	NM_001002268; ENSMUST00000041168; uc007elk.1
Myo1f	myosin IF	2.27	0.02	TC1700000585.mm.2	NM_053214; ENSMUST00000087605; ENSMUST00000173372; ENSMUST00000173426; ENSMUST00000174695; BC046502; OTTMUST00000095910; OTTMUST00000095911; OTTMUST00000095912; OTTMUST00000095913; uc008byu.2; uc008byv.2; uc012api.1
Rassf2	Ras association (RalGDS/AF-6) domain family member 2	2.26	9.90E-03	TC0200004665.mm.2	NM_175445; ENSMUST00000028814; ENSMUST00000103182; ENSMUST00000139047; ENSMUST00000140791; ENSMUST00000155829; BC057402; OTTMUST00000038809; OTTMUST00000038810; OTTMUST00000038811; OTTMUST00000038812; OTTMUST00000038813; uc008mmf.2; uc008mmg.1
Itgb1	integrin beta 1 (fibronectin receptor beta)	2.26	6.00E-04	TC0800001599.mm.2	NM_010578; ENSMUST00000090006; ENSMUST00000124826; ENSMUST00000135281; ENSMUST00000149116; BC050906; OTTMUST00000085926; OTTMUST00000085927; OTTMUST00000085928; OTTMUST00000085929; uc009nzv.2; uc009nzw.2; uc009nzx.2
Palld	palladin, cytoskeletal associated protein	2.26	0.02	TC0800002300.mm.2	NM_001081390; ENSMUST00000034057; ENSMUST00000121200; ENSMUST00000121493; ENSMUST00000121785; ENSMUST00000123523; ENSMUST00000135439; ENSMUST00000136825; ENSMUST00000149042; ENSMUST00000153495; OTTMUST00000076933; OTTMUST00000076934; OTTMUST00000076935; OTTMUST00000076936; OTTMUST00000076937; OTTMUST00000076938; OTTMUST00000076939; OTTMUST00000076940
Slc5a3; Mrps6	solute carrier family 5 (inositol transporters), member 3; mitochondrial ribosomal protein S6	2.26	0.02	TC1600001019.mm.2	NM_017391; NM_080456; ENSMUST00000047429; ENSMUST00000113975; ENSMUST00000131098; ENSMUST00000138961; BC027271; BC140982; BC140983; OTTMUST00000063747; OTTMUST00000063748; OTTMUST00000063750; OTTMUST00000083946; uc007zyt.2; uc007zyu.1
Cd244	CD244 natural killer cell receptor 2B4	2.25	0.01	TC0100001595.mm.2	NM_018729; ENSMUST00000004829; BC145067; OTTMUST00000041041; uc007dor.1; uc007dos.1; uc029qup.1
Lrrc8a	leucine rich repeat containing 8A	2.25	0.03	TC0200005466.mm.2	NM_177725; ENSMUST00000095078; ENSMUST00000113654; OTTMUST00000040641; OTTMUST00000040642; uc008jbu.2
Ikzf1	IKAROS family zinc finger 1	2.25	0.04	TC1100000134.mm.2	NM_001025597; NM_009578; ENSMUST00000018798; ENSMUST00000048122; ENSMUST00000065433; ENSMUST00000076700; ENSMUST00000126058; ENSMUST00000141436; BC138789; OTTMUST00000011533; OTTMUST00000011534; OTTMUST00000011535; OTTMUST00000011536; OTTMUST00000011537; uc007ian.1; uc007iao.1; uc007iap.1; uc007iaq.1; uc011xrn.1
Lipa	lysosomal acid lipase A	2.25	1.40E-03	TC1900001419.mm.2	NM_001111100; NM_021460; ENSMUST00000049572; ENSMUST00000178114; BC058564; uc008hgm.2; uc012bkt.1
Hspb6	heat shock protein, alpha-crystallin-related, B6	2.24	5.60E-03	TC0700000566.mm.2	NM_001012401; ENSMUST00000044048; ENSMUST00000123355; ENSMUST00000126989; ENSMUST00000146732; BC089621; OTTMUST00000064775; OTTMUST00000064776; OTTMUST00000064777; OTTMUST00000064778; uc009gev.1; uc009gew.1
Sox6	SRY (sex determining region Y)-box 6	2.24	0.04	TC0700004148.mm.2	NM_001025559; NM_001025560; NM_001277326; NM_001277327; NM_001277328; NM_011445; ENSMUST00000072804; ENSMUST00000106612; ENSMUST00000166207; ENSMUST00000166877; ENSMUST00000169129; BC067407; uc009jit.1; uc009jiu.1
Hsd3b7	hydroxy-delta-5-steroid dehydrogenase, 3 beta- and steroid delta-isomerase 7	2.24	0.03	TC0700004630.mm.2	NM_001040684; NM_133943; ENSMUST00000046863; ENSMUST00000106271; ENSMUST00000106272; ENSMUST00000124631; ENSMUST00000125188; ENSMUST00000132702; ENSMUST00000136597; ENSMUST00000138432; ENSMUST00000139068; ENSMUST00000144748; ENSMUST00000155005; BC132605; BC138589; OTTMUST00000042018; OTTMUST00000042019; OTTMUST00000042021; OTTMUST00000042022; OTTMUST00000042024; OTTMUST00000042025; OTTMUST0000004…
Naip2	NLR family, apoptosis inhibitory protein 2	2.24	1.20E-03	TC1300002530.mm.2	NM_001126182; NM_010872; ENSMUST00000067975; ENSMUST00000117913; ENSMUST00000167986; BC116626; OTTMUST00000071109; OTTMUST00000071110; uc011zdq.1
Plce1	phospholipase C, epsilon 1	2.24	9.00E-04	TC1900000552.mm.2	NM_019588; ENSMUST00000169713; ENSMUST00000181994; ENSMUST00000182267; ENSMUST00000182481; ENSMUST00000182589; ENSMUST00000182999; ENSMUST00000183131; BC138349; BC138350; BC145246; OTTMUST00000113855; OTTMUST00000113863; OTTMUST00000113864; OTTMUST00000113865; OTTMUST00000113866; OTTMUST00000113867; OTTMUST00000113868; uc008hjo.2; uc008hjp.1; uc012bli.1
Wbp1l	WW domain binding protein 1 like	2.24	8.40E-03	TC1900000706.mm.2	NM_001177812; NM_001177813; NM_146099; ENSMUST00000099376; ENSMUST00000111855; ENSMUST00000132202; ENSMUST00000138302; ENSMUST00000156649; ENSMUST00000175937; BC026369; BC058949; OTTMUST00000082298; OTTMUST00000082299; OTTMUST00000082300; OTTMUST00000082301; OTTMUST00000082302; OTTMUST00000110569; uc008htw.2; uc008htx.2; uc008hty.2; uc008htz.2
Aldh3b1	aldehyde dehydrogenase 3 family, member B1	2.24	9.40E-03	TC1900000890.mm.2	NM_026316; ENSMUST00000051803; BC046597; uc008fxq.1
Fads2	fatty acid desaturase 2	2.24	2.00E-04	TC1900001095.mm.2	NM_019699; ENSMUST00000025567; BC057189; uc008gpb.1; uc008gpc.1
Pfkfb3	6-phosphofructo-2-kinase/fructose-2,6-biphosphatase 3	2.23	6.10E-03	TC0200002961.mm.2	NM_001177752; NM_001177753; NM_001177754; NM_001177755; NM_001177756; NM_001177757; NM_001177758; NM_133232; ENSMUST00000028114; ENSMUST00000049849; ENSMUST00000100411; ENSMUST00000114844; ENSMUST00000114845; ENSMUST00000114846; ENSMUST00000140580; ENSMUST00000144921; ENSMUST00000145970; ENSMUST00000150086; ENSMUST00000155167; ENSMUST00000170196; ENSMUST00000171188; ENSMUST00000179584; ENSMUST000…
Ccdc109b	coiled-coil domain containing 109B	2.22	0.02	TC0300002938.mm.2	NM_025779; ENSMUST00000029624; ENSMUST00000122961; ENSMUST00000146340; ENSMUST00000153506; BC049571; OTTMUST00000065624; OTTMUST00000065625; OTTMUST00000065626; OTTMUST00000065627; uc008rir.2
Ecm2	extracellular matrix protein 2, female organ and adipocyte specific	2.22	0.01	TC1300000565.mm.2	NM_001012324; ENSMUST00000051504; BC065151; BC089559; uc007qjl.1; uc011yzf.1
Sdc4	syndecan 4	2.21	1.30E-03	TC0200005114.mm.2	NM_011521; ENSMUST00000017153; ENSMUST00000142909; BC005679; OTTMUST00000002252; OTTMUST00000038948; uc008nuq.1
Tec	tec protein tyrosine kinase	2.21	0.03	TC0500002580.mm.2	NM_001113460; NM_001113461; NM_001113464; NM_013689; ENSMUST00000071944; ENSMUST00000073843; ENSMUST00000113594; ENSMUST00000126481; ENSMUST00000138842; ENSMUST00000149533; ENSMUST00000150193; ENSMUST00000155342; BC037071; BC062884; OTTMUST00000061564; OTTMUST00000061565; OTTMUST00000061567; OTTMUST00000061568; OTTMUST00000061569; OTTMUST00000061570; OTTMUST00000061571; uc008xsg.2
Spidr	scaffolding protein involved in DNA repair	2.21	9.90E-03	TC1600001256.mm.2	NM_146068; ENSMUST00000040248; BC089026
Gltp	glycolipid transfer protein	2.2	0.02	TC0500003064.mm.2	NM_019821; ENSMUST00000012028; ENSMUST00000112212; ENSMUST00000112214; BC016584; BC053729; OTTMUST00000034432; OTTMUST00000034433; OTTMUST00000034463; uc008yzw.2
Ucp2	uncoupling protein 2 (mitochondrial, proton carrier)	2.2	0.03	TC0700001409.mm.2	NM_011671; ENSMUST00000126381; ENSMUST00000126534; ENSMUST00000129324; ENSMUST00000133044; ENSMUST00000133498; ENSMUST00000138673; ENSMUST00000149808; ENSMUST00000151221; ENSMUST00000153287; BC012697; BC012967; OTTMUST00000054806; OTTMUST00000054807; OTTMUST00000054809; OTTMUST00000054810; OTTMUST00000054811; OTTMUST00000054812; OTTMUST00000054813; OTTMUST00000054814; OTTMUST00000054815
Cpq	carboxypeptidase Q	2.2	7.00E-03	TC1500000222.mm.2	NM_018755; NM_176073; ENSMUST00000042167; BC037067; uc007vky.1; uc007vkz.1; uc007vla.1; uc007vlb.1; uc007vlc.1
Aldh1l1	aldehyde dehydrogenase 1 family, member L1	2.19	9.00E-04	TC0600001076.mm.2	NM_027406; ENSMUST00000032175; ENSMUST00000127199; ENSMUST00000130418; ENSMUST00000137669; ENSMUST00000152436; BC024055; BC025939; BC028817; BC030722; BC030723; BC030727; BC030730; OTTMUST00000064096; OTTMUST00000064097; OTTMUST00000064098; OTTMUST00000064099; OTTMUST00000064130; uc009cxl.1; uc009cxm.1
Bhlhe40	basic helix-loop-helix family, member e40	2.19	0.01	TC0600001203.mm.2	NM_011498; ENSMUST00000032194; ENSMUST00000163617; ENSMUST00000166346; BC010720; OTTMUST00000092370; OTTMUST00000092371; OTTMUST00000092372; uc009ddn.1
Fbln5	fibulin 5	2.19	5.40E-03	TC1200002242.mm.2	NM_011812; ENSMUST00000021603; BC006636
Fuca1	fucosidase, alpha-L- 1, tissue	2.18	5.00E-03	TC0400001668.mm.2	NM_024243; ENSMUST00000030434; ENSMUST00000142033; ENSMUST00000142111; ENSMUST00000146290; ENSMUST00000153592; BC003235; OTTMUST00000022831; OTTMUST00000022832; OTTMUST00000022833; OTTMUST00000022834; OTTMUST00000022835; uc008vhi.2
Aqp1	aquaporin 1	2.18	3.30E-03	TC0600000664.mm.2	NM_007472; ENSMUST00000004774; BC007125; OTTMUST00000064430; uc009caq.1
Tapbp	TAP binding protein	2.18	6.00E-04	TC1700002778.mm.2	NM_001025313; NM_009318; ENSMUST00000025161; ENSMUST00000172489; ENSMUST00000172653; ENSMUST00000172888; BC015074; OTTMUST00000095370; OTTMUST00000095371; OTTMUST00000095372; OTTMUST00000097905; uc008cae.1; uc008caf.1
Srd5a1	steroid 5 alpha-reductase 1	2.17	0.02	TC1300002276.mm.2	NM_175283; ENSMUST00000059235; ENSMUST00000091514; BC079863; BC094503; BC115468; BC115469; OTTMUST00000090926; OTTMUST00000090929; uc007rck.1; uc007rcl.1
Gm3435	predicted gene 3435	2.17	8.90E-03	TC1700002769.mm.2	NM_001123372; uc008anu.1; uc008anw.1; uc008anx.2; uc012akq.1
Serpinb6b	serine (or cysteine) peptidase inhibitor, clade B, member 6b	2.16	0.01	TC1300000362.mm.2	NM_011454; ENSMUST00000017184; ENSMUST00000110293; ENSMUST00000164541; BC061050; OTTMUST00000001331; OTTMUST00000110667; OTTMUST00000110668; uc007pzx.1; uc007pzy.1; uc011yyc.1
Epas1	endothelial PAS domain protein 1	2.16	2.20E-03	TC1700001299.mm.2	NM_010137; ENSMUST00000024954; BC057870; uc008duj.2
Agbl4	ATP/GTP binding protein-like 4	2.15	0.02	TC0400001180.mm.2	NM_001048189; NM_001284190; NM_030231; ENSMUST00000080744; ENSMUST00000097920; ENSMUST00000106587; ENSMUST00000106589; ENSMUST00000106591; ENSMUST00000106592; ENSMUST00000136433; ENSMUST00000142460; ENSMUST00000148038; ENSMUST00000154123; OTTMUST00000019307; OTTMUST00000019308; OTTMUST00000019315; OTTMUST00000019316; OTTMUST00000019317; OTTMUST00000019318; OTTMUST00000019319; OTTMUST00000019320; …
Myo1e	myosin IE	2.15	1.80E-03	TC0900000927.mm.2	NM_181072; ENSMUST00000034745; BC051391; uc009qnv.1; uc009qnw.1; uc009qnx.1; uc012gwk.1
Rpl41	ribosomal protein L41	2.15	2.90E-03	TC1000003151.mm.2	NM_018860; ENSMUST00000176010; ENSMUST00000176184; ENSMUST00000176683; ENSMUST00000176906; ENSMUST00000176966; ENSMUST00000177163; ENSMUST00000177513; BC145727; BC145729; OTTMUST00000110513; OTTMUST00000110514; OTTMUST00000110515; OTTMUST00000110516; OTTMUST00000110517; OTTMUST00000110518; OTTMUST00000110519; uc007hnj.2; uc007hnk.2; uc029rju.1
Ccl6	chemokine (C-C motif) ligand 6	2.15	0.01	TC1100003399.mm.2	NM_009139; ENSMUST00000019071; ENSMUST00000138145; ENSMUST00000150243; BC002073; OTTMUST00000001956; OTTMUST00000001957; OTTMUST00000001958; uc007kpm.1
Rps27rt; Rps27	ribosomal protein S27, retrogene; ribosomal protein S27	2.14	5.20E-03	TC0300002366.mm.2	NM_001190258; NM_027015; NR_033727; ENSMUST00000170122; BC048352; BC055693; uc008qbl.2; uc012cst.1
P2rx4	purinergic receptor P2X, ligand-gated ion channel 4	2.14	0.01	TC0500001401.mm.2	NM_011026; ENSMUST00000031429; ENSMUST00000081554; ENSMUST00000132062; ENSMUST00000139631; ENSMUST00000139712; ENSMUST00000142664; ENSMUST00000152337; BC005597; OTTMUST00000050713; OTTMUST00000050718; OTTMUST00000050719; OTTMUST00000050720; OTTMUST00000050721; OTTMUST00000050722; OTTMUST00000050723; uc008zlt.1; uc008zlu.1; uc008zlv.1
Mylip	myosin regulatory light chain interacting protein	2.14	0.04	TC1300000522.mm.2	NM_153789; ENSMUST00000038275; BC010206; uc007qgz.1
Gm4024	PREDICTED: predicted pseudogene 4024 (Gm4024), mRNA.	2.14	3.80E-03	TC1300001807.mm.2	XM_001478799.2
Cd82	CD82 antigen	2.13	2.80E-03	TC0200004159.mm.2	NM_001136055; NM_001271430; NM_001271431; NM_001271432; NM_001271461; NM_001271462; NM_007656; ENSMUST00000028644; ENSMUST00000099696; ENSMUST00000111256; ENSMUST00000111257; ENSMUST00000116457; ENSMUST00000123565; ENSMUST00000124804; ENSMUST00000126772; ENSMUST00000144168; ENSMUST00000145553; ENSMUST00000150508; BC132559; BC132565; OTTMUST00000034495; OTTMUST00000034496; OTTMUST00000034498; OTTM…
Rab8b	RAB8B, member RAS oncogene family	2.12	4.80E-03	TC0900002533.mm.2	NM_173413; ENSMUST00000041139; BC059208; BC157974; uc009qfj.1; uc009qfk.2
Rpl23	ribosomal protein L23	2.12	3.00E-03	TC1100003655.mm.2	NM_022891; BC025918; BC081448; OTTMUST00000005561; OTTMUST00000005562; OTTMUST00000005563; OTTMUST00000005564; OTTMUST00000005565; uc007leu.2; uc007lev.1
Marveld1	MARVEL (membrane-associating) domain containing 1	2.12	9.50E-03	TC1900000610.mm.2	NM_183195; ENSMUST00000061111; ENSMUST00000184186; BC054384; OTTMUST00000094698; OTTMUST00000117903; uc008hni.2
Eef1b2	eukaryotic translation elongation factor 1 beta 2	2.11	6.10E-03	TC0100000519.mm.2	NM_018796; ENSMUST00000027108; ENSMUST00000126469; ENSMUST00000126795; ENSMUST00000129339; ENSMUST00000135877; ENSMUST00000142062; ENSMUST00000148553; ENSMUST00000174890; BC003899; BC023139; OTTMUST00000005070; OTTMUST00000005071; OTTMUST00000047129; OTTMUST00000047130; OTTMUST00000047131; OTTMUST00000047132; OTTMUST00000047133; OTTMUST00000095759; uc007bfz.2
Tgfb1	transforming growth factor, beta 1	2.11	0.01	TC0700000424.mm.2	NM_011577; ENSMUST00000002678; ENSMUST00000169009; ENSMUST00000171757; BC013738; OTTMUST00000092468; OTTMUST00000092469; OTTMUST00000092470; uc009ftq.1
Anpep	alanyl (membrane) aminopeptidase	2.11	9.00E-03	TC0700003570.mm.2	NM_008486; ENSMUST00000049004; ENSMUST00000107392; ENSMUST00000149164; BC005431; BC017011; BC040792; OTTMUST00000053999; OTTMUST00000054000; uc009hzd.1; uc009hze.1
Flt3l	FMS-like tyrosine kinase 3 ligand	2.11	0.02	TC0700004649.mm.2	NM_013520; NR_102725; ENSMUST00000085377; ENSMUST00000123381; ENSMUST00000125500; ENSMUST00000126371; ENSMUST00000128778; ENSMUST00000130628; ENSMUST00000134065; ENSMUST00000146760; ENSMUST00000150673; BC019801; OTTMUST00000083891; OTTMUST00000083892; OTTMUST00000083893; OTTMUST00000083894; OTTMUST00000083895; OTTMUST00000083896; OTTMUST00000083897; OTTMUST00000083898; OTTMUST00000083899; uc009gt…
Rcn1	reticulocalbin 1	2.1	1.00E-03	TC0200004264.mm.2	NM_009037; ENSMUST00000006128; ENSMUST00000127019; BC049108; OTTMUST00000035593; OTTMUST00000035594; uc008lks.1
Anxa5	annexin A5	2.1	5.00E-04	TC0300001850.mm.2	NM_009673; ENSMUST00000029266; BC003716; OTTMUST00000048111; uc008ozj.2
Lrtm2	leucine-rich repeats and transmembrane domains 2	2.1	9.10E-03	TC0600003016.mm.2	NM_001172207; NM_172492; ENSMUST00000068351; ENSMUST00000112756; ENSMUST00000124192; ENSMUST00000168793; BC058944; OTTMUST00000057326; OTTMUST00000057327; OTTMUST00000057328; uc009dmb.2; uc009dmc.2; uc012ero.1
Cdh13	cadherin 13	2.1	1.90E-03	TC0800001414.mm.2	NM_019707; ENSMUST00000117160; ENSMUST00000123567; ENSMUST00000129548; ENSMUST00000142551; ENSMUST00000145849; ENSMUST00000148836; ENSMUST00000151842; BC021628; OTTMUST00000077554; OTTMUST00000077575; OTTMUST00000077576; OTTMUST00000077577; OTTMUST00000077578; OTTMUST00000077579; OTTMUST00000077580; uc009nph.1; uc009npi.1; uc009npj.1; uc009npk.1; uc009npl.1; uc012glo.1
Psmb10	proteasome (prosome, macropain) subunit, beta type 10	2.1	1.30E-03	TC0800002842.mm.2	NM_013640; ENSMUST00000034369; BC004730; uc009nep.2
Rps28	ribosomal protein S28	2.1	9.70E-03	TC1700001879.mm.2	NM_016844; ENSMUST00000087342; ENSMUST00000166693; ENSMUST00000173019; ENSMUST00000173480; ENSMUST00000173844; ENSMUST00000173879; ENSMUST00000174788; BC010987; BC090982; BC125644; BC125646; OTTMUST00000095941; OTTMUST00000095942; OTTMUST00000095943; OTTMUST00000095944; OTTMUST00000095945; OTTMUST00000095946; OTTMUST00000095947; uc008bzs.2; uc008bzt.2
Glipr2	GLI pathogenesis-related 2	2.09	0.02	TC0400000458.mm.2	NM_027450; ENSMUST00000030202; ENSMUST00000107855; BC031750; OTTMUST00000016487; OTTMUST00000016488; uc008srf.1
Rplp0	ribosomal protein, large, P0	2.08	9.90E-03	TC0500001266.mm.2	NM_007475; ENSMUST00000086519; ENSMUST00000152976; ENSMUST00000155584; ENSMUST00000156359; BC003833; BC011106; BC011291; BC087887; BC089496; BC099384; OTTMUST00000034862; OTTMUST00000034864; OTTMUST00000034865; OTTMUST00000034866; uc008zed.2
Ccnd1; Mir3962	cyclin D1; microRNA 3962	2.08	0.03	TC0700004610.mm.2	NM_007631; NR_039539; ENSMUST00000093962; ENSMUST00000135985; BC044841; OTTMUST00000064208; OTTMUST00000064209; uc009kqt.1; uc012fyc.1
Rps26	ribosomal protein S26	2.08	0.01	TC1000003155.mm.2	NM_013765; BC036987; BC081452; BC100456; uc007hno.2
Efemp2	epidermal growth factor-containing fibulin-like extracellular matrix protein 2	2.08	0.03	TC1900000071.mm.2	NM_001164352; NM_021474; ENSMUST00000070118; ENSMUST00000164204; ENSMUST00000164388; ENSMUST00000165485; ENSMUST00000166253; ENSMUST00000166303; ENSMUST00000166558; ENSMUST00000167304; ENSMUST00000167371; ENSMUST00000167827; ENSMUST00000167855; ENSMUST00000167920; ENSMUST00000168330; ENSMUST00000169943; BC012269; OTTMUST00000094310; OTTMUST00000094311; OTTMUST00000094312; OTTMUST00000094313; OTTM…
Gm2000	predicted gene 2000 [Source:MGI Symbol;Acc:MGI:3780170]	2.07	8.40E-03	TC0100001414.mm.2	ENSMUST00000102782
Mfsd1	major facilitator superfamily domain containing 1	2.07	2.20E-03	TC0300000555.mm.2	NM_025813; ENSMUST00000029344; BC024891; uc008plp.1
Snx7	sorting nexin 7	2.07	0.03	TC0300002822.mm.2	NM_001190156; NM_029655; ENSMUST00000029639; ENSMUST00000167877; ENSMUST00000169812; BC087942; OTTMUST00000092178; OTTMUST00000092179; OTTMUST00000092180; uc008rdc.2; uc008rdd.2
Igsf11	immunoglobulin superfamily, member 11	2.07	0.03	TC1600000564.mm.2	NM_170599; ENSMUST00000023478; ENSMUST00000114706; BC057555; OTTMUST00000041205; OTTMUST00000041206; uc007zfp.1
Fkbp5	FK506 binding protein 5	2.07	0.01	TC1700001757.mm.2	NM_010220; ENSMUST00000079413; ENSMUST00000114792; ENSMUST00000143685; ENSMUST00000147716; ENSMUST00000153744; ENSMUST00000177939; BC015260; OTTMUST00000059380; OTTMUST00000059381; OTTMUST00000059382; OTTMUST00000059383; OTTMUST00000059384
Klk6	kallikrein related-peptidase 6	2.06	9.80E-03	TC0700000777.mm.2	NM_001164696; NM_001164697; NM_001164698; NM_011177; ENSMUST00000107966; ENSMUST00000107967; ENSMUST00000107968; ENSMUST00000177514; BC031119; OTTMUST00000053947; OTTMUST00000053949; OTTMUST00000101190; OTTMUST00000101191; uc009gnu.2; uc009gnv.2; uc009gnw.2; uc012fjk.1
Pld3	phospholipase D family, member 3	2.06	7.60E-03	TC0700002669.mm.2	NM_011116; ENSMUST00000117095; ENSMUST00000117611; ENSMUST00000127240; ENSMUST00000131106; ENSMUST00000142981; ENSMUST00000143903; ENSMUST00000150964; ENSMUST00000155287; BC076586; OTTMUST00000078885; OTTMUST00000078886; OTTMUST00000078887; OTTMUST00000078888; OTTMUST00000078889; OTTMUST00000078890; OTTMUST00000078891; OTTMUST00000078892; uc009fwm.1; uc009fwn.1
Rps11	ribosomal protein S11	2.06	0.02	TC0700002990.mm.2	NM_013725; ENSMUST00000003521; BC012641; uc009gth.2
Ezr	ezrin	2.06	0.01	TC1700001390.mm.2	NM_009510; ENSMUST00000064234; ENSMUST00000131131; BC048181; BC098502; OTTMUST00000044005; OTTMUST00000044006; uc008ahv.1
Gm2023; Ccl19	predicted gene 2023; chemokine (C-C motif) ligand 19	2.06	5.40E-03	TC4_JH584294_random00000008.mm.2	ENSMUST00000118540; uc029vfg.1
Plat	plasminogen activator, tissue	2.05	0.01	TC0800000286.mm.2	NM_008872; ENSMUST00000033941; BC011256; BC057967; BC061508; uc009ldw.2; uc009ldx.2
Slitrk5	SLIT and NTRK-like family, member 5	2.05	0.02	TC1400001235.mm.2	NM_198865; ENSMUST00000042767; BC065107; uc011zpr.1
Leprot	leptin receptor overlapping transcript	2.04	0.01	TC0400001038.mm.2	NM_175036; ENSMUST00000030254; ENSMUST00000106927; BC004744; BC010289; OTTMUST00000019180; OTTMUST00000019181; uc008tvu.1; uc008tvv.1
Trim5	tripartite motif-containing 5	2.04	0.02	TC0700003936.mm.2	ENSMUST00000051795; ENSMUST00000098179; ENSMUST00000138557; OTTMUST00000045990; OTTMUST00000065205
Cln3	ceroid lipofuscinosis, neuronal 3, juvenile (Batten, Spielmeyer-Vogt disease)	2.04	0.01	TC0700004285.mm.2	NM_001146311; NM_009907; ENSMUST00000032962; ENSMUST00000084589; ENSMUST00000098036; ENSMUST00000116269; ENSMUST00000124177; ENSMUST00000125508; ENSMUST00000128049; ENSMUST00000128225; ENSMUST00000128970; ENSMUST00000134246; ENSMUST00000134406; ENSMUST00000134498; ENSMUST00000138285; ENSMUST00000139766; ENSMUST00000147086; ENSMUST00000150311; ENSMUST00000150587; ENSMUST00000150917; ENSMUST0000015…
Tpt1	tumor protein, translationally-controlled 1	2.04	0.01	TC1400001061.mm.2	NM_009429; ENSMUST00000110894; ENSMUST00000125146; ENSMUST00000128889; ENSMUST00000134040; ENSMUST00000142061; ENSMUST00000150047; ENSMUST00000151751; ENSMUST00000154533; BC092381; OTTMUST00000044014; OTTMUST00000044015; OTTMUST00000044016; OTTMUST00000044017; OTTMUST00000044018; OTTMUST00000044019; OTTMUST00000047277; OTTMUST00000047278; uc007uqz.2
Efna1	ephrin A1	2.03	9.10E-03	TC0300002344.mm.2	NM_001162425; NM_010107; ENSMUST00000029566; ENSMUST00000118587; ENSMUST00000118860; BC002046; OTTMUST00000071370; OTTMUST00000071371; OTTMUST00000071372; uc008pyo.2; uc008pyp.2
Prdx1	peroxiredoxin 1	2.03	2.10E-03	TC0400001259.mm.2	NM_011034; ENSMUST00000030454; ENSMUST00000106470; ENSMUST00000129315; ENSMUST00000135573; ENSMUST00000151129; ENSMUST00000156145; BC083348; BC086648; OTTMUST00000021822; OTTMUST00000021823; OTTMUST00000021824; OTTMUST00000021825; OTTMUST00000021826; OTTMUST00000021827; uc008uhd.1
Rnh1	ribonuclease/angiogenin inhibitor 1	2.03	0.01	TC0700004522.mm.2	NM_001172100; NM_001172101; NM_145135; ENSMUST00000106033; ENSMUST00000167493; BC010331; uc009kjs.2; uc009kjt.2; uc012fwp.1
Cotl1	coactosin-like 1 (Dictyostelium)	2.03	0.01	TC0800003031.mm.2	NM_028071; ENSMUST00000034285; ENSMUST00000168698; BC010249; BC011068; uc012glt.1
Rps27rt	ribosomal protein S27, retrogene	2.03	0.01	TC0900003179.mm.2	ENSMUST00000053150
Jam2	junction adhesion molecule 2	2.03	2.40E-03	TC1600000938.mm.2	NM_023844; ENSMUST00000098407; ENSMUST00000114195; ENSMUST00000138054; BC028778; OTTMUST00000061926; OTTMUST00000061928; OTTMUST00000061929; uc007ztf.1; uc007ztg.2
Aldh1a1	aldehyde dehydrogenase family 1, subfamily A1	2.03	0.01	TC1900000335.mm.2	NM_013467; ENSMUST00000087638; BC054386; OTTMUST00000050305; uc008gym.1
Gns	glucosamine (N-acetyl)-6-sulfatase	2.02	5.10E-03	TC1000001493.mm.2	NM_029364; ENSMUST00000040344; BC055328; uc007hfn.1; uc007hfo.1; uc007hfp.1; uc007hfr.1
Unc119	unc-119 homolog (C. elegans)	2.02	5.00E-03	TC1100001158.mm.2	NM_011676; ENSMUST00000002127; ENSMUST00000100755; ENSMUST00000108295; ENSMUST00000125720; ENSMUST00000149161; ENSMUST00000154700; ENSMUST00000155471; BC001990; OTTMUST00000000432; OTTMUST00000000433; OTTMUST00000000434; OTTMUST00000000435; OTTMUST00000000436; OTTMUST00000000437; OTTMUST00000000438; uc007kjb.1
Jak2	Janus kinase 2	2.02	0.01	TC1900000439.mm.2	NM_001048177; NM_008413; ENSMUST00000025705; ENSMUST00000065796; BC054807; BC059834
Tmbim1	transmembrane BAX inhibitor motif containing 1	2.01	0.04	TC0100002583.mm.2	NM_027154; ENSMUST00000016309; ENSMUST00000113796; ENSMUST00000128505; ENSMUST00000130763; ENSMUST00000135384; ENSMUST00000141560; ENSMUST00000152603; ENSMUST00000154859; BC004752; OTTMUST00000051568; OTTMUST00000051569; OTTMUST00000051570; OTTMUST00000051571; OTTMUST00000051572; OTTMUST00000051573; OTTMUST00000051574; OTTMUST00000051575; uc007blv.2
Mndal	myeloid nuclear differentiation antigen like	2.01	0.01	TC0100003890.mm.2	NM_001170853; uc007dry.2; uc007drz.2
Mmd2	monocyte to macrophage differentiation-associated 2	2.01	3.30E-03	TC0500003532.mm.2	NM_175217; ENSMUST00000037048; BC025064; uc009aix.1
Slc44a2	solute carrier family 44, member 2	2.01	9.60E-03	TC0900000193.mm.2	NM_001199186; NM_152808; ENSMUST00000034697; BC031535; uc009okz.2; uc009ola.2; uc012gpf.1
Mlc1	megalencephalic leukoencephalopathy with subcortical cysts 1 homolog (human)	2.01	0.01	TC1500002033.mm.2	NM_133241; ENSMUST00000042594; ENSMUST00000109368; BC024719; OTTMUST00000049617; OTTMUST00000049618; uc007xev.1; uc007xew.1
Rps10	ribosomal protein S10	2.01	2.30E-03	TC1700001742.mm.2	NM_025963; ENSMUST00000025052; ENSMUST00000114881; ENSMUST00000114882; ENSMUST00000145226; ENSMUST00000150763; ENSMUST00000152982; ENSMUST00000155071; ENSMUST00000178774; BC003853; BC019725; BC086919; BC089323; OTTMUST00000050590; OTTMUST00000050591; OTTMUST00000050592; OTTMUST00000050593; OTTMUST00000050594; OTTMUST00000050595; OTTMUST00000050601; uc008bph.1; uc008bpi.1
Glmp	glycosylated lysosomal membrane protein	2	6.80E-03	TC0300000722.mm.2	NM_020003; ENSMUST00000001454; ENSMUST00000131666; ENSMUST00000140039; ENSMUST00000152801; ENSMUST00000153716; ENSMUST00000154381; ENSMUST00000176425; ENSMUST00000176519; ENSMUST00000177005; BC021547; OTTMUST00000067146; OTTMUST00000067147; OTTMUST00000067148; OTTMUST00000067149; OTTMUST00000067150; OTTMUST00000067151; OTTMUST00000110151; OTTMUST00000110152; OTTMUST00000110153; uc008pup.1
Tmtc1	transmembrane and tetratricopeptide repeat containing 1	2	6.50E-03	TC0600003460.mm.2	NM_198967; ENSMUST00000060095; ENSMUST00000100772; ENSMUST00000140797; OTTMUST00000053885; OTTMUST00000053886; OTTMUST00000064297; uc009eti.2; uc009etj.2; uc012evv.1
Rgma	repulsive guidance molecule family member A	2	0.02	TC0700001064.mm.2	NM_177740; ENSMUST00000094312; ENSMUST00000119206; ENSMUST00000128471; ENSMUST00000139780; BC023870; BC059072; OTTMUST00000077776; OTTMUST00000077777; OTTMUST00000077778; OTTMUST00000077779; uc009hqz.2; uc009hra.2; uc009hrb.2
Ednrb	endothelin receptor type B	2	5.00E-03	TC1400002641.mm.2	NM_001136061; NM_001276296; NM_007904; ENSMUST00000022718; ENSMUST00000172237; BC026553
Parp14	poly (ADP-ribose) polymerase family, member 14	2	0.02	TC1600001556.mm.2	NM_001039530; ENSMUST00000042665; ENSMUST00000135669; ENSMUST00000142946; BC138874; OTTMUST00000067417; OTTMUST00000067418; OTTMUST00000067419; uc007zbs.2; uc007zbt.2; uc007zbu.2; uc012afb.1
Sorbs1	sorbin and SH3 domain containing 1	2	1.10E-03	TC1900001485.mm.2	NM_001034962; NM_001034963; NM_001034964; NM_009166; NM_178362; ENSMUST00000099466; ENSMUST00000099467; ENSMUST00000165212; ENSMUST00000165469; BC012703; uc008hkm.1; uc008hkn.1; uc008hko.1; uc008hkp.1; uc008hkq.1; uc008hkr.1; uc008hks.1; uc008hkt.1; uc008hku.1; uc008hkv.1
Edn3	endothelin 3	-2	0.02	TC0200002710.mm.2	NM_007903; ENSMUST00000029030; ENSMUST00000137369; ENSMUST00000140908; ENSMUST00000162473; BC137727; BC137730; OTTMUST00000039907; OTTMUST00000039908; OTTMUST00000039909; OTTMUST00000086835
Pex5l	peroxisomal biogenesis factor 5-like	-2	0.01	TC0300001805.mm.2	NM_001163516; NM_001163517; NM_001289505; NM_021483; ENSMUST00000078226; ENSMUST00000108219; ENSMUST00000108221; ENSMUST00000108224; ENSMUST00000108225; ENSMUST00000108226; ENSMUST00000155264; OTTMUST00000056965; OTTMUST00000057027; OTTMUST00000057028; OTTMUST00000057029; OTTMUST00000057060; OTTMUST00000057061
Lrrc3b	leucine rich repeat containing 3B	-2	0.01	TC1400001480.mm.2	NM_146052; ENSMUST00000055211; ENSMUST00000163937; BC019794; uc007sgt.3; uc007sgu.3
Sqle	squalene epoxidase	-2	1.80E-03	TC1500000432.mm.2	NM_009270; ENSMUST00000022977; ENSMUST00000100640; ENSMUST00000161953; ENSMUST00000162142; BC042781; BC056361; OTTMUST00000088687; OTTMUST00000088688; OTTMUST00000088689; OTTMUST00000088690; uc007vxq.1; uc007vxr.1
Tmem132a	transmembrane protein 132A	-2	2.40E-03	TC1900001115.mm.2	NM_133804; ENSMUST00000025645; ENSMUST00000120524; BC006896; OTTMUST00000070025; OTTMUST00000070026; uc008grc.1; uc008grd.1
Adam23	a disintegrin and metallopeptidase domain 23	-2.01	0.02	TC0100000524.mm.2	NM_011780; ENSMUST00000087374; ENSMUST00000097717; ENSMUST00000114101; ENSMUST00000114103; ENSMUST00000114107; ENSMUST00000134704; ENSMUST00000141545; ENSMUST00000146403; ENSMUST00000182642; OTTMUST00000004901; OTTMUST00000005207; OTTMUST00000005208; OTTMUST00000005209; OTTMUST00000005210; OTTMUST00000005211; OTTMUST00000005212; uc007bgd.1; uc007bge.1; uc007bgf.2; uc007bgg.1; uc007bgh.1; uc011wmf…
Chst10	carbohydrate sulfotransferase 10	-2.01	0.01	TC0100002229.mm.2	NM_145142; ENSMUST00000027249; BC132223; BC132225; uc007asy.1; uc007asz.1; uc007ata.1; uc011wjt.1
Baiap2	brain-specific angiogenesis inhibitor 1-associated protein 2	-2.01	0.02	TC1100002015.mm.2	NM_001037754; NM_001037755; NM_130862; ENSMUST00000026436; ENSMUST00000075180; ENSMUST00000103021; ENSMUST00000106231; ENSMUST00000106233; ENSMUST00000131580; ENSMUST00000146566; ENSMUST00000146960; ENSMUST00000152523; BC006620; BC016411; OTTMUST00000009018; OTTMUST00000009019; OTTMUST00000009020; OTTMUST00000009021; OTTMUST00000009022; OTTMUST00000009023; OTTMUST00000009024; OTTMUST00000009025; …
Casq2	calsequestrin 2	-2.02	4.00E-03	TC0300001023.mm.2	NM_009814; ENSMUST00000029454; ENSMUST00000159521; ENSMUST00000159833; ENSMUST00000164123; ENSMUST00000165540; BC092229; BC137668; BC140959; OTTMUST00000077015; OTTMUST00000077016; OTTMUST00000077017; OTTMUST00000092130; OTTMUST00000092131
Adamts18	a disintegrin-like and metallopeptidase (reprolysin type) with thrombospondin type 1 motif, 18	-2.02	0.01	TC0800002972.mm.2	NM_172466; ENSMUST00000093113; BC094674; uc009nnr.1; uc009nns.1; uc009nnt.1; uc009nnu.1; uc012gld.1; uc012gle.1
Kitl	kit ligand	-2.02	0.02	TC1000001216.mm.2	NM_013598; ENSMUST00000020129; ENSMUST00000105283; ENSMUST00000130190; BC011322; OTTMUST00000049195; OTTMUST00000049196; OTTMUST00000049197; uc007gxp.1; uc007gxq.1; uc007gxr.1; uc007gxs.1; uc011xmk.1
Rims1	regulating synaptic membrane exocytosis 1	-2.03	0.01	TC0100002054.mm.2	NM_001012623; NM_001012624; NM_001012625; NM_053270; NM_183018; uc007alr.1; uc007alx.2; uc007aly.1; uc029qni.1; uc029qnj.1; uc029qnk.1; uc029qnl.1; uc029qnm.1
Trim2	tripartite motif-containing 2	-2.03	0.03	TC0300002242.mm.2	NM_001271725; NM_001271726; NM_001271727; NM_001271728; NM_030706; ENSMUST00000054990; ENSMUST00000065380; ENSMUST00000107691; ENSMUST00000107692; ENSMUST00000107693; ENSMUST00000107695; ENSMUST00000122849; ENSMUST00000128574; ENSMUST00000132283; ENSMUST00000136651; ENSMUST00000136805; ENSMUST00000137596; ENSMUST00000140568; ENSMUST00000140856; ENSMUST00000147901; ENSMUST00000152953; ENSMUST00000…
Gabrd	gamma-aminobutyric acid (GABA) A receptor, subunit delta	-2.03	0.04	TC0400004140.mm.2	NM_008072; ENSMUST00000030925; ENSMUST00000129892; ENSMUST00000150423; BC116832; BC116836; OTTMUST00000024803; OTTMUST00000024804; OTTMUST00000024805; uc008wdf.2
Slc40a1	solute carrier family 40 (iron-regulated transporter), member 1	-2.04	0.03	TC0100002285.mm.2	NM_016917; ENSMUST00000027137; BC003438; uc007awu.1; uc007awv.1; uc011wkh.1; uc011wki.1
Dhcr7	7-dehydrocholesterol reductase	-2.04	0.02	TC0700002102.mm.2	NM_007856; ENSMUST00000073878; ENSMUST00000124340; ENSMUST00000125564; ENSMUST00000128454; ENSMUST00000128610; ENSMUST00000139748; ENSMUST00000141916; ENSMUST00000143338; ENSMUST00000144034; ENSMUST00000145471; BC006854; OTTMUST00000063934; OTTMUST00000063935; OTTMUST00000063936; OTTMUST00000063937; OTTMUST00000063938; OTTMUST00000063939; OTTMUST00000063940; OTTMUST00000063941; OTTMUST00000064174…
Megf11	multiple EGF-like-domains 11	-2.04	0.02	TC0900000821.mm.2	NM_001134399; NM_172522; ENSMUST00000068967; ENSMUST00000093829; ENSMUST00000118485; ENSMUST00000124881; ENSMUST00000144383; ENSMUST00000147388; ENSMUST00000148449; ENSMUST00000148963; ENSMUST00000153934; ENSMUST00000164113; BC151157; BC172024; OTTMUST00000078619; OTTMUST00000078620; OTTMUST00000078621; OTTMUST00000078622; OTTMUST00000078623; OTTMUST00000078624; OTTMUST00000078625; OTTMUST0000007…
Tmem56	transmembrane protein 56	-2.05	1.80E-03	TC0300002838.mm.2	NM_178936; ENSMUST00000029777; ENSMUST00000123427; ENSMUST00000128909; ENSMUST00000135818; ENSMUST00000137234; ENSMUST00000151058; ENSMUST00000155309; BC040365; OTTMUST00000081848; OTTMUST00000081849; OTTMUST00000081850; OTTMUST00000081851; OTTMUST00000081852; OTTMUST00000081853; OTTMUST00000081854; uc008rdt.1; uc008rdu.1; uc008rdv.1; uc008rdw.1
Grm3	glutamate receptor, metabotropic 3	-2.05	9.40E-03	TC0500001944.mm.2	NM_181850; ENSMUST00000004076; BC111891; BC113170; uc008wll.1
Car9	carbonic anhydrase 9	-2.06	8.90E-03	TC0400000438.mm.2	NM_139305; ENSMUST00000030183; ENSMUST00000124114; ENSMUST00000126750; ENSMUST00000128232; ENSMUST00000129996; ENSMUST00000138073; ENSMUST00000154251; BC120544; BC120546; OTTMUST00000016049; OTTMUST00000016050; OTTMUST00000016051; OTTMUST00000016052; OTTMUST00000016053; OTTMUST00000016060; OTTMUST00000016061; uc008sqa.1; uc012ddb.1
Kcnn2	potassium intermediate/small conductance calcium-activated channel, subfamily N, member 2	-2.06	7.30E-03	TC1800000468.mm.2	NM_080465; ENSMUST00000066890; ENSMUST00000167895; ENSMUST00000169783; ENSMUST00000183623; ENSMUST00000183850; ENSMUST00000183897; ENSMUST00000184101; BC125475; BC137656; OTTMUST00000118103; OTTMUST00000118138; OTTMUST00000118139; OTTMUST00000118140; OTTMUST00000118141; uc008evd.1; uc008eve.1; uc008evf.1; uc008evg.1; uc012bco.1
Cnnm4	cyclin M4	-2.07	0.01	TC0100000244.mm.2	NM_033570; ENSMUST00000153128; OTTMUST00000083926; uc007aqg.2
Far2	fatty acyl CoA reductase 2	-2.07	7.00E-04	TC0600001751.mm.2	NM_178797; ENSMUST00000032443; ENSMUST00000111607; BC055759; OTTMUST00000064298; OTTMUST00000064299; uc009etb.1; uc009etc.1
Tll1	tolloid-like	-2.07	0.01	TC0800002307.mm.2	NM_009390; ENSMUST00000066166; uc009lut.1; uc009luu.1
Tubb4a	tubulin, beta 4A class IVA	-2.07	0.04	TC1700002348.mm.2	NM_009451; ENSMUST00000071135; BC049112; BC054831; uc008dea.1
Sh3pxd2a	SH3 and PX domains 2A	-2.07	0.04	TC1900001630.mm.2	NM_001164717; NM_008018; ENSMUST00000081619; ENSMUST00000111800; BC118022; uc008huy.2; uc008huz.2; uc008hva.2
Gpr63	G protein-coupled receptor 63	-2.08	0.01	TC0400000213.mm.2	NM_030733; ENSMUST00000038920; ENSMUST00000151006; OTTMUST00000010827; OTTMUST00000010828; uc008see.1
Sbk1	SH3-binding kinase 1	-2.08	7.20E-03	TC0700001800.mm.2	NM_145587; ENSMUST00000056028; BC024114; BC025837; BC031759; uc009jqw.1
Gjb6	gap junction protein, beta 6	-2.08	0.01	TC1400002141.mm.2	NM_001010937; NM_001271663; ENSMUST00000039380; ENSMUST00000160703; ENSMUST00000162931; BC013811; BC016507; BC063762; OTTMUST00000088018; OTTMUST00000088019; OTTMUST00000088020
Cep76	centrosomal protein 76	-2.09	2.50E-03	TC1800001510.mm.2	NM_001081073; ENSMUST00000097542; BC119216; BC119218; uc008fmq.1; uc008fmr.1
Itih5	inter-alpha (globulin) inhibitor H5	-2.1	8.90E-03	TC0200000083.mm.2	NM_172471; ENSMUST00000026886; BC043314; BC062196; OTTMUST00000026269; uc008ihr.1
Icmt	isoprenylcysteine carboxyl methyltransferase	-2.1	0.02	TC0400002021.mm.2	NM_133788; NR_037908; ENSMUST00000048892; ENSMUST00000125617; ENSMUST00000134242; ENSMUST00000151372; BC110695; OTTMUST00000024263; OTTMUST00000024264; OTTMUST00000024265; OTTMUST00000024275; uc008wad.2; uc029vba.1
Slc9a3	solute carrier family 9 (sodium/hydrogen exchanger), member 3	-2.12	1.90E-03	TC1300000894.mm.2	NM_001081060; ENSMUST00000036208; uc007ret.1
Prune2	prune homolog 2 (Drosophila)	-2.13	5.20E-03	TC1900000312.mm.2	NM_181348; ENSMUST00000087689; BC095978; uc008gxd.1; uc008gxf.2; uc008gxg.2; uc008gxh.2; uc008gxi.1; uc008gxj.2; uc008gxk.2
Mog	myelin oligodendrocyte glycoprotein	-2.16	8.00E-04	TC1700002050.mm.2	NM_010814; ENSMUST00000102665; ENSMUST00000167275; BC080860; OTTMUST00000035462; OTTMUST00000110736; uc008clx.1; uc008cly.1
Celf4	CUGBP, Elav-like family member 4	-2.16	6.10E-03	TC1800001088.mm.2	NM_001146292; NM_001146293; NM_001146294; NM_001146295; NM_001174074; NM_133195; ENSMUST00000025117; ENSMUST00000115816; BC048405; BC052744; uc008ehk.2; uc008ehl.2; uc012ban.1; uc012bao.1; uc012bap.1; uc012baq.1
Apba2	amyloid beta (A4) precursor protein-binding, family A, member 2	-2.17	0.01	TC0700000980.mm.2	NM_007461; ENSMUST00000032732; BC057620; BC060269; uc009hgj.2
Ipcef1	interaction protein for cytohesin exchange factors 1	-2.17	0.01	TC1000001691.mm.2	NM_001033391; NM_001170800; NM_001170801; NM_001170802; ENSMUST00000078070; ENSMUST00000086896; ENSMUST00000105617; ENSMUST00000144622; ENSMUST00000145156; ENSMUST00000149708; ENSMUST00000151960; ENSMUST00000154998; ENSMUST00000170680; OTTMUST00000055374; OTTMUST00000055375; OTTMUST00000055376; OTTMUST00000055377; OTTMUST00000055378; OTTMUST00000055379; OTTMUST00000055380; OTTMUST00000055381; uc0…
L3mbtl2	l(3)mbt-like 2 (Drosophila)	-2.17	0.03	TC1500000726.mm.2	NM_001289711; NM_001289712; NM_145993; NR_110362; ENSMUST00000023029; ENSMUST00000172568; ENSMUST00000172620; ENSMUST00000172748; ENSMUST00000173105; ENSMUST00000173607; ENSMUST00000173761; ENSMUST00000174229; ENSMUST00000174274; ENSMUST00000174401; ENSMUST00000174497; BC023933; BC030864; OTTMUST00000098039; OTTMUST00000098040; OTTMUST00000098041; OTTMUST00000098042; OTTMUST00000098043; OTTMUST00…
Map6d1	MAP6 domain containing 1	-2.17	0.04	TC1600001339.mm.2	NM_198599; ENSMUST00000040880; BC116220; BC116221; uc007ypk.1
Msmo1	methylsterol monoxygenase 1	-2.18	4.70E-03	TC0800002313.mm.2	NM_025436; ENSMUST00000034015; ENSMUST00000132013; ENSMUST00000135943; ENSMUST00000140861; ENSMUST00000141021; ENSMUST00000145216; ENSMUST00000147419; BC006802; OTTMUST00000054134; OTTMUST00000054135; OTTMUST00000054136; OTTMUST00000054137; OTTMUST00000054138; OTTMUST00000054139; OTTMUST00000074337; uc009lux.1; uc009luy.1
Dot1l	DOT1-like, histone H3 methyltransferase (S. cerevisiae)	-2.18	0.01	TC1000000870.mm.2	NM_199322; ENSMUST00000105336; ENSMUST00000127740; ENSMUST00000138505; ENSMUST00000147579; ENSMUST00000149394; ENSMUST00000150338; ENSMUST00000163526; OTTMUST00000041909; OTTMUST00000041910; OTTMUST00000041911; OTTMUST00000041912; OTTMUST00000041913; OTTMUST00000041914; OTTMUST00000094233; uc007gel.1; uc007gem.1; uc007gen.1; uc007geo.1; uc007gep.1; uc011xiu.1
Ugt8a	UDP galactosyltransferase 8A	-2.19	4.20E-03	TC0300002895.mm.2	NM_011674; ENSMUST00000057944; BC016885; uc008rfy.1; uc008rfz.1; uc008rga.1; uc008rgb.1
Lurap1	leucine rich adaptor protein 1	-2.19	9.10E-03	TC0400003333.mm.2	NM_026547; ENSMUST00000030469; ENSMUST00000135982; BC147058; BC147059; BC147737; BC147750; OTTMUST00000021130; OTTMUST00000021131; uc008ugg.2
Hhip	Hedgehog-interacting protein	-2.19	0.01	TC0800002525.mm.2	NM_020259; ENSMUST00000079038; ENSMUST00000155850; BC053012; OTTMUST00000076798; OTTMUST00000076799; uc009mix.2
Hmgcs1	3-hydroxy-3-methylglutaryl-Coenzyme A synthase 1	-2.19	4.50E-03	TC1300001353.mm.2	NM_145942; ENSMUST00000179869; BC023851; BC029693; BC031363; BC034317
Fgf1	fibroblast growth factor 1	-2.19	7.30E-03	TC1800001237.mm.2	NM_010197; ENSMUST00000040647; ENSMUST00000115582; ENSMUST00000117566; ENSMUST00000131348; ENSMUST00000134864; ENSMUST00000139972; ENSMUST00000147607; BC037601; OTTMUST00000048206; OTTMUST00000048207; OTTMUST00000048208; OTTMUST00000048209; OTTMUST00000048210; OTTMUST00000048211; OTTMUST00000074094; uc008esn.1; uc008eso.1; uc012bcf.1
Opn3	opsin 3	-2.2	0.01	TC0100003611.mm.2	NM_010098; ENSMUST00000027809; OTTMUST00000050914
Epn3	epsin 3	-2.21	8.20E-03	TC1100003564.mm.2	NM_027984; ENSMUST00000010224; ENSMUST00000127305; ENSMUST00000142992; ENSMUST00000150526; BC016454; OTTMUST00000004023; OTTMUST00000004024; OTTMUST00000004025; OTTMUST00000004026; uc007kyu.2; uc007kyv.2
March11	membrane-associated ring finger (C3HC4) 11	-2.21	0.03	TC1500000171.mm.2	NM_177597; ENSMUST00000126304; ENSMUST00000140840; ENSMUST00000152841; ENSMUST00000155819; BC139422; BC139423; OTTMUST00000081509; OTTMUST00000081510; OTTMUST00000081511; OTTMUST00000081818; uc007vjl.2; uc007vjm.2; uc011zrq.1
Lgi1	leucine-rich repeat LGI family, member 1	-2.21	2.00E-03	TC1900000547.mm.2	NM_020278; ENSMUST00000087252; ENSMUST00000130039; ENSMUST00000134832; BC066090; OTTMUST00000039287; OTTMUST00000039288; OTTMUST00000039289; uc008hji.1; uc008hjj.1; uc008hjk.1
Tmc7	transmembrane channel-like gene family 7	-2.22	3.80E-03	TC0700004174.mm.2	NM_172476; ENSMUST00000044195; ENSMUST00000139693; ENSMUST00000145989; ENSMUST00000153635; OTTMUST00000077512; OTTMUST00000077513; OTTMUST00000077514; OTTMUST00000077515; uc009jka.1; uc009jkb.1; uc009jkc.1; uc012fsq.1
Sept3	septin 3	-2.22	0.03	TC1500000747.mm.2	NM_011889; ENSMUST00000023095; ENSMUST00000116423; BC055738; uc007wyq.1; uc007wyr.1; uc007wys.1; uc007wyt.1; uc007wyu.1
Snca	synuclein, alpha	-2.23	1.50E-03	TC0600002392.mm.2	NM_001042451; NM_009221; ENSMUST00000114268; ENSMUST00000163779; BC046764; uc009cdo.1
Tdg; Gm9855	thymine DNA glycosylase; thymine DNA glycosylase pseudogene	-2.23	2.40E-03	TC1000000928.mm.2	NM_011561; NM_172552; NR_037190; BC010315; BC085470; BC085471; OTTMUST00000059444; OTTMUST00000059445; OTTMUST00000059446; OTTMUST00000059447; OTTMUST00000059448; OTTMUST00000059449; OTTMUST00000059450; OTTMUST00000059451; OTTMUST00000111188; OTTMUST00000111189; OTTMUST00000111190; uc007gjr.2
Dpf3	D4, zinc and double PHD fingers, family 3	-2.23	0.01	TC1200002045.mm.2	NM_001267625; NM_001267626; NM_058212; ENSMUST00000133282; ENSMUST00000140327; ENSMUST00000144237; ENSMUST00000147469; ENSMUST00000177801; ENSMUST00000177959; ENSMUST00000178756; BC048572; OTTMUST00000084964; OTTMUST00000084965; OTTMUST00000084966; OTTMUST00000084967
Spag1	sperm associated antigen 1	-2.23	1.90E-03	TC1500000263.mm.2	NM_012031; ENSMUST00000047348; ENSMUST00000171205; BC046313; uc007vmn.1; uc007vmo.1; uc007vmp.1
Camk4	calcium/calmodulin-dependent protein kinase IV	-2.23	9.00E-03	TC1800000266.mm.2	NM_009793; ENSMUST00000042868; BC070420; uc008ejq.2
Crtam	cytotoxic and regulatory T cell molecule	-2.25	0.02	TC0900002105.mm.2	NM_001281954; NM_019465; ENSMUST00000034519; ENSMUST00000180384; ENSMUST00000180872; BC117716; OTTMUST00000112317; OTTMUST00000112318; uc009pad.1
Cplx2	complexin 2	-2.25	0.02	TC1300000625.mm.2	NM_009946; ENSMUST00000026985; OTTMUST00000081233; uc029sbi.1
Got1	glutamic-oxaloacetic transaminase 1, soluble	-2.25	0.03	TC1900001541.mm.2	NM_010324; ENSMUST00000026196; ENSMUST00000124954; ENSMUST00000132504; ENSMUST00000133325; BC002057; OTTMUST00000057631; OTTMUST00000057632; OTTMUST00000057633; OTTMUST00000057634; uc008hoj.1; uc012bmb.1
Atp10a	ATPase, class V, type 10A	-2.26	1.30E-03	TC0700000946.mm.2	NM_009728; ENSMUST00000168747; BC138356; BC138357; uc009hef.2
Sept4	septin 4	-2.26	0.03	TC1100004272.mm.2	NM_001284392; NM_001284394; NM_001284398; NM_011129; ENSMUST00000018544; ENSMUST00000063156; ENSMUST00000107960; ENSMUST00000107961; ENSMUST00000107962; ENSMUST00000122067; ENSMUST00000123081; ENSMUST00000127414; ENSMUST00000132723; ENSMUST00000133202; ENSMUST00000133638; ENSMUST00000134923; ENSMUST00000135175; ENSMUST00000136229; ENSMUST00000140398; ENSMUST00000143950; ENSMUST00000148216; BC0551…
Olfr287	olfactory receptor 287	-2.26	0.04	TC1500002353.mm.2	NM_001011780; ENSMUST00000132068; ENSMUST00000141911; ENSMUST00000145768; ENSMUST00000155603; ENSMUST00000170618; OTTMUST00000071121; OTTMUST00000071185; OTTMUST00000071186; OTTMUST00000071187; uc007xmc.2; uc011zyt.1
Slc2a1	solute carrier family 2 (facilitated glucose transporter), member 1	-2.27	0.02	TC0400001325.mm.2	NM_011400; ENSMUST00000030398; ENSMUST00000134105; ENSMUST00000144329; ENSMUST00000174372; BC055340; OTTMUST00000020092; OTTMUST00000020093; OTTMUST00000020094; OTTMUST00000096881; uc008ule.2
Elovl2	elongation of very long chain fatty acids (FEN1/Elo2, SUR4/Elo3, yeast)-like 2	-2.27	0.01	TC1300001859.mm.2	NM_019423; ENSMUST00000021793; ENSMUST00000117096; BC098215; OTTMUST00000074002; OTTMUST00000074003; uc007qfb.2
Mgst3	microsomal glutathione S-transferase 3	-2.29	2.70E-03	TC0100003483.mm.2	NM_025569; ENSMUST00000028005; BC029669; OTTMUST00000054194; uc007dky.1
Syt9	synaptotagmin IX	-2.29	1.60E-03	TC0700001576.mm.2	NM_021889; ENSMUST00000073459; ENSMUST00000127444; ENSMUST00000130414; ENSMUST00000137663; ENSMUST00000144003; BC132495; BC137904; OTTMUST00000077942; OTTMUST00000077943; OTTMUST00000077944; OTTMUST00000077945; OTTMUST00000077946; uc009jba.1; uc012frw.1
6430548M08Rik	RIKEN cDNA 6430548M08 gene	-2.29	5.20E-03	TC0800001436.mm.2	NM_001163760; NM_001163761; NM_001163762; NM_172286; ENSMUST00000034281; ENSMUST00000108948; ENSMUST00000108950; ENSMUST00000108951; ENSMUST00000132229; ENSMUST00000144682; ENSMUST00000153725; BC027126; uc009nqt.1; uc009nqu.2; uc009nqv.2; uc009nqw.2
Sybu	syntabulin (syntaxin-interacting)	-2.29	1.20E-03	TC1500001466.mm.2	NM_001032727; NM_001285840; NM_001285841; NM_001285842; NM_001285843; NM_001285844; NM_176998; NM_178765; ENSMUST00000090057; ENSMUST00000110267; ENSMUST00000110269; BC048945; BC065045; uc007vqc.2; uc007vqd.2; uc007vqe.2; uc007vqf.2; uc007vqg.2; uc007vqh.2; uc007vqj.1; uc011zsp.2
Tbata	thymus, brain and testes associated	-2.33	1.10E-03	TC1000000560.mm.2	NM_001017407; NM_001017409; NM_001017419; NM_001017433; NM_001017441; NM_023064; ENSMUST00000035894; ENSMUST00000079235; ENSMUST00000121297; ENSMUST00000122261; ENSMUST00000126831; ENSMUST00000131879; ENSMUST00000140456; ENSMUST00000143207; ENSMUST00000148181; ENSMUST00000151886; OTTMUST00000079277; OTTMUST00000079278; OTTMUST00000079279; OTTMUST00000079280; OTTMUST00000079281; OTTMUST00000080750…
St8sia5	ST8 alpha-N-acetyl-neuraminide alpha-2,8-sialyltransferase 5	-2.33	0.02	TC1800000827.mm.2	NM_013666; NM_153124; ENSMUST00000075290; ENSMUST00000079618; BC034855; OTTMUST00000069886; OTTMUST00000069887; uc008frg.2; uc008frh.2
Tmem163	transmembrane protein 163	-2.34	1.20E-03	TC0100003010.mm.2	NM_028135; ENSMUST00000027585; ENSMUST00000160111; ENSMUST00000160616; ENSMUST00000162406; BC046234; BC059048; OTTMUST00000075105; OTTMUST00000075106; OTTMUST00000075107; OTTMUST00000078911; uc007cku.1; uc011wqz.1
Sycp1	synaptonemal complex protein 1	-2.34	0.03	TC0300002619.mm.2	NM_011516; ENSMUST00000029448; BC137967; uc008qrz.2; uc012cvc.1
Slc13a5	solute carrier family 13 (sodium-dependent citrate transporter), member 5	-2.34	0.01	TC1100003141.mm.2	NM_001004148; ENSMUST00000021161; ENSMUST00000137701; ENSMUST00000140167; OTTMUST00000013794; OTTMUST00000013795; OTTMUST00000013796; uc007jym.2; uc007jyn.1
Sgpp2	sphingosine-1-phosphate phosphotase 2	-2.36	9.30E-03	TC0100000678.mm.2	NM_001004173; ENSMUST00000036172; BC049995; BC147843; BC147850; uc007bqe.1
Rbfox3	RNA binding protein, fox-1 homolog (C. elegans) 3	-2.36	0.04	TC1100004164.mm.2	NM_001024931; NM_001039167; NM_001039168; NM_001285436; NM_001285437; NM_001285438; ENSMUST00000017576; ENSMUST00000069343; ENSMUST00000103023; ENSMUST00000106278; ENSMUST00000117731; ENSMUST00000120061; ENSMUST00000128863; ENSMUST00000134774; ENSMUST00000136551; ENSMUST00000154746; BC054403; OTTMUST00000008831; OTTMUST00000008832; OTTMUST00000008833; OTTMUST00000008834; OTTMUST00000008835; OTTMU…
Nostrin	nitric oxide synthase trafficker	-2.38	2.70E-03	TC0200001002.mm.2	NM_181547; ENSMUST00000041865; ENSMUST00000141276; BC069942; OTTMUST00000031234; OTTMUST00000031235; uc008jxt.2
Pcsk1	proprotein convertase subtilisin/kexin type 1	-2.38	0.03	TC1300000908.mm.2	NM_013628; ENSMUST00000022075; ENSMUST00000135349; BC108982; BC108983; OTTMUST00000064311; OTTMUST00000064312; uc007rfr.1; uc007rfs.1
Arhgef37	Rho guanine nucleotide exchange factor (GEF) 37	-2.39	3.10E-03	TC1800001421.mm.2	NM_177828; ENSMUST00000171629; uc008fca.2
Pik3r3	phosphatidylinositol 3 kinase, regulatory subunit, polypeptide 3 (p55)	-2.42	2.50E-03	TC0400001250.mm.2	NM_181585; ENSMUST00000030464; ENSMUST00000106490; ENSMUST00000147292; BC053102; OTTMUST00000021439; OTTMUST00000021440; OTTMUST00000021441; uc008ugm.1
Anln	anillin, actin binding protein	-2.44	7.20E-03	TC0900001908.mm.2	NM_028390; ENSMUST00000040912; BC030489; BC032164; uc009ook.2
Igsf9b	immunoglobulin superfamily, member 9B	-2.45	0.01	TC0900000259.mm.2	NM_001033323; NM_001129787; ENSMUST00000115247; ENSMUST00000133213; OTTMUST00000040860; OTTMUST00000040861; uc009oql.1; uc009oqm.2
Ttpa	tocopherol (alpha) transfer protein	-2.47	0.01	TC0400000168.mm.2	NM_015767; ENSMUST00000098244; ENSMUST00000117632; ENSMUST00000121491; ENSMUST00000125799; BC099868; BC099869; BC099870; OTTMUST00000014515; OTTMUST00000014516; OTTMUST00000070668; uc008sci.1; uc008scj.1
Zfp433	zinc finger protein 433	-2.48	4.70E-03	TC1000000911.mm.2	uc011xjm.2
Sarm1	sterile alpha and HEAT/Armadillo motif containing 1	-2.51	0.01	TC1100003297.mm.2	NM_001168521; NM_172795; ENSMUST00000061174; ENSMUST00000108287; ENSMUST00000130955; ENSMUST00000153534; ENSMUST00000170674; BC058534; BC080850; OTTMUST00000000467; OTTMUST00000000468; OTTMUST00000000469; OTTMUST00000000470; OTTMUST00000092912; uc007kjh.2; uc007kji.2; uc007kjj.2
3632451O06Rik	RIKEN cDNA 3632451O06 gene	-2.52	3.70E-03	TC1400001965.mm.2	NM_026142; ENSMUST00000036972; ENSMUST00000118129; ENSMUST00000177321; BC023359; uc007tkj.2; uc007tkk.2
Plekhh1	pleckstrin homology domain containing, family H (with MyTH4 domain) member 1	-2.54	3.30E-03	TC1200000714.mm.2	NM_181073; ENSMUST00000039928; uc007nzr.2; uc029rts.1
Slc19a3	solute carrier family 19, member 3	-2.56	4.90E-03	TC0100002681.mm.2	NM_030556; ENSMUST00000045560; ENSMUST00000142805; ENSMUST00000164473; BC109154; BC109155; OTTMUST00000054192; OTTMUST00000054193; uc007bsi.2; uc007bsj.2
Galnt13	UDP-N-acetyl-alpha-D-galactosamine:polypeptide N-acetylgalactosaminyltransferase 13	-2.56	7.00E-04	TC0200000850.mm.2	NM_173030; ENSMUST00000068595; ENSMUST00000112634; ENSMUST00000112635; ENSMUST00000112636; ENSMUST00000136642; BC131651; BC131652; OTTMUST00000036656; OTTMUST00000036657; OTTMUST00000036658; OTTMUST00000036659; uc008jrq.1; uc008jrr.1; uc008jrs.1; uc012bvm.1
1700040L02Rik	RIKEN cDNA 1700040L02 gene	-2.56	2.80E-03	TC1000002330.mm.2	NM_028491; ENSMUST00000020103; ENSMUST00000166919; BC087900; uc007fml.1
D430041D05Rik	RIKEN cDNA D430041D05 gene	-2.57	5.60E-03	TC0200004238.mm.2	NM_001033347; ENSMUST00000089726; ENSMUST00000136156; ENSMUST00000139015; ENSMUST00000141159; ENSMUST00000149165; ENSMUST00000149466; ENSMUST00000155458; ENSMUST00000156278; uc008ljq.1; uc008ljr.1; uc008ljs.1
Ctnna3	catenin (cadherin associated protein), alpha 3	-2.57	2.00E-03	TC1000000605.mm.2	NM_001164376; NM_001164519; NM_177612; ENSMUST00000075099; ENSMUST00000105440; ENSMUST00000105441; ENSMUST00000133190; ENSMUST00000135474; BC112409; OTTMUST00000058129; OTTMUST00000058130; OTTMUST00000058131; OTTMUST00000058148; uc007fkh.2; uc007fki.2; uc007fkj.2
Aspa	aspartoacylase	-2.65	9.50E-03	TC1100003161.mm.2	NM_023113; ENSMUST00000021119; ENSMUST00000132774; ENSMUST00000134079; ENSMUST00000141898; ENSMUST00000155630; ENSMUST00000184572; BC024934; OTTMUST00000013867; OTTMUST00000013868; OTTMUST00000013869; OTTMUST00000066879; OTTMUST00000066880; OTTMUST00000117442
Pitpnm3	PITPNM family member 3	-2.67	0.02	TC1100003137.mm.2	NM_001024927; NM_001081641; ENSMUST00000075258; ENSMUST00000108508; ENSMUST00000132781; ENSMUST00000134210; ENSMUST00000142471; BC112411; OTTMUST00000013780; OTTMUST00000013781; OTTMUST00000013782; OTTMUST00000013783; OTTMUST00000062059; uc007jya.1; uc007jyb.1
Shank3	SH3/ankyrin domain gene 3	-2.67	8.70E-03	TC1500000878.mm.2	NM_021423; ENSMUST00000039074; ENSMUST00000066545; ENSMUST00000109309; ENSMUST00000123799; ENSMUST00000135214; ENSMUST00000154240; ENSMUST00000167173; OTTMUST00000059483; OTTMUST00000059484; OTTMUST00000059485; OTTMUST00000059486; OTTMUST00000059512; OTTMUST00000090165; uc007xha.2; uc007xhb.2; uc029sul.1; uc029sum.1; uc029sun.1; uc029suo.1; uc029sup.1; uc029sur.1
Adam19	a disintegrin and metallopeptidase domain 19 (meltrin beta)	-2.68	0.01	TC1100000464.mm.2	NM_009616; ENSMUST00000011400; ENSMUST00000137014; ENSMUST00000151565; ENSMUST00000153410; OTTMUST00000012216; OTTMUST00000012217; OTTMUST00000012218; OTTMUST00000072600
Pygm	muscle glycogen phosphorylase	-2.73	3.00E-04	TC1900000117.mm.2	NM_011224; ENSMUST00000035269; ENSMUST00000113483; ENSMUST00000139775; ENSMUST00000142755; BC012961; OTTMUST00000044793; OTTMUST00000044794; OTTMUST00000044795; OTTMUST00000050524; uc008gio.1
Ncald; Gm15941	neurocalcin delta; predicted gene 15941	-2.83	6.00E-04	TC1500001395.mm.2	NM_001170866; NM_001170867; NM_001170868; NM_134094; NR_045283; ENSMUST00000090150; ENSMUST00000116445; ENSMUST00000119730; ENSMUST00000120746; ENSMUST00000123317; ENSMUST00000132423; ENSMUST00000137944; ENSMUST00000145909; ENSMUST00000148652; ENSMUST00000150453; ENSMUST00000153775; ENSMUST00000168992; BC011162; BC026979; OTTMUST00000069408; OTTMUST00000069409; OTTMUST00000069410; OTTMUST00000069…
Tnc	tenascin C	-2.91	3.00E-04	TC0400002812.mm.2	NM_011607; ENSMUST00000030056; ENSMUST00000107371; ENSMUST00000107372; ENSMUST00000107377; BC117979; BC117980; OTTMUST00000000773; OTTMUST00000000774; OTTMUST00000000775; uc008thf.1; uc008thg.2; uc008thk.2
D8Ertd82e	DNA segment, Chr 8, ERATO Doi 82, expressed	-2.91	9.90E-03	TC0800000441.mm.2	NM_172911; ENSMUST00000110492; ENSMUST00000145386; ENSMUST00000150295; BC089024; uc009lld.2; uc009lle.2; uc009llf.2
Prl2c2	prolactin family 2, subfamily c, member 2	-3.15	0.02	TC1300001453.mm.2	NM_031191; ENSMUST00000110594; BC056203; BC064771; BC080826; BC100300; BC145439; uc007plx.1; uc011ywi.1
Bbox1	butyrobetaine (gamma), 2-oxoglutarate dioxygenase 1 (gamma-butyrobetaine hydroxylase)	-3.18	5.70E-03	TC0200004308.mm.2	NM_130452; ENSMUST00000046233; ENSMUST00000133608; BC019406; OTTMUST00000035877; OTTMUST00000035878; uc008lmu.1
Dmp1	dentin matrix protein 1	-3.23	3.20E-03	TC0500001021.mm.2	NM_016779; ENSMUST00000066708; BC113753; uc008yke.1
Fa2h	fatty acid 2-hydroxylase	-3.25	0.01	TC0800002948.mm.2	NM_178086; ENSMUST00000038475; ENSMUST00000159336; ENSMUST00000162216; ENSMUST00000162463; BC128080; BC128081; OTTMUST00000068006; OTTMUST00000068007; OTTMUST00000068008; OTTMUST00000068009; uc009nmf.2; uc009nmg.2
Muc3a; A630081J09Rik	mucin 3A, cell surface associated [Source:MGI Symbol;Acc:MGI:3588263]; RIKEN cDNA A630081J09 gene	-3.47	2.50E-03	TC0500003436.mm.2	ENSMUST00000179412; XM_003688816.1
Prl2c3; Prl2c4	prolactin family 2, subfamily c, member 3; prolactin family 2, subfamily c, member 4	-3.64	2.60E-03	TC1300001452.mm.2	NM_011118; NM_011954; BC058816; BC064772; BC100299; BC132078; BC132080; uc007plw.3
Bdnf	brain derived neurotrophic factor	-3.73	8.10E-03	TC0200001624.mm.2	NM_001048139; NM_001048141; NM_001048142; NM_001285416; NM_001285417; NM_001285418; NM_001285419; NM_001285420; NM_001285421; NM_001285422; NM_007540; ENSMUST00000053317; ENSMUST00000111042; ENSMUST00000111043; ENSMUST00000111044; ENSMUST00000111045; ENSMUST00000111046; ENSMUST00000111047; ENSMUST00000111049; ENSMUST00000111050; ENSMUST00000111051; ENSMUST00000176893; BC034862; OTTMUST00000035862…
Necab3	N-terminal EF-hand calcium binding protein 3	-3.8	1.97E-05	TC0200004941.mm.2	NM_021546; ENSMUST00000000895; ENSMUST00000109716; ENSMUST00000124382; ENSMUST00000125793; ENSMUST00000130824; ENSMUST00000135530; ENSMUST00000149725; BC126874; BC126875; OTTMUST00000037552; OTTMUST00000037553; OTTMUST00000037554; OTTMUST00000037555; OTTMUST00000037556; OTTMUST00000037557; OTTMUST00000037558; uc008njh.1; uc008nji.1
Nr4a2	nuclear receptor subfamily 4, group A, member 2	-3.85	0.01	TC0200003560.mm.2	NM_001139509; NM_013613; ENSMUST00000028166; ENSMUST00000112627; ENSMUST00000112629; ENSMUST00000128776; ENSMUST00000140165; ENSMUST00000183542; BC137715; OTTMUST00000029884; OTTMUST00000029885; OTTMUST00000029886; OTTMUST00000029887; OTTMUST00000029889; OTTMUST00000031301; uc008jrw.2; uc008jrx.2; uc008jry.2; uc012bvn.1
Sema3c	sema domain, immunoglobulin domain (Ig), short basic domain, secreted, (semaphorin) 3C	-3.87	6.00E-04	TC0500000131.mm.2	NM_013657; ENSMUST00000030568; ENSMUST00000115271; ENSMUST00000169603; ENSMUST00000170181; ENSMUST00000170348; BC066852; OTTMUST00000090077; OTTMUST00000090134; OTTMUST00000090135; OTTMUST00000090136; OTTMUST00000090155; uc008wnl.1; uc008wnm.1
Slco1c1	solute carrier organic anion transporter family, member 1c1	-4.24	5.00E-04	TC0600001671.mm.2	NM_001177772; NM_021471; ENSMUST00000032362; ENSMUST00000135562; BC078456; OTTMUST00000050215; OTTMUST00000050216; uc009eop.2; uc012evg.1; uc012evh.1
Clic5	chloride intracellular channel 5	-4.37	2.00E-04	TC1700000846.mm.2	NM_172621; ENSMUST00000024755; BC064037; uc008cpw.1; uc008cpx.1
Dao	D-amino acid oxidase	-4.38	2.69E-05	TC0500001217.mm.2	NM_001286396; NM_001286397; NM_010018; ENSMUST00000086599; ENSMUST00000112292; ENSMUST00000161610; ENSMUST00000162214; BC015269; BC018377; OTTMUST00000059023; OTTMUST00000059024; OTTMUST00000059025; OTTMUST00000059026
Dio2	deiodinase, iodothyronine, type II	-5.39	2.00E-04	TC1200002148.mm.2	NM_010050; ENSMUST00000082432; BC125383; BC125385; uc007okf.1
Etnppl	ethanolamine phosphate phospholyase	-7.96	2.00E-04	TC0300001322.mm.2	NM_001163587; NM_027907; ENSMUST00000072271; ENSMUST00000163620; ENSMUST00000166187; ENSMUST00000170664; ENSMUST00000172432; BC043680; BC058592; OTTMUST00000092165; OTTMUST00000092166; OTTMUST00000092167; OTTMUST00000092168; OTTMUST00000092169; uc008rja.1; uc008rjb.2; uc012cxv.1
Slco1a4	solute carrier organic anion transporter family, member 1a4	-8.06	3.18E-07	TC0600003364.mm.2	NM_030687; ENSMUST00000032364; ENSMUST00000163678; ENSMUST00000165990; OTTMUST00000094526; OTTMUST00000094538; uc009eos.1
