# Supplementary material for: Strawberry notch homolog 2 regulates the response to interleukin-6 in the central nervous system
Source: J Neuroinflammation. 2022 May 27;19:126. doi: 10.1186/s12974-022-02475-1 (PMC9145108; doi:10.1186/s12974-022-02475-1)
Supplement: Supplementary file 7 — Additional file 7. Differentially expressed genes between GFAP-IL6 × Sbno2−/− (EXP) and GFAP-IL6 (GIL6) mice. Shown are gene symbol, gene description, fold-change, false discovery rate (FDR) p-value of fold-change, Affymetrix probe ID and public gene accession numbers. In cases when the microarray could not distinguish between two or more gene products, genes contributing to the signal are separated by a semicolon. [file 12974_2022_2475_MOESM7_ESM.csv]

Gene Symbol	Description	EXPvGIL6 Fold Change	EXPvGIL6 FDR P-val	ID	Public Gene IDs
Saa3	serum amyloid A 3	53.06	1.92E-06	TC0700003039.mm.2	NM_011315; ENSMUST00000006956; BC055885; uc009gyw.1; uc009gyx.1
Cd74; Mir5107	CD74 antigen (invariant polypeptide of major histocompatibility complex, class II antigen-associated); microRNA 5107	40.81	1.06E-06	TC1800000617.mm.2	NM_001042605; NM_010545; NR_039567; ENSMUST00000050487; ENSMUST00000097563; ENSMUST00000167610; BC003476; BC096435; uc008faz.1; uc008fba.1; uc029tnb.1
Gpnmb	glycoprotein (transmembrane) nmb	36.29	7.65E-07	TC0600000577.mm.2	NM_053110; ENSMUST00000031840; BC026375; uc012elo.1
Ly6k	lymphocyte antigen 6 complex, locus K	18.41	7.00E-04	TC1500001720.mm.2	NM_029627; ENSMUST00000060301; ENSMUST00000168815; BC049723; OTTMUST00000089976; OTTMUST00000089977; uc007wga.1
Gm15698	transcription elongation factor B (SIII), polypeptide 2 pseudogene	16.27	7.19E-07	TC1100003507.mm.2	NR_003564; uc007kvy.2
Gpx3	glutathione peroxidase 3	14.93	4.85E-05	TC1100000638.mm.2	NM_008161; ENSMUST00000082430; ENSMUST00000125094; ENSMUST00000149324; BC003339; BC037027; BC049235; BC061950; OTTMUST00000014399; OTTMUST00000014400; OTTMUST00000014401; uc007iyk.2
H2-K1	histocompatibility 2, K1, K region	12.56	7.65E-07	TC1700001892.mm.2	NM_001001892; ENSMUST00000025181; ENSMUST00000087189; ENSMUST00000114311; ENSMUST00000172782; ENSMUST00000172912; ENSMUST00000173075; ENSMUST00000173317; ENSMUST00000173543; ENSMUST00000173602; BC011306; BC080756; BC151193; OTTMUST00000095518; OTTMUST00000095519; OTTMUST00000095520; OTTMUST00000095521; OTTMUST00000095522; OTTMUST00000095523; OTTMUST00000095524; OTTMUST00000095526; OTTMUST00000095…
Ccl8	chemokine (C-C motif) ligand 8	11.96	1.30E-06	TC1100001223.mm.2	NM_021443; BC117101; BC117103; OTTMUST00000001813; uc007kmt.2
Hpgd	hydroxyprostaglandin dehydrogenase 15 (NAD)	11.05	7.65E-07	TC0800000621.mm.2	NM_008278; ENSMUST00000034026; BC021157; uc009lso.1
H2-Ab1	histocompatibility 2, class II antigen A, beta 1	11.03	1.23E-05	TC1700002781.mm.2	NM_207105; ENSMUST00000040828; ENSMUST00000173103; ENSMUST00000174875; BC008168; BC010322; BC057998; OTTMUST00000095573; OTTMUST00000095574; OTTMUST00000095575; uc008ccb.2; uc008ccc.1
Serpina3f	serine (or cysteine) peptidase inhibitor, clade A, member 3F	10.88	1.23E-05	TC1200002524.mm.2	NM_001033335; NM_001168294; NM_001168295; ENSMUST00000101080; ENSMUST00000121337; ENSMUST00000167049; BC139132; BC139133; OTTMUST00000068279; OTTMUST00000068280; uc007oww.2; uc007owx.2; uc007owy.2
C3	complement component 3	9.87	9.90E-07	TC1700002352.mm.2	NM_009778; ENSMUST00000024988; ENSMUST00000176457; ENSMUST00000177046; ENSMUST00000177425; BC043338; OTTMUST00000110561; OTTMUST00000110721; OTTMUST00000110722; OTTMUST00000110723
Clca3a2; Clca2	chloride channel accessory 3A2; chloride channel accessory 2	9.63	7.65E-07	TC0300003252.mm.2	NM_030601; ENSMUST00000029929; ENSMUST00000159643; BC008147; OTTMUST00000065727; OTTMUST00000065728; uc008rqa.2
H2-L; H2-D1	histocompatibility 2, D region locus L; histocompatibility 2, D region locus 1	9.57	8.03E-06	TC1700002790.mm.2	NM_001267808; NM_010380; BC132088; BC132655; OTTMUST00000095494; OTTMUST00000095496; OTTMUST00000095497; OTTMUST00000095498; uc008chf.1; uc008chg.1; uc008chh.1
H2-Eb1	histocompatibility 2, class II antigen E beta	9.38	8.54E-06	TC1700002782.mm.2	NM_010382; ENSMUST00000074557; BC132163; BC132165; OTTMUST00000095581; uc008cch.1; uc008cci.1
Gbp2	guanylate binding protein 2	9.34	4.25E-06	TC0300001447.mm.2	NM_010260; ENSMUST00000165774; ENSMUST00000169572; BC011336; BC032882; OTTMUST00000094412; OTTMUST00000094413; uc008roy.1
Prph	peripherin	9.18	1.23E-05	TC1500001004.mm.2	NM_001163588; NM_001163589; NM_013639; ENSMUST00000024249; ENSMUST00000047104; BC046291; uc007xon.2; uc007xoo.2; uc007xop.2
Cfb	complement factor B	9.09	1.42E-05	TC1700002816.mm.2	NM_001142706; NM_008198; ENSMUST00000025229; ENSMUST00000128767; ENSMUST00000133127; ENSMUST00000141295; ENSMUST00000153400; ENSMUST00000154526; ENSMUST00000176203; ENSMUST00000176332; BC005451; OTTMUST00000085838; OTTMUST00000085839; OTTMUST00000085840; OTTMUST00000085841; OTTMUST00000085842; OTTMUST00000110532; uc008cdy.2; uc012aqq.1
Clca3a1; Clca1	chloride channel accessory 3A1; chloride channel accessory 1	8.55	4.93E-05	TC0300003251.mm.2	NM_009899; ENSMUST00000029932; ENSMUST00000059091; BC010260; BC132342; OTTMUST00000065725; OTTMUST00000065726
H2-Q4	histocompatibility 2, Q region locus 4	8.53	4.25E-06	TC1700000684.mm.2	NM_001143689; ENSMUST00000081435; ENSMUST00000173975; BC010602; OTTMUST00000095617; OTTMUST00000095618; uc008chm.2
H2-DMb1	histocompatibility 2, class II, locus Mb1	8.36	1.29E-05	TC1700002780.mm.2	NM_010387; ENSMUST00000114232; ENSMUST00000174765; BC002237; BC003718; OTTMUST00000095561; OTTMUST00000095562; uc008cbr.1
Pdpn	podoplanin	8.26	1.81E-05	TC0400003917.mm.2	NM_010329; ENSMUST00000030317; ENSMUST00000119654; BC026551; OTTMUST00000023620; OTTMUST00000070900
Igfbpl1	insulin-like growth factor binding protein-like 1	8.17	6.50E-03	TC0400002587.mm.2	NM_018741; ENSMUST00000044297; ENSMUST00000145102; BC051960; OTTMUST00000015491; OTTMUST00000015492; uc008ssy.1
Mpeg1	macrophage expressed gene 1	7.95	1.30E-06	TC1900000246.mm.2	NM_010821; ENSMUST00000081035; BC129843; BC129844; uc008gub.1
Cpxm2	carboxypeptidase X 2 (M14 family)	7.54	3.08E-05	TC0700004403.mm.2	NM_018867; ENSMUST00000033149; ENSMUST00000127039; ENSMUST00000136188; ENSMUST00000150405; BC021444; OTTMUST00000062013; OTTMUST00000062086; OTTMUST00000062087; OTTMUST00000062096; uc009kbu.2; uc009kbv.2
Cd68	CD68 antigen	7.26	5.53E-06	TC1100003055.mm.2	ENSMUST00000018918; ENSMUST00000108654; ENSMUST00000154124; BC021637; OTTMUST00000013438; OTTMUST00000013439
Tnfsf10	tumor necrosis factor (ligand) superfamily, member 10	6.92	5.53E-06	TC0300000161.mm.2	NM_009425; ENSMUST00000046383; ENSMUST00000174840; BC138807; BC138808; OTTMUST00000096865; OTTMUST00000096866; uc008otm.1; uc008otn.1
Cxcl16	chemokine (C-X-C motif) ligand 16	6.66	4.76E-05	TC1100003097.mm.2	NM_023158; ENSMUST00000019064; ENSMUST00000126391; ENSMUST00000154475; BC019961; OTTMUST00000013602; OTTMUST00000013603; OTTMUST00000040903; uc007juw.1; uc007jux.1
B2m	beta-2 microglobulin	6.63	4.46E-05	TC0200001838.mm.2	NM_009735; ENSMUST00000102476; BC085164; OTTMUST00000036889; uc008maf.1
Serping1	serine (or cysteine) peptidase inhibitor, clade G, member 1	6.62	1.30E-06	TC0200003880.mm.2	NM_009776; ENSMUST00000023994; ENSMUST00000111641; ENSMUST00000131456; BC002026; OTTMUST00000032823; OTTMUST00000032824; OTTMUST00000032880; uc008kjd.2; uc008kje.2
Serpinf2	serine (or cysteine) peptidase inhibitor, clade F, member 2	6.54	7.00E-04	TC1100003224.mm.2	NM_008878; ENSMUST00000043696; ENSMUST00000108437; ENSMUST00000128330; ENSMUST00000142094; BC026756; OTTMUST00000013993; OTTMUST00000013994; OTTMUST00000013995; uc007kdr.2
Lgals3	lectin, galactose binding, soluble 3	6.54	4.56E-05	TC1400000513.mm.2	NM_001145953; NM_010705; ENSMUST00000142734; ENSMUST00000144794; ENSMUST00000146468; ENSMUST00000150290; ENSMUST00000151405; BC132328; BC138790; BC145419; OTTMUST00000081619; OTTMUST00000081620; OTTMUST00000081621; OTTMUST00000081622; OTTMUST00000081623; uc007tia.2; uc007tib.2; uc007tic.2
H2-DMa	histocompatibility 2, class II, locus DMa	6.46	5.00E-04	TC1700000618.mm.2	NM_010386; ENSMUST00000042121; ENSMUST00000173907; BC001996; BC049992; OTTMUST00000095557; OTTMUST00000095558
Adamtsl3	ADAMTS-like 3	6.24	1.00E-04	TC0700001186.mm.2	NM_001190374; ENSMUST00000172490; ENSMUST00000172784; ENSMUST00000173287; ENSMUST00000173828; ENSMUST00000174495; OTTMUST00000098137; OTTMUST00000098138; OTTMUST00000098139; OTTMUST00000098140; OTTMUST00000098141; uc009ida.2
Rassf4	Ras association (RalGDS/AF-6) domain family member 4	5.92	2.30E-03	TC0600002978.mm.2	NM_178045; ENSMUST00000035842; BC023245; BC060709; uc009dkm.2; uc009dkn.2; uc009dko.3
Tgfbi	transforming growth factor, beta induced	5.92	6.00E-04	TC1300000691.mm.2	NM_009369; ENSMUST00000045173; BC129900; BC129901; uc011zae.1; uc011zaf.1
Gbp10; Gbp6	guanylate-binding protein 10; guanylate binding protein 6	5.88	2.95E-05	TC0500002895.mm.2	NM_001039646; NM_194336; ENSMUST00000065588; BC007143; BC057969; BC112328; BC114209; BC115768; uc008ykz.2; uc008yla.2; uc008ylb.2; uc012eag.1
Irgm2	immunity-related GTPase family M member 2	5.88	3.26E-05	TC1100004266.mm.2	NM_019440; ENSMUST00000108836; OTTMUST00000012725; uc007jav.2
H2-DMb2	histocompatibility 2, class II, locus Mb2	5.84	4.76E-05	TC1700002779.mm.2	NM_010388; ENSMUST00000041982; ENSMUST00000171231; ENSMUST00000173262; BC141105; BC145385; BC145386; BC171960; OTTMUST00000095480; OTTMUST00000095559; OTTMUST00000095560; uc008cbn.1
Ifi44	interferon-induced protein 44	5.75	4.00E-04	TC0300003133.mm.2	NM_133871; ENSMUST00000029671; ENSMUST00000127733; ENSMUST00000133888; ENSMUST00000149919; BC111882; OTTMUST00000054299; OTTMUST00000054300; OTTMUST00000054301; OTTMUST00000054302; uc008rsk.2
H2-Aa	histocompatibility 2, class II antigen A, alpha	5.47	3.00E-04	TC1700001905.mm.2	NM_010378; ENSMUST00000040655; ENSMUST00000165139; ENSMUST00000173944; ENSMUST00000174751; BC019721; BC029620; BC031711; BC043925; OTTMUST00000095576; OTTMUST00000095577; OTTMUST00000095578; OTTMUST00000095579; uc008ccd.1; uc008cce.1
Bst1	bone marrow stromal cell antigen 1	5.39	2.00E-04	TC0500000466.mm.2	NM_009763; ENSMUST00000101237; ENSMUST00000118126; ENSMUST00000125838; ENSMUST00000126976; OTTMUST00000066188; OTTMUST00000066189; OTTMUST00000066190; OTTMUST00000066191; uc008xia.1; uc008xib.1
Ctsc	cathepsin C	5.36	9.00E-04	TC0700001258.mm.2	NM_009982; ENSMUST00000032779; ENSMUST00000128791; ENSMUST00000131108; ENSMUST00000139159; ENSMUST00000152834; BC067063; OTTMUST00000077133; OTTMUST00000077134; OTTMUST00000077135; OTTMUST00000077136; OTTMUST00000077137; uc009ift.2; uc009ifu.2
Ly6a	lymphocyte antigen 6 complex, locus A	5.35	1.81E-05	TC1500001728.mm.2	NM_001271416; NM_001271417; NM_001271418; NM_001271419; NM_001271446; NM_010738; ENSMUST00000023248; BC002070
Gbp3	guanylate binding protein 3	5.26	5.00E-04	TC0300001446.mm.2	NM_001289492; NM_001289493; NM_018734; ENSMUST00000029935; ENSMUST00000106221; ENSMUST00000106222; ENSMUST00000128609; ENSMUST00000142060; ENSMUST00000142731; BC019195; OTTMUST00000055906; OTTMUST00000055907; OTTMUST00000055908; OTTMUST00000055909; OTTMUST00000055910; OTTMUST00000055911; uc008rov.1
Ctsz	cathepsin Z	5.23	2.00E-04	TC0200005314.mm.2	NM_022325; ENSMUST00000016400; BC008619; OTTMUST00000039661; uc008ofd.1
Vim	vimentin	5.13	2.09E-05	TC0200000240.mm.2	NM_011701; ENSMUST00000028062; ENSMUST00000141365; ENSMUST00000148248; ENSMUST00000155605; BC089335; OTTMUST00000026365; OTTMUST00000026366; OTTMUST00000026367; OTTMUST00000026368; uc008ikb.2
Tyrobp	TYRO protein tyrosine kinase binding protein	5.1	1.00E-04	TC0700000561.mm.2	NM_011662; ENSMUST00000032800; BC056450; uc009gef.1
Ifi30	interferon gamma inducible protein 30	5.02	1.70E-03	TC0800002403.mm.2	NM_023065; ENSMUST00000034299; BC054852; uc009mbm.1
Cd84	CD84 antigen	5.01	1.00E-04	TC0100001602.mm.2	NM_001252472; NM_001289470; NM_013489; ENSMUST00000042302; ENSMUST00000128189; ENSMUST00000135386; ENSMUST00000136479; ENSMUST00000155802; BC140952; BC144736; OTTMUST00000066580; OTTMUST00000066581; OTTMUST00000066582; OTTMUST00000066583; uc007dpd.3; uc007dpe.2
Irgm1	immunity-related GTPase family M member 1	5.01	1.86E-06	TC1100002641.mm.2	NM_008326; ENSMUST00000049519; ENSMUST00000097271; ENSMUST00000147151; BC145957; OTTMUST00000012269; OTTMUST00000012270; OTTMUST00000012271; uc007ipg.1
C1qb	complement component 1, q subcomponent, beta polypeptide	4.84	4.00E-04	TC0400003792.mm.2	NM_009777; ENSMUST00000046384; BC067001; OTTMUST00000022610; uc008vip.2
Lilrb4a	leukocyte immunoglobulin-like receptor, subfamily B, member 4A	4.83	2.40E-03	TC1000003214.mm.2	NM_013532; ENSMUST00000078778; BC006591; BC099532
Mnda	myeloid cell nuclear differentiation antigen	4.82	7.75E-05	TC0100003889.mm.2	NM_001033450; ENSMUST00000009340; BC132314; BC132316; BC145397; uc007drx.1
Nupr1	nuclear protein transcription regulator 1	4.79	1.00E-04	TC0700004288.mm.2	NM_019738; ENSMUST00000032961; ENSMUST00000131174; ENSMUST00000151105; BC002109; OTTMUST00000062207; OTTMUST00000062208; OTTMUST00000062209; uc009jsd.1
Il33	interleukin 33	4.64	3.30E-03	TC1900000448.mm.2	NM_001164724; NM_133775; ENSMUST00000025724; ENSMUST00000120388; ENSMUST00000136850; ENSMUST00000144528; ENSMUST00000177518; BC003847; OTTMUST00000070252; OTTMUST00000070253; OTTMUST00000070254; OTTMUST00000070255; OTTMUST00000103328; uc008hec.2; uc008hed.2
Prelp	proline arginine-rich end leucine-rich repeat	4.6	5.59E-05	TC0100003099.mm.2	NM_054077; ENSMUST00000048432; ENSMUST00000127583; BC019775; OTTMUST00000066465; OTTMUST00000066608; uc007crc.3
Tlr2	toll-like receptor 2	4.59	5.00E-04	TC0300002236.mm.2	NM_011905; ENSMUST00000029623; BC014693; uc008ppn.2
Tm4sf1	transmembrane 4 superfamily member 1	4.56	6.54E-05	TC0300002023.mm.2	NM_008536; ENSMUST00000029376; ENSMUST00000171384; BC083073; uc008pgy.1; uc008pgz.1
Serpina3g	serine (or cysteine) peptidase inhibitor, clade A, member 3G	4.53	2.00E-04	TC1200002525.mm.2	OTTMUST00000090575; OTTMUST00000090576; OTTMUST00000090577; OTTMUST00000090578; uc007oxa.2
Rbp1	retinol binding protein 1, cellular	4.4	3.30E-03	TC0900001232.mm.2	NM_011254; ENSMUST00000052068; BC018254; BC091751; uc009rdj.1
S1pr3	sphingosine-1-phosphate receptor 3	4.34	4.70E-03	TC1300000597.mm.2	NM_010101; ENSMUST00000087978; BC064007; BC068176; uc007qmf.2
H2-T23	histocompatibility 2, T region locus 23	4.27	2.00E-04	TC1700002819.mm.2	NM_010398; ENSMUST00000102678; ENSMUST00000174161; ENSMUST00000174471; ENSMUST00000174839; BC099472; OTTMUST00000035507; OTTMUST00000096069; OTTMUST00000096070; OTTMUST00000096071; uc008cjr.1
C1qc	complement component 1, q subcomponent, C chain	4.21	1.10E-03	TC0400003793.mm.2	NM_007574; ENSMUST00000046332; ENSMUST00000153104; BC043945; BC054443; BC075724; OTTMUST00000022607; OTTMUST00000022608; uc008viq.1
P2ry14; F630111L10Rik	purinergic receptor P2Y, G-protein coupled, 14; RIKEN cDNA F630111L10 gene	4.15	5.00E-04	TC0300002051.mm.2	NM_001008497; NM_001287119; NM_001287120; NM_001287121; NM_001287122; NM_001287123; NM_001287124; NM_133200; NR_045641; ENSMUST00000065220; ENSMUST00000091112; BC028995; BC058558; uc008pio.2
Plpp1	phospholipid phosphatase 1	3.97	4.50E-03	TC1300001270.mm.2	NM_008247; NM_008903; ENSMUST00000016144; ENSMUST00000070951; BC061161
Fcer1g	Fc receptor, IgE, high affinity I, gamma polypeptide	3.94	1.00E-04	TC0100003533.mm.2	NM_010185; ENSMUST00000079957; ENSMUST00000150997; BC034163; OTTMUST00000050975; OTTMUST00000050976; uc007dnl.1
Rasl11a	RAS-like, family 11, member A	3.94	2.80E-03	TC0500001796.mm.2	NM_026864; ENSMUST00000031646; BC118009; uc009anm.1; uc009ann.1
Mustn1	musculoskeletal, embryonic nuclear protein 1	3.87	2.00E-04	TC1400000316.mm.2	NM_181390; ENSMUST00000040715; BC116939; BC116941; uc007svu.2
C1qa	complement component 1, q subcomponent, alpha polypeptide	3.86	1.90E-03	TC0400003794.mm.2	NM_007572; ENSMUST00000046285; BC002086; OTTMUST00000022609; uc008vir.1
Plac8	placenta-specific 8	3.8	5.00E-04	TC0500002840.mm.2	NM_139198; ENSMUST00000031264; ENSMUST00000097437; ENSMUST00000112910; ENSMUST00000144595; BC010789; OTTMUST00000064586; OTTMUST00000064587; OTTMUST00000064588; OTTMUST00000064589; uc008yht.1
Cd44	CD44 antigen	3.78	6.00E-04	TC0200004219.mm.2	NM_001039150; NM_001039151; NM_001177785; NM_001177786; NM_001177787; NM_009851; ENSMUST00000005218; ENSMUST00000060516; ENSMUST00000099673; ENSMUST00000111190; ENSMUST00000111191; ENSMUST00000111192; ENSMUST00000111194; ENSMUST00000111198; ENSMUST00000124624; BC051388; OTTMUST00000035222; OTTMUST00000035223; OTTMUST00000035224; OTTMUST00000035226; OTTMUST00000035227; OTTMUST00000035228; OTTMUST0…
Tap1	transporter 1, ATP-binding cassette, sub-family B (MDR/TAP)	3.74	4.70E-03	TC1700000621.mm.2	NM_001161730; NM_013683; ENSMUST00000041633; ENSMUST00000166287; ENSMUST00000166582; ENSMUST00000166853; ENSMUST00000168351; ENSMUST00000170086; ENSMUST00000171148; BC013802; BC024897; OTTMUST00000093466; OTTMUST00000093467; OTTMUST00000093468; OTTMUST00000093469; OTTMUST00000093470; OTTMUST00000093471; OTTMUST00000093472; uc008cbt.2; uc008cbu.2; uc008cbv.2; uc012apt.1; uc012apu.1
Cd72	CD72 antigen	3.68	9.60E-03	TC0400002523.mm.2	NM_001110320; NM_001110321; NM_001110322; NM_007654; ENSMUST00000030179; ENSMUST00000098104; ENSMUST00000098105; ENSMUST00000107925; ENSMUST00000107926; ENSMUST00000133110; ENSMUST00000134850; ENSMUST00000140284; ENSMUST00000141198; ENSMUST00000151868; BC003824; OTTMUST00000015747; OTTMUST00000015748; OTTMUST00000015749; OTTMUST00000015750; OTTMUST00000015751; OTTMUST00000015753; OTTMUST000000157…
Plek	pleckstrin	3.68	1.00E-04	TC1100002249.mm.2	NM_019549; ENSMUST00000020321; ENSMUST00000102881; ENSMUST00000156101; BC066185; OTTMUST00000011599; OTTMUST00000011600; OTTMUST00000011601; uc007ibv.2; uc007ibw.2
Cd109	CD109 antigen	3.67	2.30E-03	TC0900001056.mm.2	NM_153098; ENSMUST00000093812; ENSMUST00000163608; BC052443; OTTMUST00000092445; OTTMUST00000092446; uc009qur.2
Tnni1	troponin I, skeletal, slow 1	3.66	9.00E-04	TC0100003869.mm.2	NM_001112702; NM_021467; ENSMUST00000129217; ENSMUST00000137331; ENSMUST00000139986; ENSMUST00000148201; ENSMUST00000152075; ENSMUST00000152208; ENSMUST00000154463; BC023170; OTTMUST00000082800; OTTMUST00000082801; OTTMUST00000082802; OTTMUST00000082803; OTTMUST00000082805; OTTMUST00000082806; OTTMUST00000082807
H2-Q5	histocompatibility 2, Q region locus 5	3.66	3.00E-04	TC1700000685.mm.2	NR_051981; OTTMUST00000095865; OTTMUST00000095866
Iqgap2	IQ motif containing GTPase activating protein 2	3.63	9.00E-04	TC1300002463.mm.2	NM_027711; ENSMUST00000068603; BC150958; uc007rmo.1; uc007rmp.1
Colec12	collectin sub-family member 12	3.61	6.40E-03	TC1800000063.mm.2	NM_130449; ENSMUST00000040069; BC057936; uc008eak.2
Stom	stomatin	3.59	1.00E-04	TC0200003362.mm.2	NM_013515; ENSMUST00000028241; BC003789; OTTMUST00000028766; uc008jkh.1
Parp3	poly (ADP-ribose) polymerase family, member 3	3.59	3.00E-04	TC0900003011.mm.2	NM_145619; ENSMUST00000067218; ENSMUST00000112479; ENSMUST00000123555; ENSMUST00000125850; ENSMUST00000139362; ENSMUST00000140029; ENSMUST00000145396; ENSMUST00000156426; BC014870; BC058754; OTTMUST00000084583; OTTMUST00000084584; OTTMUST00000084585; OTTMUST00000084586; OTTMUST00000084587; OTTMUST00000084588; OTTMUST00000084589; OTTMUST00000084590; uc009rjw.1; uc009rjx.1; uc009rjy.1; uc009rjz.1; …
Prss23	protease, serine 23	3.58	9.00E-04	TC0700003714.mm.2	NM_029614; ENSMUST00000041761; BC018517; uc009ifz.1; uc009iga.1
Gbp4	guanylate binding protein 4	3.57	1.30E-03	TC0500003731.mm.2	NM_001256005; NM_008620; ENSMUST00000100962; BC141364; BC147434; uc008ykx.2; uc008yky.2
AI607873	expressed sequence AI607873	3.56	4.00E-03	TC0100003593.mm.2	NM_001204910; ENSMUST00000042610; ENSMUST00000127730; BC150711; uc007dru.3; uc011www.2
Rnf213	ring finger protein 213	3.55	7.00E-04	TC1100002003.mm.2	ENSMUST00000093902; ENSMUST00000131035; ENSMUST00000172235; OTTMUST00000008667; uc007mqo.1
Ackr3	atypical chemokine receptor 3	3.51	7.50E-03	TC0100000870.mm.2	NM_001271607; NM_007722; ENSMUST00000065587; ENSMUST00000159654; BC015254; OTTMUST00000072324; OTTMUST00000072325
Pcolce	procollagen C-endopeptidase enhancer protein	3.48	1.00E-04	TC0500003738.mm.2	NM_008788; ENSMUST00000031731; ENSMUST00000054564; ENSMUST00000128755; ENSMUST00000131703; ENSMUST00000136649; ENSMUST00000137210; ENSMUST00000142675; ENSMUST00000146589; ENSMUST00000148662; OTTMUST00000052096; OTTMUST00000052097; OTTMUST00000052098; OTTMUST00000052107; OTTMUST00000052108; OTTMUST00000052109; OTTMUST00000052123; OTTMUST00000052124; OTTMUST00000052125; uc009adb.1
Ifit3	interferon-induced protein with tetratricopeptide repeats 3	3.45	0.04	TC1900000501.mm.2	NM_010501; ENSMUST00000102825; BC003804; BC089563; OTTMUST00000040263; uc008hgo.1
Tac1	tachykinin 1	3.36	9.60E-03	TC0600000044.mm.2	NM_009311; ENSMUST00000090679; ENSMUST00000184481; ENSMUST00000184986; ENSMUST00000185130; ENSMUST00000185187; BC117081; BC119122; BC144737; OTTMUST00000112259; OTTMUST00000112260; OTTMUST00000112261; OTTMUST00000112262; OTTMUST00000118194; uc009axc.1; uc009axd.2
Lgals1	lectin, galactose binding, soluble 1	3.36	4.00E-04	TC1500000658.mm.2	NM_008495; ENSMUST00000089377; BC002063; BC099479; uc007wrv.1
H2-M3	histocompatibility 2, M region locus 3	3.36	0.01	TC1700000765.mm.2	NM_013819; ENSMUST00000038580; BC031984; OTTMUST00000096441; uc008cmo.1
H2-Q7; H2-Q9	histocompatibility 2, Q region locus 7; histocompatibility 2, Q region locus 9	3.36	3.35E-05	TC1700002789.mm.2	NM_001198560; NM_001198561; NM_001201460; NM_010394; ENSMUST00000071951; ENSMUST00000076256; ENSMUST00000078205; ENSMUST00000116598; ENSMUST00000173016; ENSMUST00000173788; BC120554; OTTMUST00000095869; OTTMUST00000095870; OTTMUST00000095876; uc008chs.2; uc012arh.1; uc012ari.1
Ifi204	interferon activated gene 204	3.34	1.00E-03	TC0100003888.mm.2	NM_008329; ENSMUST00000111214; OTTMUST00000085571; uc007drv.1
Ube2l6	ubiquitin-conjugating enzyme E2L 6	3.31	4.60E-03	TC0200001222.mm.2	NM_019949; ENSMUST00000102642; ENSMUST00000150325; ENSMUST00000154709; ENSMUST00000159150; BC008238; OTTMUST00000032887; OTTMUST00000032888; OTTMUST00000032889; OTTMUST00000086949; uc012byn.1
Ms4a6d	membrane-spanning 4-domains, subfamily A, member 6D	3.31	6.40E-03	TC1900001137.mm.2	NM_026835; ENSMUST00000025582; ENSMUST00000125291; ENSMUST00000135351; ENSMUST00000155669; BC018331; BC029738; OTTMUST00000084015; OTTMUST00000084016; OTTMUST00000084017; OTTMUST00000084018; uc008gsm.1
Xdh	xanthine dehydrogenase	3.26	0.02	TC1700002526.mm.2	NM_011723; ENSMUST00000024866; BC141183; uc008dnr.1
Plppr3	phospholipid phosphatase related 3	3.23	9.00E-04	TC1000002482.mm.2	NM_001170935; NM_181681; NR_033210; ENSMUST00000092325; ENSMUST00000113452; ENSMUST00000163111; ENSMUST00000165601; ENSMUST00000166023; ENSMUST00000166057; ENSMUST00000167250; ENSMUST00000167707; ENSMUST00000167897; ENSMUST00000170910; BC066006; BC098099; OTTMUST00000090674; OTTMUST00000090675; OTTMUST00000090676; OTTMUST00000090677; OTTMUST00000090678; OTTMUST00000090679; OTTMUST00000090680; OTT…
Bst2	bone marrow stromal cell antigen 2	3.22	8.10E-03	TC0800002431.mm.2	NM_198095; ENSMUST00000051672; BC027328; BC056638; BC087949; uc009mdr.1
Prss35	protease, serine 35	3.17	6.70E-03	TC0900001119.mm.2	NM_178738; ENSMUST00000036426; ENSMUST00000179574; BC075675; uc012gxu.1
Serpina3n	serine (or cysteine) peptidase inhibitor, clade A, member 3N	3.15	5.30E-03	TC1200001047.mm.2	NM_009252; ENSMUST00000021506; BC013651; OTTMUST00000039207; uc007oxg.1
Irf9	interferon regulatory factor 9	3.09	7.00E-04	TC1400002834.mm.2	NM_001159417; NM_001159418; NM_008394; ENSMUST00000126269; ENSMUST00000130697; ENSMUST00000136109; ENSMUST00000138037; ENSMUST00000145680; BC005435; BC012968; OTTMUST00000072012; OTTMUST00000072014; OTTMUST00000072015; OTTMUST00000072016; OTTMUST00000072017; uc007tzk.2; uc007tzl.2; uc007tzm.1; uc007tzn.1
C1s1	complement component 1, s subcomponent 1	3.06	4.80E-03	TC0600003108.mm.2	NM_001097617; NM_144938; ENSMUST00000159143; ENSMUST00000159463; ENSMUST00000160505; ENSMUST00000162443; ENSMUST00000162844; BC018319; BC022123; BC111880; OTTMUST00000088837; OTTMUST00000088914; OTTMUST00000088915; OTTMUST00000088916; OTTMUST00000088974; uc009drb.1; uc009drc.1
Ly86	lymphocyte antigen 86	3.04	1.20E-03	TC1300000425.mm.2	NM_010745; ENSMUST00000021860; BC096414; uc007qcr.2
Emp3	epithelial membrane protein 3	3.03	0.01	TC0700003028.mm.2	NM_001146346; NM_010129; ENSMUST00000038876; ENSMUST00000164119; BC001999; uc009gxv.2; uc009gxw.2
Klf5	Kruppel-like factor 5	3.03	3.30E-03	TC1400001157.mm.2	NM_009769; ENSMUST00000005279; BC006646; BC012958; uc007uvf.1; uc007uvg.1
Gm4924	predicted gene 4924 [Source:MGI Symbol;Acc:MGI:3643133]; predicted gene 4924	3.02	0.02	TC1000000924.mm.2	ENSMUST00000165906; XR_035281.3
Timp2	tissue inhibitor of metalloproteinase 2	3.02	8.00E-04	TC1100004157.mm.2	NM_011594; ENSMUST00000017610; ENSMUST00000155707; BC049126; OTTMUST00000008565; OTTMUST00000008566; uc007mow.1
Lap3	leucine aminopeptidase 3	3.01	0.01	TC0500000488.mm.2	NM_024434; ENSMUST00000046122; ENSMUST00000131289; ENSMUST00000135413; ENSMUST00000137699; ENSMUST00000146811; BC016536; OTTMUST00000068733; OTTMUST00000068734; OTTMUST00000068735; OTTMUST00000068736; OTTMUST00000068737; uc008xiy.2
A2m	alpha-2-macroglobulin	3.01	4.00E-04	TC0600001372.mm.2	NM_175628; ENSMUST00000032203; BC072642; uc009doq.1
Psmb8	proteasome (prosome, macropain) subunit, beta type 8 (large multifunctional peptidase 7)	3.01	1.70E-03	TC1700000622.mm.2	NM_010724; ENSMUST00000025196; ENSMUST00000172960; ENSMUST00000173441; BC013785; BC051450; OTTMUST00000095569; OTTMUST00000095570; OTTMUST00000095571; uc012apv.1
Sema3e	sema domain, immunoglobulin domain (Ig), short basic domain, secreted, (semaphorin) 3E	2.99	9.90E-03	TC0500000093.mm.2	NM_011348; ENSMUST00000073957; ENSMUST00000130116; BC057956; OTTMUST00000073649; OTTMUST00000073810; uc008wme.1; uc012dsh.1
Isyna1	myo-inositol 1-phosphate synthase A1	2.98	0.04	TC0800000756.mm.2	NM_023627; ENSMUST00000019283; BC003458; uc009mav.1; uc009maw.1
Plin2	perilipin 2	2.96	1.90E-03	TC0400002980.mm.2	NM_007408; ENSMUST00000000466; ENSMUST00000134094; ENSMUST00000134437; ENSMUST00000138605; ENSMUST00000140382; ENSMUST00000147097; ENSMUST00000149700; ENSMUST00000154999; BC054766; OTTMUST00000017238; OTTMUST00000017239; OTTMUST00000017240; OTTMUST00000017241; OTTMUST00000017242; OTTMUST00000017243; OTTMUST00000017648; OTTMUST00000051107; uc008tlz.1
Fabp5	fatty acid binding protein 5, epidermal	2.92	1.40E-03	TC0300000060.mm.2	NM_001272097; NM_001272098; NM_010634; ENSMUST00000029046; ENSMUST00000123744; BC002008; BC100543; OTTMUST00000074134; OTTMUST00000074135
Slc7a11	solute carrier family 7 (cationic amino acid transporter, y+ system), member 11	2.87	0.04	TC0300001937.mm.2	NM_011990; ENSMUST00000029297; ENSMUST00000142932; BC141402; BC141408; OTTMUST00000050384; OTTMUST00000050385; uc008pdi.1; uc008pdj.1
Tpbg	trophoblast glycoprotein	2.87	8.90E-03	TC0900001113.mm.2	NM_001164792; NM_011627; ENSMUST00000006559; ENSMUST00000098500; BC058198; uc009qwz.2; uc009qxa.2
9930111J21Rik1; 9930111J21Rik2	RIKEN cDNA 9930111J21 gene 1; RIKEN cDNA 9930111J21 gene 2	2.87	0.02	TC1100004292.mm.2	NM_001114679; ENSMUST00000093153; ENSMUST00000097494; ENSMUST00000141200; BC119805; BC122882; OTTMUST00000012297; OTTMUST00000012298; OTTMUST00000012299; uc007ipl.1; uc011xtz.1
Apobec1	apolipoprotein B mRNA editing enzyme, catalytic polypeptide 1	2.86	0.01	TC0600003071.mm.2	NM_001134391; NM_031159; ENSMUST00000112585; ENSMUST00000112586; ENSMUST00000112587; ENSMUST00000143356; ENSMUST00000147760; BC003792; OTTMUST00000059665; OTTMUST00000059666; OTTMUST00000059667; OTTMUST00000059668; uc009dpk.1; uc009dpl.1
Osmr	oncostatin M receptor	2.86	4.60E-03	TC1500001167.mm.2	NM_011019; ENSMUST00000022746; ENSMUST00000175862; ENSMUST00000176554; ENSMUST00000176826; ENSMUST00000177263; ENSMUST00000177478; BC137703; OTTMUST00000104138; OTTMUST00000104139; OTTMUST00000104140; OTTMUST00000104141; OTTMUST00000104142; OTTMUST00000104145; uc007vdt.2; uc007vdu.2; uc007vdv.2; uc011zrc.1
Ctss	cathepsin S	2.84	4.00E-04	TC0300000903.mm.2	NM_001267695; NM_021281; ENSMUST00000015667; ENSMUST00000116304; BC002125; OTTMUST00000052297
Casp4	caspase 4, apoptosis-related cysteine peptidase	2.84	0.01	TC0900000032.mm.2	NM_007609; ENSMUST00000027012; ENSMUST00000152651; ENSMUST00000159461; ENSMUST00000160064; ENSMUST00000160521; ENSMUST00000162846; ENSMUST00000163086; BC061255; OTTMUST00000085221; OTTMUST00000085222; OTTMUST00000085223; OTTMUST00000085224; OTTMUST00000085225; OTTMUST00000085226; OTTMUST00000085227; uc012gnn.1
C4a	complement component 4A (Rodgers blood group)	2.81	3.70E-03	TC1700002815.mm.2	NM_011413; BC141050; uc008cdp.1; uc012aqm.1; uc012aqn.1
Irf1	interferon regulatory factor 1	2.8	1.80E-03	TC1100000614.mm.2	NM_001159393; NM_001159396; NM_008390; ENSMUST00000019043; ENSMUST00000108920; ENSMUST00000108922; ENSMUST00000123376; ENSMUST00000128336; ENSMUST00000133291; ENSMUST00000138913; ENSMUST00000140866; ENSMUST00000142221; ENSMUST00000153054; BC003821; OTTMUST00000012562; OTTMUST00000012563; OTTMUST00000012564; OTTMUST00000012565; OTTMUST00000012566; OTTMUST00000012567; OTTMUST00000012568; OTTMUST000…
Azin2	antizyme inhibitor 2	2.79	0.04	TC0400003581.mm.2	NM_172875; ENSMUST00000030581; ENSMUST00000106068; ENSMUST00000119354; ENSMUST00000128820; ENSMUST00000143912; ENSMUST00000147731; ENSMUST00000156739; BC138973; BC138974; OTTMUST00000021847; OTTMUST00000021848; OTTMUST00000021849; OTTMUST00000021850; OTTMUST00000022111; OTTMUST00000022112; OTTMUST00000068432
Gm1966	predicted gene 1966	2.79	0.02	TC0700004011.mm.2	NM_001277179; NM_001277180; NM_001277181; NM_001277182; NM_001277183
Ifitm3	interferon induced transmembrane protein 3	2.78	8.00E-03	TC0700004515.mm.2	NM_025378; ENSMUST00000026565; BC010291; OTTMUST00000097290; uc009kjc.1
Ctsh	cathepsin H	2.76	8.50E-03	TC0900001155.mm.2	NM_007801; ENSMUST00000034915; ENSMUST00000123320; ENSMUST00000127842; ENSMUST00000132718; ENSMUST00000142750; ENSMUST00000143172; ENSMUST00000151219; BC006878; OTTMUST00000059829; OTTMUST00000059830; OTTMUST00000059831; OTTMUST00000059832; OTTMUST00000059833; OTTMUST00000059834; OTTMUST00000059835; uc009qzv.2; uc012gyf.1
Srgn	serglycin	2.76	6.80E-03	TC1000002260.mm.2	NM_011157; ENSMUST00000020271; ENSMUST00000159020; ENSMUST00000160643; ENSMUST00000160987; ENSMUST00000162161; ENSMUST00000162956; BC037076; OTTMUST00000060836; OTTMUST00000060837; OTTMUST00000060838; OTTMUST00000060839; OTTMUST00000060840; uc007fhi.1
Pon3	paraoxonase 3	2.75	1.50E-03	TC0600001807.mm.2	NM_173006; ENSMUST00000031773; ENSMUST00000125686; ENSMUST00000129344; ENSMUST00000156848; ENSMUST00000176039; ENSMUST00000176948; BC099416; OTTMUST00000058914; OTTMUST00000058915; OTTMUST00000058916; OTTMUST00000058917; OTTMUST00000104043; OTTMUST00000104044; uc009awe.1; uc012ehv.1
Ly6c1	lymphocyte antigen 6 complex, locus C1	2.75	3.30E-03	TC1500001729.mm.2	NM_001252055; NM_001252056; NM_001252057; NM_001252058; NM_010741; ENSMUST00000065408; ENSMUST00000179762; BC010764; uc007wgn.2; uc007wgo.2; uc029ssd.1; uc029sse.1; uc029ssf.1
Tfrc	transferrin receptor	2.73	6.10E-03	TC1600000447.mm.2	NM_011638; ENSMUST00000023486; ENSMUST00000120680; ENSMUST00000124243; ENSMUST00000128285; ENSMUST00000137901; ENSMUST00000155929; BC054522; OTTMUST00000066569; OTTMUST00000066570; OTTMUST00000066571; OTTMUST00000066572; OTTMUST00000066573; OTTMUST00000066574; uc007yyz.2; uc007yza.2; uc007yzb.2
Bicc1	bicaudal C homolog 1 (Drosophila)	2.72	9.60E-03	TC1000002353.mm.2	NM_031397; ENSMUST00000014473; ENSMUST00000131445; ENSMUST00000143791; ENSMUST00000144740; BC111523; OTTMUST00000060990; OTTMUST00000061087; OTTMUST00000061088; OTTMUST00000061090; uc007fog.2; uc007foh.2; uc007foi.1
Dpysl3	dihydropyrimidinase-like 3	2.72	0.01	TC1800001269.mm.2	NM_001136086; NM_009468; ENSMUST00000025379; ENSMUST00000118043; ENSMUST00000118071; ENSMUST00000121805; ENSMUST00000124207; ENSMUST00000135547; BC023003; OTTMUST00000073510; OTTMUST00000073511; OTTMUST00000073512; OTTMUST00000073513; OTTMUST00000073514; OTTMUST00000073515
Nbl1	neuroblastoma, suppression of tumorigenicity 1	2.7	5.20E-03	TC0400003841.mm.2	NM_008675; ENSMUST00000042844; ENSMUST00000132900; ENSMUST00000132940; BC099856; BC099857; BC099858; BC107810; OTTMUST00000022949; OTTMUST00000022950; OTTMUST00000022951; uc008vls.1
Fxyd5; Mir7050	FXYD domain-containing ion transport regulator 5; microRNA 7050	2.69	0.03	TC0700002786.mm.2	NM_001111073; NM_001287213; NM_001287217; NM_008761; NR_106017; ENSMUST00000009831; ENSMUST00000159753; ENSMUST00000159924; ENSMUST00000160006; ENSMUST00000160689; ENSMUST00000161259; ENSMUST00000161684; ENSMUST00000161805; ENSMUST00000162087; ENSMUST00000162116; ENSMUST00000162250; ENSMUST00000162733; OTTMUST00000088059; OTTMUST00000088060; OTTMUST00000088061; OTTMUST00000088094; OTTMUST00000088…
Antxr1	anthrax toxin receptor 1	2.67	1.90E-03	TC0600002648.mm.2	NM_054041; ENSMUST00000042025; BC094544; uc009ctd.1; uc009cte.1; uc009ctf.1; uc009ctg.1
Ctsb	cathepsin B	2.67	4.00E-04	TC1400000895.mm.2	NM_007798; ENSMUST00000006235; BC006656; uc007uhh.2
Spi1	spleen focus forming virus (SFFV) proviral integration oncogene	2.66	0.01	TC0200001368.mm.2	NM_011355; ENSMUST00000002180; ENSMUST00000131400; ENSMUST00000132741; ENSMUST00000169852; BC003815; OTTMUST00000033994; OTTMUST00000033995; OTTMUST00000091950; OTTMUST00000091951; uc008kuj.1
Cd63	CD63 antigen	2.66	0.02	TC1000001625.mm.2	NM_001042580; NM_001282966; NM_007653; ENSMUST00000026407; ENSMUST00000105229; BC008108; BC012212; BC083161; uc007hou.1; uc007hov.1
Sept9	septin 9	2.66	2.50E-03	TC1100001956.mm.2	NM_001113486; NM_001113487; NM_001113488; NM_017380; ENSMUST00000019038; ENSMUST00000093907; ENSMUST00000100193; ENSMUST00000106349; ENSMUST00000106354; ENSMUST00000127383; ENSMUST00000129387; ENSMUST00000134852; ENSMUST00000153668; ENSMUST00000155331; BC046524; OTTMUST00000008318; OTTMUST00000008319; OTTMUST00000008320; OTTMUST00000008321; OTTMUST00000008322; OTTMUST00000008323; OTTMUST000000087…
Cyp1b1	cytochrome P450, family 1, subfamily b, polypeptide 1	2.66	9.90E-03	TC1700002571.mm.2	NM_009994; ENSMUST00000024894; BC050063; uc008dqb.1; uc008dqc.1
Pros1	protein S (alpha)	2.65	5.30E-03	TC1600000788.mm.2	NM_011173; ENSMUST00000023629; ENSMUST00000127502; ENSMUST00000155940; BC128316; OTTMUST00000067401; OTTMUST00000067402; OTTMUST00000067625; uc007zpx.1
Pam	peptidylglycine alpha-amidating monooxygenase	2.64	0.01	TC0100002866.mm.2	NM_013626; ENSMUST00000058762; ENSMUST00000097625; ENSMUST00000159041; ENSMUST00000159131; ENSMUST00000159428; ENSMUST00000159585; ENSMUST00000159841; ENSMUST00000160210; ENSMUST00000161071; ENSMUST00000161567; ENSMUST00000162426; ENSMUST00000162681; ENSMUST00000162803; ENSMUST00000163007; OTTMUST00000088381; OTTMUST00000088382; OTTMUST00000088383; OTTMUST00000088384; OTTMUST00000088385; OTTMUST0…
Il4ra	interleukin 4 receptor, alpha	2.64	5.60E-03	TC0700001793.mm.2	NM_001008700; ENSMUST00000033004; BC112911; uc009jqb.1; uc009jqc.1; uc009jqd.1
Gm18853	GTPase, very large interferon inducible 1 pseudogene	2.64	0.04	TC0700004003.mm.2	uc029wnq.1
Tmem106a	transmembrane protein 106A	2.63	5.00E-04	TC1100001661.mm.2	NM_144830; ENSMUST00000039581; ENSMUST00000100403; ENSMUST00000107194; ENSMUST00000128614; ENSMUST00000128659; ENSMUST00000143045; BC022145; BC033268; OTTMUST00000006008; OTTMUST00000006009; OTTMUST00000006010; OTTMUST00000006011; OTTMUST00000006012; OTTMUST00000006013; uc007lpl.1; uc007lpm.1; uc007lpn.1
Cd24a	CD24a antigen	2.62	6.80E-03	TC1000000402.mm.2	NM_009846; ENSMUST00000058714; BC075622; uc007ezl.1
Csf2rb2; Mir7676-1; Mir7676-2	colony stimulating factor 2 receptor, beta 2, low-affinity (granulocyte-macrophage); microRNA 7676-1; microRNA 7676-2	2.62	1.70E-03	TC1500001828.mm.2	NM_001287389; NM_007781; NR_106137; NR_106138; ENSMUST00000096356
Igfbp5	insulin-like growth factor binding protein 5	2.61	0.01	TC0100002562.mm.2	NM_010518; ENSMUST00000027377; ENSMUST00000137339; BC054812; BC057447; OTTMUST00000042008; OTTMUST00000042009; uc007bkx.1
Igtp	interferon gamma induced GTPase	2.59	0.01	TC1100004265.mm.2	NM_018738; ENSMUST00000035266; ENSMUST00000094169; ENSMUST00000168280; BC132557; BC138607; OTTMUST00000012730; OTTMUST00000093591; OTTMUST00000093592; uc007jaq.1; uc007jar.1; uc007jas.2
Panx1	pannexin 1	2.57	7.00E-03	TC0900001781.mm.2	NM_019482; ENSMUST00000056755; ENSMUST00000164273; ENSMUST00000166933; ENSMUST00000169288; BC049074; OTTMUST00000090718; OTTMUST00000090719; OTTMUST00000090720; OTTMUST00000090721; uc009ofi.1
Pxdn	peroxidasin homolog (Drosophila)	2.57	6.70E-03	TC1200000253.mm.2	NM_181395; ENSMUST00000118321; ENSMUST00000122328; ENSMUST00000126233; ENSMUST00000137316; ENSMUST00000155190; ENSMUST00000155318; BC150789; OTTMUST00000068127; OTTMUST00000068128; OTTMUST00000068129; OTTMUST00000068130; OTTMUST00000068131; OTTMUST00000068132; uc007ngj.1; uc007ngk.1; uc007ngl.2; uc007ngm.2
Mafb	v-maf musculoaponeurotic fibrosarcoma oncogene family, protein B (avian)	2.55	0.02	TC0200005052.mm.2	NM_010658; ENSMUST00000099126; BC016434; BC038256; OTTMUST00000002303; uc008nqw.2
H2-Q8; H2-Q6	histocompatibility 2, Q region locus 8; histocompatibility 2, Q region locus 6	2.55	1.60E-03	TC1700002788.mm.2	NM_023124; NM_207648; OTTMUST00000095868; uc008chr.1
Cyb5r3	cytochrome b5 reductase 3	2.54	6.60E-03	TC1500001967.mm.2	NM_029787; ENSMUST00000018186; ENSMUST00000162178; ENSMUST00000162834; BC004760; BC032013; BC043074; OTTMUST00000075994; OTTMUST00000075995; OTTMUST00000078715; uc007xac.2; uc007xad.1
Map3k14	mitogen-activated protein kinase kinase kinase 14	2.51	0.02	TC1100003870.mm.2	NM_016896; ENSMUST00000021324; ENSMUST00000146163; ENSMUST00000152300; ENSMUST00000152677; OTTMUST00000006259; OTTMUST00000006260; OTTMUST00000006261; OTTMUST00000006262; uc007lua.1
P2rx4	purinergic receptor P2X, ligand-gated ion channel 4	2.5	0.04	TC0500001401.mm.2	NM_011026; ENSMUST00000031429; ENSMUST00000081554; ENSMUST00000132062; ENSMUST00000139631; ENSMUST00000139712; ENSMUST00000142664; ENSMUST00000152337; BC005597; OTTMUST00000050713; OTTMUST00000050718; OTTMUST00000050719; OTTMUST00000050720; OTTMUST00000050721; OTTMUST00000050722; OTTMUST00000050723; uc008zlt.1; uc008zlu.1; uc008zlv.1
Ltbr	lymphotoxin B receptor	2.49	4.00E-04	TC0600003145.mm.2	NM_010736; ENSMUST00000032489; ENSMUST00000160901; ENSMUST00000161891; BC138590; BC138591; OTTMUST00000087730; OTTMUST00000087731; OTTMUST00000087732; uc009duj.1
Il17rc	interleukin 17 receptor C	2.48	0.02	TC0600001252.mm.2	NM_134159; NM_178942; ENSMUST00000058300; BC004759; OTTMUST00000059108; OTTMUST00000059109; OTTMUST00000059110; OTTMUST00000059111; OTTMUST00000059112; uc009dgl.3; uc009dgm.2
Tnfrsf1a	tumor necrosis factor receptor superfamily, member 1a	2.48	6.00E-04	TC0600001459.mm.2	NM_011609; ENSMUST00000032491; ENSMUST00000125880; ENSMUST00000130257; ENSMUST00000131434; ENSMUST00000134803; ENSMUST00000144524; BC004599; BC052675; OTTMUST00000058165; OTTMUST00000058191; OTTMUST00000058192; OTTMUST00000058193; OTTMUST00000058194; OTTMUST00000084343; uc009dul.2
Trim30a	tripartite motif-containing 30A	2.47	0.04	TC0700003943.mm.2	NM_009099; ENSMUST00000076922; ENSMUST00000125762; ENSMUST00000142124; ENSMUST00000152397; BC005447; OTTMUST00000045993; OTTMUST00000045994; OTTMUST00000045995; OTTMUST00000045996; uc009iwh.1; uc009iwi.1; uc012frh.1
Cnn3	calponin 3, acidic	2.46	1.20E-03	TC0300001232.mm.2	NM_028044; ENSMUST00000029773; BC055711; BC085268; uc008rdy.1; uc012cwy.1
2610528A11Rik	RIKEN cDNA 2610528A11 gene	2.46	2.60E-03	TC1400001746.mm.2	NM_001206684; ENSMUST00000179488; uc007tbv.2
Rtp4	receptor transporter protein 4	2.46	2.60E-03	TC1600000346.mm.2	NM_023386; ENSMUST00000038423; BC024872; uc007ytw.2
Runx1	runt related transcription factor 1	2.45	0.02	TC1600002097.mm.2	NM_001111021; NM_001111022; NM_001111023; NM_009821; ENSMUST00000023673; ENSMUST00000113956; ENSMUST00000168195; BC069929; uc007zzl.1
Slc11a1	solute carrier family 11 (proton-coupled divalent metal ion transporters), member 1	2.43	8.60E-03	TC0100000632.mm.2	NM_013612; ENSMUST00000027368; ENSMUST00000127487; ENSMUST00000131511; ENSMUST00000133896; ENSMUST00000134189; ENSMUST00000135137; ENSMUST00000136786; ENSMUST00000147233; ENSMUST00000149166; ENSMUST00000155865; BC109137; BC109138; OTTMUST00000040229; OTTMUST00000040230; OTTMUST00000040231; OTTMUST00000040232; OTTMUST00000040233; OTTMUST00000040234; OTTMUST00000040235; OTTMUST00000040236; OTTMUST0…
Prickle2	prickle homolog 2 (Drosophila)	2.42	8.50E-03	TC0600002745.mm.2	NM_001081146; NM_001134459; NM_001134460; NM_001134461; ENSMUST00000032093; ENSMUST00000113445; ENSMUST00000113446; ENSMUST00000113447; BC099897; BC145754; OTTMUST00000053868; OTTMUST00000053869; OTTMUST00000053870; uc009cyx.2; uc009cyy.2; uc009cyz.2; uc009cza.2
C4b	complement component 4B (Chido blood group)	2.41	0.01	TC1700002814.mm.2	NM_009780; BC067394; BC067409; BC150743; BC158005; OTTMUST00000096076; OTTMUST00000096077; OTTMUST00000096078; uc008cdk.2; uc008cdl.2; uc029thg.1
Sncg	synuclein, gamma	2.4	0.04	TC1400001725.mm.2	NM_011430; ENSMUST00000023826; BC028508; OTTMUST00000085864; uc007tau.2
Soat1	sterol O-acyltransferase 1	2.38	0.04	TC0100003319.mm.2	NM_009230; ENSMUST00000051396; BC083092; uc007dcj.1; uc007dck.1
C3ar1	complement component 3a receptor 1	2.36	0.02	TC0600003079.mm.2	NM_009779; ENSMUST00000042081; BC003728; OTTMUST00000087717; uc009dps.1
Gm1604b; Rnaset2b; Rnaset2a	predicted gene 1604b; ribonuclease T2B; ribonuclease T2A	2.35	0.01	TC1700000069.mm.2	NM_001033442; NM_026611; ENSMUST00000089119; ENSMUST00000089120; ENSMUST00000179728; BC031496; BC089534; BC100330; BC147040; BC147041; uc008aic.1; uc008aie.1; uc008aif.2; uc008aig.1
Rnaset2a; Rnaset2b	ribonuclease T2A; ribonuclease T2B	2.35	9.60E-03	TC1700001408.mm.2	NM_001083938; ENSMUST00000097420; uc008aix.1; uc008aiy.1
Myoc	myocilin	2.34	0.03	TC0100001481.mm.2	NM_010865; ENSMUST00000028020; BC125329; BC137606; uc007dgm.2
Ptgs1	prostaglandin-endoperoxide synthase 1	2.33	0.03	TC0200000651.mm.2	NM_008969; ENSMUST00000062069; ENSMUST00000133777; ENSMUST00000144319; ENSMUST00000149930; ENSMUST00000151351; BC005573; BC023322; OTTMUST00000028971; OTTMUST00000028972; OTTMUST00000028973; OTTMUST00000028974; OTTMUST00000028975
Medag	mesenteric estrogen dependent adipogenesis	2.33	2.90E-03	TC0500003722.mm.2	NM_027519; ENSMUST00000093110; BC116246; BC116247; OTTMUST00000066385; OTTMUST00000066386; OTTMUST00000066387; uc009aps.1; uc009apt.1
Mmp19	matrix metallopeptidase 19	2.33	2.80E-03	TC1000001621.mm.2	NM_001164197; NM_021412; ENSMUST00000026411; BC112966; uc007hof.1; uc007hog.2; uc007hoh.2
Serpine2	serine (or cysteine) peptidase inhibitor, clade E, member 2	2.32	5.20E-03	TC0100002645.mm.2	NM_009255; ENSMUST00000027467; ENSMUST00000153862; BC010675; OTTMUST00000051625; OTTMUST00000051626; uc007bqz.2; uc007bra.2
Fmo1	flavin containing monooxygenase 1	2.3	9.60E-03	TC0100003401.mm.2	NM_010231; ENSMUST00000046049; ENSMUST00000111518; ENSMUST00000131058; ENSMUST00000134098; ENSMUST00000136120; ENSMUST00000143902; BC011229; OTTMUST00000058842; OTTMUST00000058843; OTTMUST00000058844; OTTMUST00000058845; OTTMUST00000058846; OTTMUST00000058847; uc007dgx.1; uc007dgy.1
Ptpn1	protein tyrosine phosphatase, non-receptor type 1	2.3	0.01	TC0200002602.mm.2	NM_011201; ENSMUST00000029053; ENSMUST00000124039; ENSMUST00000126839; ENSMUST00000142717; ENSMUST00000144249; ENSMUST00000147210; ENSMUST00000151705; BC010191; OTTMUST00000037925; OTTMUST00000038316; OTTMUST00000038317; OTTMUST00000038318; OTTMUST00000038319; OTTMUST00000038320; OTTMUST00000038321; uc008oaj.1; uc008oak.1; uc012cjq.1
Vcam1	vascular cell adhesion molecule 1	2.3	0.01	TC0300002802.mm.2	NM_011693; ENSMUST00000029574; BC011159; BC029823; uc008rbx.1; uc008rby.2
Ctsd; Ifitm10	cathepsin D; interferon induced transmembrane protein 10	2.29	3.30E-03	TC0700004565.mm.2	NM_009983; NM_177265; ENSMUST00000059223; ENSMUST00000066401; ENSMUST00000084412; ENSMUST00000105988; ENSMUST00000123543; ENSMUST00000131791; ENSMUST00000133843; ENSMUST00000140032; ENSMUST00000151120; ENSMUST00000153679; BC049666; BC054758; BC057931; OTTMUST00000045191; OTTMUST00000045192; OTTMUST00000045193; OTTMUST00000045194; OTTMUST00000045195; OTTMUST00000045196; OTTMUST00000045257; OTTMUST…
Ncan	neurocan	2.29	4.30E-03	TC0800002382.mm.2	NM_007789; ENSMUST00000002412; BC065118; OTTMUST00000052725; uc009lys.2
Pla1a	phospholipase A1 member A	2.28	0.01	TC1600001604.mm.2	NM_134102; ENSMUST00000002926; BC003470; BC030670; uc007zew.1
Ggta1	glycoprotein galactosyltransferase alpha 1, 3	2.27	9.60E-03	TC0200003365.mm.2	NM_001145821; NM_010283; ENSMUST00000044255; ENSMUST00000079424; ENSMUST00000102794; ENSMUST00000113001; ENSMUST00000113002; ENSMUST00000130913; ENSMUST00000131745; ENSMUST00000149442; ENSMUST00000164889; BC006810; OTTMUST00000028945; OTTMUST00000028946; OTTMUST00000028947; OTTMUST00000029161; OTTMUST00000029162; OTTMUST00000029163; OTTMUST00000029164; uc008jkk.2; uc008jkl.2; uc008jkm.2; uc008jkn…
Ahnak; Mir6367	AHNAK nucleoprotein (desmoyokin); microRNA 6367	2.27	7.80E-03	TC1900000171.mm.2	NM_001039959; NM_001286518; NM_009643; NR_104460; NR_105786; ENSMUST00000092955; ENSMUST00000092956
Galnt15	UDP-N-acetyl-alpha-D-galactosamine:polypeptide N-acetylgalactosaminyltransferase 15	2.22	0.01	TC1400000336.mm.2	NM_030166; ENSMUST00000022460; ENSMUST00000164208; BC133711; OTTMUST00000090963; OTTMUST00000090964; uc007syb.1; uc011zij.1
Trp53i11	transformation related protein 53 inducible protein 11	2.2	0.02	TC0200001448.mm.2	NM_001025246; ENSMUST00000090554; ENSMUST00000111266; ENSMUST00000127173; ENSMUST00000132182; ENSMUST00000140172; ENSMUST00000143164; ENSMUST00000147377; ENSMUST00000150462; BC048398; BC098206; OTTMUST00000034469; OTTMUST00000034470; OTTMUST00000034480; OTTMUST00000034481; OTTMUST00000034482; OTTMUST00000034483; OTTMUST00000034484; uc008lfq.1; uc008lfr.1; uc008lfs.1
Gbp7	guanylate binding protein 7	2.2	0.01	TC0300001445.mm.2	NM_001083312; NM_145545; ENSMUST00000045097; ENSMUST00000171263; BC010229
Tagap	T cell activation Rho GTPase activating protein	2.2	0.01	TC1700000077.mm.2	NM_145968; ENSMUST00000036370; BC030886; BC039780; BC150728; OTTMUST00000088332; uc008air.2
Steap3	STEAP family member 3	2.19	0.04	TC0100002965.mm.2	NM_001085409; NM_133186; ENSMUST00000112639; ENSMUST00000112640; ENSMUST00000112641; ENSMUST00000112643; ENSMUST00000140490; BC037435; OTTMUST00000050942; OTTMUST00000050943; OTTMUST00000050944; OTTMUST00000050945; OTTMUST00000050946; uc007cji.1; uc007cjj.1
C1ra	complement component 1, r subcomponent A	2.19	7.90E-03	TC0600001422.mm.2	NM_023143; ENSMUST00000068593; BC004637; BC093528; BC172078; uc009dqz.2; uc009dra.2
Tmtc1	transmembrane and tetratricopeptide repeat containing 1	2.19	0.01	TC0600003460.mm.2	NM_198967; ENSMUST00000060095; ENSMUST00000100772; ENSMUST00000140797; OTTMUST00000053885; OTTMUST00000053886; OTTMUST00000064297; uc009eti.2; uc009etj.2; uc012evv.1
Mir675; H19	microRNA 675; H19, imprinted maternally expressed transcript	2.19	3.30E-03	TC0700004569.mm.2	NR_030416; uc012fxn.1
Man2b1	mannosidase 2, alpha B1	2.18	0.01	TC0800000983.mm.2	NM_010764; ENSMUST00000034121; BC005430; uc009mpk.1
Gda	guanine deaminase	2.18	0.01	TC1900001253.mm.2	NM_010266; ENSMUST00000087600; ENSMUST00000121725; ENSMUST00000136258; BC076583; OTTMUST00000070187; OTTMUST00000070188; OTTMUST00000070189; uc008gyx.1; uc008gyy.1
Rcn1	reticulocalbin 1	2.17	0.01	TC0200004264.mm.2	NM_009037; ENSMUST00000006128; ENSMUST00000127019; BC049108; OTTMUST00000035593; OTTMUST00000035594; uc008lks.1
Aldh1a2	aldehyde dehydrogenase family 1, subfamily A2	2.17	1.40E-03	TC0900000950.mm.2	NM_009022; ENSMUST00000034723; BC075704; OTTMUST00000049811; uc009qox.2
Trank1	tetratricopeptide repeat and ankyrin repeat containing 1	2.17	7.40E-03	TC0900001487.mm.2	NM_001164659; ENSMUST00000078626; BC086653; uc009rvt.2; uc009rvu.1; uc012hbq.1
Abcc3	ATP-binding cassette, sub-family C (CFTR/MRP), member 3	2.17	0.04	TC1100003561.mm.2	NM_029600; ENSMUST00000021231; ENSMUST00000126566; ENSMUST00000140985; ENSMUST00000151124; ENSMUST00000155253; ENSMUST00000178136; BC150788; OTTMUST00000003816; OTTMUST00000003817; OTTMUST00000003818; OTTMUST00000003819; OTTMUST00000003820; uc007kym.1; uc007kyn.1; uc007kyo.1; uc011ycu.1
Aebp1	AE binding protein 1	2.16	2.80E-03	TC1100000081.mm.2	NM_009636; ENSMUST00000102923; ENSMUST00000109829; ENSMUST00000138103; BC082577; OTTMUST00000011403; OTTMUST00000011404; OTTMUST00000011405
S100a11	S100 calcium binding protein A11	2.15	0.02	TC0300000852.mm.2	NM_016740; ENSMUST00000029515; BC021916; BC086903; OTTMUST00000052513; uc008qfj.1
Bmpr1b	bone morphogenetic protein receptor, type 1B	2.15	0.01	TC0300003041.mm.2	NM_001277216; NM_001277217; NM_001277218; NM_001277220; NM_007560; ENSMUST00000029948; ENSMUST00000098568; ENSMUST00000106230; ENSMUST00000106232; ENSMUST00000131273; BC065106; BC065143; BC138638; BC138640; OTTMUST00000062399; OTTMUST00000062400; OTTMUST00000062401; OTTMUST00000062430; OTTMUST00000062431
Serpind1	serine (or cysteine) peptidase inhibitor, clade D, member 1	2.1	0.02	TC1600000214.mm.2	NM_008223; ENSMUST00000023450; ENSMUST00000161034; BC034543; BC089610; OTTMUST00000076423; OTTMUST00000076424; uc007yks.2
Nnmt	nicotinamide N-methyltransferase	2.08	0.04	TC0900002239.mm.2	NM_010924; ENSMUST00000034808; ENSMUST00000119426; ENSMUST00000126109; ENSMUST00000128076; ENSMUST00000136813; BC028757; OTTMUST00000067908; OTTMUST00000067909; OTTMUST00000067911; OTTMUST00000067912; OTTMUST00000067913; uc009pij.1; uc009pik.1
Fbln1	fibulin 1	2.08	0.01	TC1500000804.mm.2	NM_010180; ENSMUST00000057410; ENSMUST00000109432; ENSMUST00000160798; BC007140; OTTMUST00000075912; OTTMUST00000075913; OTTMUST00000075947; uc007xdb.2; uc011zxk.1
Vav1	vav 1 oncogene	2.06	0.02	TC1700001033.mm.2	NM_001163815; NM_001163816; NM_011691; ENSMUST00000005889; ENSMUST00000008847; ENSMUST00000112870; ENSMUST00000169220; ENSMUST00000174878; BC020487; OTTMUST00000095127; OTTMUST00000095128; OTTMUST00000095129; OTTMUST00000095130; OTTMUST00000095131; uc008den.2; uc008dep.2; uc008deq.2; uc008der.2
Grn	granulin	2.04	0.03	TC1100001688.mm.2	NM_008175; ENSMUST00000049460; ENSMUST00000123500; ENSMUST00000125819; ENSMUST00000127530; ENSMUST00000129997; ENSMUST00000135517; ENSMUST00000138451; ENSMUST00000148580; ENSMUST00000176953; ENSMUST00000177428; BC129849; BC129850; OTTMUST00000005699; OTTMUST00000005700; OTTMUST00000005701; OTTMUST00000005702; OTTMUST00000005784; OTTMUST00000005785; OTTMUST00000005786; OTTMUST00000104108; OTTMUST0…
Lgmn	legumain	2.03	8.10E-03	TC1200002251.mm.2	NM_011175; ENSMUST00000021607; ENSMUST00000110020; ENSMUST00000146499; BC132515; BC132519; OTTMUST00000056433; OTTMUST00000056434; OTTMUST00000056435; uc007oue.1; uc007ouf.1
Tmppe; Glb1	transmembrane protein with metallophosphoesterase domain; galactosidase, beta 1	2.02	0.04	TC0900001513.mm.2	NM_001200002; NM_009752; NR_108101; NR_108102; ENSMUST00000063042; ENSMUST00000111820; BC028875
Socs2	suppressor of cytokine signaling 2	2.02	0.01	TC1000002725.mm.2	NM_001168655; NM_001168656; NM_001168657; NM_007706; ENSMUST00000020215; ENSMUST00000119917; ENSMUST00000128363; ENSMUST00000128854; ENSMUST00000129942; ENSMUST00000130784; ENSMUST00000134918; ENSMUST00000135822; ENSMUST00000139210; ENSMUST00000145847; ENSMUST00000150432; ENSMUST00000155148; ENSMUST00000170690; ENSMUST00000172070; BC106153; OTTMUST00000070433; OTTMUST00000070434; OTTMUST000000704…
Lgals3bp	lectin, galactoside-binding, soluble, 3 binding protein	2.02	0.04	TC1100004159.mm.2	NM_011150; ENSMUST00000043722; ENSMUST00000106290; ENSMUST00000127054; ENSMUST00000141459; ENSMUST00000144529; BC090658; OTTMUST00000008559; OTTMUST00000008560; OTTMUST00000008561; OTTMUST00000008562; OTTMUST00000094589; uc007moz.1
H2-T10	histocompatibility 2, T region locus 10	2.02	0.02	TC1700002823.mm.2	NM_010395; NR_046286; ENSMUST00000166442; ENSMUST00000174382; ENSMUST00000174625; BC021751; BC021760; OTTMUST00000096119; OTTMUST00000097622; uc012asi.2; uc029thm.1
Ednrb	endothelin receptor type B	2.01	0.04	TC1400002641.mm.2	NM_001136061; NM_001276296; NM_007904; ENSMUST00000022718; ENSMUST00000172237; BC026553
Cp	ceruloplasmin	2	0.03	TC0300000137.mm.2	NM_001276248; NM_001276250; NM_007752; ENSMUST00000003714; ENSMUST00000091309; ENSMUST00000108325; ENSMUST00000108328; ENSMUST00000108329; ENSMUST00000125994; ENSMUST00000128615; ENSMUST00000129135; ENSMUST00000131454; ENSMUST00000131811; ENSMUST00000150264; ENSMUST00000172605; ENSMUST00000172860; ENSMUST00000173779; ENSMUST00000173848; ENSMUST00000174803; BC062957; OTTMUST00000057274; OTTMUST000…
Pygm	muscle glycogen phosphorylase	2	0.03	TC1900000117.mm.2	NM_011224; ENSMUST00000035269; ENSMUST00000113483; ENSMUST00000139775; ENSMUST00000142755; BC012961; OTTMUST00000044793; OTTMUST00000044794; OTTMUST00000044795; OTTMUST00000050524; uc008gio.1
Atp8b1	ATPase, class I, type 8B, member 1	-2.03	0.02	TC1800001463.mm.2	NM_001001488; ENSMUST00000025482; BC117946; uc008fem.1	6.1	3
Cd34	CD34 antigen	-2.04	9.60E-03	TC0100001882.mm.2	NM_001111059; NM_133654; ENSMUST00000016638; ENSMUST00000110815; BC006607; uc007eep.2; uc007eeq.2	3.68	1.8
Ccdc190	coiled-coil domain containing 190	-2.05	0.04	TC0100001563.mm.2	NM_001033185; ENSMUST00000094348; ENSMUST00000175731; BC150846; BC172001	2.09	1.02
St3gal6	ST3 beta-galactoside alpha-2,3-sialyltransferase 6	-2.05	0.01	TC1600001770.mm.2	NM_018784; ENSMUST00000114357; ENSMUST00000114358; ENSMUST00000123918; ENSMUST00000125712; ENSMUST00000126978; ENSMUST00000135721; ENSMUST00000137035; ENSMUST00000137850; ENSMUST00000142900; ENSMUST00000145283; ENSMUST00000148061; ENSMUST00000149197; ENSMUST00000149456; ENSMUST00000151510; BC052338; OTTMUST00000063056; OTTMUST00000063057; OTTMUST00000063058; OTTMUST00000063059; OTTMUST00000063069…	1.84	-1.11
Slc6a5	solute carrier family 6 (neurotransmitter transporter, glycine), member 5	-2.07	0.03	TC0700000907.mm.2	NM_001146013; NM_148931; ENSMUST00000056442; ENSMUST00000107605; BC138125; BC138126; BC157997; uc012fle.1	1.3	-1.58
Hsd11b1	hydroxysteroid 11-beta dehydrogenase 1	-2.11	0.02	TC0100003836.mm.2	NM_001044751; NM_008288; ENSMUST00000016338; ENSMUST00000159644; ENSMUST00000160929; ENSMUST00000161406; ENSMUST00000161737; ENSMUST00000162842; BC132364; BC138780; BC145415; OTTMUST00000075988; OTTMUST00000075989; OTTMUST00000075990; OTTMUST00000075991; OTTMUST00000075992; OTTMUST00000079283; uc007eef.1; uc007eeg.1; uc007eeh.1	1.19	-1.77
Car9	carbonic anhydrase 9	-2.13	0.03	TC0400000438.mm.2	NM_139305; ENSMUST00000030183; ENSMUST00000124114; ENSMUST00000126750; ENSMUST00000128232; ENSMUST00000129996; ENSMUST00000138073; ENSMUST00000154251; BC120544; BC120546; OTTMUST00000016049; OTTMUST00000016050; OTTMUST00000016051; OTTMUST00000016052; OTTMUST00000016053; OTTMUST00000016060; OTTMUST00000016061; uc008sqa.1; uc012ddb.1	1.04	-2.06
Map2k6	mitogen-activated protein kinase kinase 6	-2.14	0.02	TC1100001841.mm.2	NM_011943; ENSMUST00000020949; ENSMUST00000100260; ENSMUST00000133920; ENSMUST00000146084; ENSMUST00000146540; BC075652; OTTMUST00000006983; OTTMUST00000006984; OTTMUST00000006985; OTTMUST00000006986; OTTMUST00000006987; uc007mdr.1; uc007mdt.1; uc011ygv.1	1.36	-1.57
Ptgfrn	prostaglandin F2 receptor negative regulator	-2.2	0.01	TC0300002595.mm.2	NM_011197; ENSMUST00000102694; BC145713; BC145715; OTTMUST00000016396; uc008qre.1	4.38	1.99
Ctnna3	catenin (cadherin associated protein), alpha 3	-2.23	7.40E-03	TC1000000605.mm.2	NM_001164376; NM_001164519; NM_177612; ENSMUST00000075099; ENSMUST00000105440; ENSMUST00000105441; ENSMUST00000133190; ENSMUST00000135474; BC112409; OTTMUST00000058129; OTTMUST00000058130; OTTMUST00000058131; OTTMUST00000058148; uc007fkh.2; uc007fki.2; uc007fkj.2	-1.15	-2.57
Endod1	endonuclease domain containing 1	-2.26	7.80E-03	TC0900001768.mm.2	NM_028013; ENSMUST00000167549; BC019813; BC096490; uc009oel.2; uc009oem.2	2.03	-1.12
Ryr3	ryanodine receptor 3	-2.29	0.02	TC0200004356.mm.2	NM_177652; ENSMUST00000080673; ENSMUST00000091818; ENSMUST00000128192; ENSMUST00000134358; ENSMUST00000137131; ENSMUST00000142537; ENSMUST00000146187; ENSMUST00000156757; OTTMUST00000035884; OTTMUST00000035885; OTTMUST00000035886; OTTMUST00000035887; OTTMUST00000035888; OTTMUST00000035889; OTTMUST00000035890; uc008lpg.1; uc008lph.1; uc008lpi.2; uc012caz.1; uc012cba.1	1.69	-1.35
Fbln5	fibulin 5	-2.36	2.20E-03	TC1200002242.mm.2	NM_011812; ENSMUST00000021603; BC006636	5.17	2.19
Pglyrp1	peptidoglycan recognition protein 1	-2.41	3.30E-03	TC0700000275.mm.2	NM_009402; ENSMUST00000032573; BC005582; uc009fjv.1	2.23	-1.08
Bdnf	brain derived neurotrophic factor	-2.59	0.04	TC0200001624.mm.2	NM_001048139; NM_001048141; NM_001048142; NM_001285416; NM_001285417; NM_001285418; NM_001285419; NM_001285420; NM_001285421; NM_001285422; NM_007540; ENSMUST00000053317; ENSMUST00000111042; ENSMUST00000111043; ENSMUST00000111044; ENSMUST00000111045; ENSMUST00000111046; ENSMUST00000111047; ENSMUST00000111049; ENSMUST00000111050; ENSMUST00000111051; ENSMUST00000176893; BC034862; OTTMUST00000035862…	-1.44	-3.73
Crybb1	crystallin, beta B1	-2.65	5.10E-03	TC0500001178.mm.2	NM_023695; ENSMUST00000031286; ENSMUST00000112375; ENSMUST00000131673; BC029012; OTTMUST00000061118; OTTMUST00000061119; OTTMUST00000061120; uc008ysv.1	3.89	1.47
Hopx	HOP homeobox	-2.77	1.80E-03	TC0500002644.mm.2	NM_001159900; NM_001159901; NM_175606; ENSMUST00000081964; ENSMUST00000113453; ENSMUST00000120827; BC024546; OTTMUST00000065708; OTTMUST00000065746; OTTMUST00000065747; uc008xvv.2; uc008xvw.2; uc012dxq.1	2.1	-1.32
F3	coagulation factor III	-2.82	0.01	TC0300001236.mm.2	NM_010171; ENSMUST00000029771; BC016397; BC024886; uc008ree.2; uc008ref.2	4.42	1.57
8430408G22Rik	RIKEN cDNA 8430408G22 gene	-2.9	0.02	TC0600001308.mm.2	NM_001166580; NM_145980; ENSMUST00000067354; ENSMUST00000178241; BC031533; BC058515; uc009dkp.2; uc009dkq.2	3.11	1.07
Txnip	thioredoxin interacting protein	-2.99	2.90E-03	TC0300000949.mm.2	NM_001009935; NM_023719; ENSMUST00000049093; ENSMUST00000074519; ENSMUST00000128221; ENSMUST00000144639; ENSMUST00000151832; BC011212; BC031850; OTTMUST00000050413; OTTMUST00000050414; OTTMUST00000050415; OTTMUST00000050416; OTTMUST00000050417; uc008qnc.2; uc008qnd.2	1.65	-1.82
Selplg	selectin, platelet (p-selectin) ligand	-3.03	0.01	TC0500003050.mm.2	NM_009151; ENSMUST00000100874; BC003874; uc008yyr.2; uc008yys.2; uc008yyt.2	5.8	1.92
Tdgf1	teratocarcinoma-derived growth factor 1	-3.04	3.30E-03	TC0900003121.mm.2	NM_011562; ENSMUST00000035075; BC052646; uc009rvg.1; uc012hbn.1	1.85	-1.64
Gjb6	gap junction protein, beta 6	-3.1	1.10E-03	TC1400002141.mm.2	NM_001010937; NM_001271663; ENSMUST00000039380; ENSMUST00000160703; ENSMUST00000162931; BC013811; BC016507; BC063762; OTTMUST00000088018; OTTMUST00000088019; OTTMUST00000088020	1.49	-2.08
Slco1a5	solute carrier organic anion transporter family, member 1a5	-3.18	1.20E-03	TC0600003370.mm.2	NM_001267707; NM_130861; ENSMUST00000081380; ENSMUST00000111822; ENSMUST00000111825; ENSMUST00000128446; ENSMUST00000153268; BC013594; OTTMUST00000059261; OTTMUST00000059262; OTTMUST00000059263; OTTMUST00000059264; OTTMUST00000059265	2.19	-1.45
Acer2	alkaline ceramidase 2	-3.33	0.03	TC0400000873.mm.2	NM_139306; ENSMUST00000045224; ENSMUST00000084433; ENSMUST00000128712; ENSMUST00000135874; BC059819; OTTMUST00000017757; OTTMUST00000017758; OTTMUST00000017781; OTTMUST00000017783	6.69	2.01
P2ry12	purinergic receptor P2Y, G-protein coupled 12	-3.37	8.54E-05	TC0300002054.mm.2	NM_027571; ENSMUST00000050360; ENSMUST00000170388; BC027381; uc008pir.2; uc008pis.2	4.59	1.36
Chil1	chitinase-like 1	-3.75	0.04	TC0100001222.mm.2	NM_007695; ENSMUST00000082060; ENSMUST00000132873; ENSMUST00000133701; ENSMUST00000134812; ENSMUST00000139254; ENSMUST00000144819; ENSMUST00000153856; ENSMUST00000156873; BC003780; BC004734; BC005611; OTTMUST00000074544; OTTMUST00000074545; OTTMUST00000074546; OTTMUST00000074547; OTTMUST00000074548; OTTMUST00000074549; OTTMUST00000077094; uc007crg.2	18.26	4.87
Siglech	sialic acid binding Ig-like lectin H	-4.01	9.00E-04	TC0700000931.mm.2	NM_178706; ENSMUST00000060416; ENSMUST00000094360; ENSMUST00000121492; ENSMUST00000154933; ENSMUST00000165045; ENSMUST00000171077; ENSMUST00000172988; ENSMUST00000173835; BC098229; BC120501; BC144741; BC144742; BC144743; OTTMUST00000067453; OTTMUST00000067454; OTTMUST00000067455; OTTMUST00000067457; OTTMUST00000096371; OTTMUST00000096415; OTTMUST00000096416; uc009hcy.1; uc009hcz.1; uc009hdb.2; uc…	2.25	-1.78
Slc2a1	solute carrier family 2 (facilitated glucose transporter), member 1	-4.04	2.30E-03	TC0400001325.mm.2	NM_011400; ENSMUST00000030398; ENSMUST00000134105; ENSMUST00000144329; ENSMUST00000174372; BC055340; OTTMUST00000020092; OTTMUST00000020093; OTTMUST00000020094; OTTMUST00000096881; uc008ule.2	1.78	-2.27
Slco1a4	solute carrier organic anion transporter family, member 1a4	-4.25	1.00E-04	TC0600003364.mm.2	NM_030687; ENSMUST00000032364; ENSMUST00000163678; ENSMUST00000165990; OTTMUST00000094526; OTTMUST00000094538; uc009eos.1	-1.9	-8.06
Ch25h	cholesterol 25-hydroxylase	-4.26	1.00E-03	TC1900001418.mm.2	NM_009890; ENSMUST00000050562; BC039919; uc008hgj.1	22.88	5.37
Klk6	kallikrein related-peptidase 6	-6.84	7.65E-07	TC0700000777.mm.2	NM_001164696; NM_001164697; NM_001164698; NM_011177; ENSMUST00000107966; ENSMUST00000107967; ENSMUST00000107968; ENSMUST00000177514; BC031119; OTTMUST00000053947; OTTMUST00000053949; OTTMUST00000101190; OTTMUST00000101191; uc009gnu.2; uc009gnv.2; uc009gnw.2; uc012fjk.1	14.06	2.06
Ccl12	chemokine (C-C motif) ligand 12	-6.88	2.28E-05	TC1100001222.mm.2	NM_011331; BC027520; OTTMUST00000001671; OTTMUST00000001672; uc007kms.1	10.87	1.58
Tmem252	transmembrane protein 252	-7.23	3.03E-06	TC1900000397.mm.2	NM_183160; ENSMUST00000057243; BC087877; uc008har.1	26.27	3.64
Ccl9	chemokine (C-C motif) ligand 9	-7.65	1.23E-05	TC1100003397.mm.2	NM_011338; ENSMUST00000019266; ENSMUST00000136131; BC139318; BC145962; OTTMUST00000001961; OTTMUST00000001962; uc007kpj.1	6.27	-1.22
Scgb3a1	secretoglobin, family 3A, member 1	-11.36	1.32E-06	TC1100000520.mm.2	NM_054037; NM_170727; ENSMUST00000043873; ENSMUST00000076006; BC086910; OTTMUST00000012360; OTTMUST00000012361	157.79	13.89
