# Supplementary material for: Strawberry notch homolog 2 regulates the response to interleukin-6 in the central nervous system
Source: J Neuroinflammation. 2022 May 27;19:126. doi: 10.1186/s12974-022-02475-1 (PMC9145108; doi:10.1186/s12974-022-02475-1)
Supplement: Supplementary file 8 — Additional file 8. Biological process (BP) gene ontology (GO) term overrepresentation analysis of genes upregulated in GFAP-IL6 (GIL6) compared with WT. Shown are the BP GO term; the number of genes associated with the term in the background reference list; the number of genes associated with the term in the analysed list; the expected value, the number of genes expected in the analysed list for the term based on the reference list; the fold enrichment of the genes observed in the analysed list over the expected; the raw p-value as determined by Fisher’s exact test; and the false discovery rate as calculated by the Benjamini–Hochberg procedure. [file 12974_2022_2475_MOESM8_ESM.csv]

GO biological process complete	Terms (Reference List)	Terms (Analysed List)	Expected	Fold Enrichment	Raw P-value	FDR
positive regulation of type III hypersensitivity (GO:0001805)	3	3	0.11	27.62	7.83E-04	2.02E-02
regulation of type III hypersensitivity (GO:0001803)	3	3	0.11	27.62	7.83E-04	2.01E-02
positive regulation of inflammatory response to wounding (GO:0106016)	3	3	0.11	27.62	7.83E-04	2.01E-02
regulation of inflammatory response to wounding (GO:0106014)	3	3	0.11	27.62	7.83E-04	2.01E-02
vertebrate eye-specific patterning (GO:0150064)	3	3	0.11	27.62	7.83E-04	2.00E-02
negative regulation of T-helper 1 type immune response (GO:0002826)	3	3	0.11	27.62	7.83E-04	2.00E-02
microglial cell activation involved in immune response (GO:0002282)	5	5	0.18	27.62	1.11E-05	5.45E-04
positive regulation of type IIa hypersensitivity (GO:0001798)	5	5	0.18	27.62	1.11E-05	5.44E-04
regulation of type IIa hypersensitivity (GO:0001796)	5	5	0.18	27.62	1.11E-05	5.42E-04
complement-mediated synapse pruning (GO:0150062)	4	4	0.14	27.62	9.19E-05	3.37E-03
positive regulation of type II hypersensitivity (GO:0002894)	5	5	0.18	27.62	1.11E-05	5.40E-04
regulation of type II hypersensitivity (GO:0002892)	5	5	0.18	27.62	1.11E-05	5.38E-04
positive regulation of hypersensitivity (GO:0002885)	6	5	0.22	23.01	1.97E-05	8.78E-04
macrophage activation involved in immune response (GO:0002281)	10	8	0.36	22.09	6.65E-08	6.27E-06
positive regulation of establishment of endothelial barrier (GO:1903142)	4	3	0.14	20.71	1.33E-03	3.13E-02
regulation of hippocampal neuron apoptotic process (GO:0110089)	4	3	0.14	20.71	1.33E-03	3.12E-02
positive regulation of endothelial cell development (GO:1901552)	4	3	0.14	20.71	1.33E-03	3.12E-02
interleukin-1 beta secretion (GO:0050702)	4	3	0.14	20.71	1.33E-03	3.11E-02
interleukin-1 secretion (GO:0050701)	4	3	0.14	20.71	1.33E-03	3.11E-02
regulation of hypersensitivity (GO:0002883)	7	5	0.25	19.73	3.28E-05	1.36E-03
negative regulation of interleukin-10 production (GO:0032693)	6	4	0.22	18.41	2.61E-04	8.05E-03
synapse pruning (GO:0098883)	9	6	0.33	18.41	6.70E-06	3.61E-04
positive regulation of microglial cell migration (GO:1904141)	6	4	0.22	18.41	2.61E-04	8.03E-03
regulation of microglial cell migration (GO:1904139)	6	4	0.22	18.41	2.61E-04	8.01E-03
self proteolysis (GO:0097264)	6	4	0.22	18.41	2.61E-04	7.99E-03
positive regulation of acute inflammatory response to antigenic stimulus (GO:0002866)	8	5	0.29	17.26	5.18E-05	2.05E-03
cellular defense response (GO:0006968)	5	3	0.18	16.57	2.08E-03	4.55E-02
protein localization to bicellular tight junction (GO:1902396)	5	3	0.18	16.57	2.08E-03	4.54E-02
inflammatory response to wounding (GO:0090594)	5	3	0.18	16.57	2.08E-03	4.53E-02
regulation of interleukin-23 production (GO:0032667)	5	3	0.18	16.57	2.08E-03	4.53E-02
fibrinolysis (GO:0042730)	5	3	0.18	16.57	2.08E-03	4.52E-02
positive regulation of epithelial to mesenchymal transition involved in endocardial cushion formation (GO:1905007)	5	3	0.18	16.57	2.08E-03	4.51E-02
regulation of epithelial to mesenchymal transition involved in endocardial cushion formation (GO:1905005)	5	3	0.18	16.57	2.08E-03	4.51E-02
positive regulation of inflammatory response to antigenic stimulus (GO:0002863)	10	6	0.36	16.57	1.04E-05	5.19E-04
positive regulation of cytolysis (GO:0045919)	5	3	0.18	16.57	2.08E-03	4.50E-02
positive regulation of interleukin-13 production (GO:0032736)	7	4	0.25	15.78	3.98E-04	1.14E-02
regulation of interleukin-13 production (GO:0032656)	7	4	0.25	15.78	3.98E-04	1.13E-02
interleukin-1 production (GO:0032612)	7	4	0.25	15.78	3.98E-04	1.13E-02
interleukin-1 beta production (GO:0032611)	7	4	0.25	15.78	3.98E-04	1.13E-02
microglial cell proliferation (GO:0061518)	7	4	0.25	15.78	3.98E-04	1.13E-02
macrophage proliferation (GO:0061517)	7	4	0.25	15.78	3.98E-04	1.13E-02
positive regulation of acute inflammatory response (GO:0002675)	16	9	0.58	15.53	8.79E-08	7.81E-06
positive regulation of phagocytosis, engulfment (GO:0060100)	9	5	0.33	15.34	7.83E-05	2.94E-03
positive regulation of membrane invagination (GO:1905155)	9	5	0.33	15.34	7.83E-05	2.94E-03
regulation of acute inflammatory response to antigenic stimulus (GO:0002864)	9	5	0.33	15.34	7.83E-05	2.93E-03
acute-phase response (GO:0006953)	11	6	0.4	15.06	1.56E-05	7.12E-04
negative regulation of interferon-gamma production (GO:0032689)	12	6	0.43	13.81	2.27E-05	9.91E-04
leukocyte migration involved in inflammatory response (GO:0002523)	8	4	0.29	13.81	5.81E-04	1.56E-02
positive regulation of endothelial cell differentiation (GO:0045603)	8	4	0.29	13.81	5.81E-04	1.56E-02
type I interferon signaling pathway (GO:0060337)	10	5	0.36	13.81	1.14E-04	4.02E-03
regulation of phagocytosis, engulfment (GO:0060099)	10	5	0.36	13.81	1.14E-04	4.01E-03
cellular response to type I interferon (GO:0071357)	10	5	0.36	13.81	1.14E-04	4.00E-03
positive regulation of chemokine secretion (GO:0090197)	10	5	0.36	13.81	1.14E-04	3.99E-03
regulation of chemokine secretion (GO:0090196)	10	5	0.36	13.81	1.14E-04	3.98E-03
positive regulation of immunoglobulin secretion (GO:0051024)	8	4	0.29	13.81	5.81E-04	1.55E-02
antigen processing and presentation of exogenous peptide antigen via MHC class I (GO:0042590)	8	4	0.29	13.81	5.81E-04	1.55E-02
macrophage activation (GO:0042116)	31	15	1.12	13.36	2.04E-11	4.39E-09
leukocyte activation involved in inflammatory response (GO:0002269)	21	10	0.76	13.15	5.55E-08	5.45E-06
microglial cell activation (GO:0001774)	21	10	0.76	13.15	5.55E-08	5.41E-06
glial cell proliferation (GO:0014009)	13	6	0.47	12.75	3.23E-05	1.35E-03
positive regulation of vascular endothelial growth factor production (GO:0010575)	13	6	0.47	12.75	3.23E-05	1.35E-03
complement activation, classical pathway (GO:0006958)	11	5	0.4	12.55	1.61E-04	5.37E-03
regulation of interleukin-17 production (GO:0032660)	11	5	0.4	12.55	1.61E-04	5.35E-03
regulation of membrane invagination (GO:1905153)	11	5	0.4	12.55	1.61E-04	5.34E-03
positive regulation of tumor necrosis factor biosynthetic process (GO:0042535)	11	5	0.4	12.55	1.61E-04	5.33E-03
cellular response to lipoteichoic acid (GO:0071223)	9	4	0.33	12.27	8.17E-04	2.08E-02
response to lipoteichoic acid (GO:0070391)	9	4	0.33	12.27	8.17E-04	2.07E-02
interleukin-6-mediated signaling pathway (GO:0070102)	9	4	0.33	12.27	8.17E-04	2.07E-02
complement activation (GO:0006956)	16	7	0.58	12.08	9.09E-06	4.73E-04
response to interferon-alpha (GO:0035455)	16	7	0.58	12.08	9.09E-06	4.71E-04
positive regulation of macrophage activation (GO:0043032)	16	7	0.58	12.08	9.09E-06	4.70E-04
regulation of tumor necrosis factor biosynthetic process (GO:0042534)	16	7	0.58	12.08	9.09E-06	4.68E-04
regulation of vascular endothelial growth factor production (GO:0010574)	16	7	0.58	12.08	9.09E-06	4.66E-04
regulation of interleukin-10 production (GO:0032653)	21	9	0.76	11.84	5.27E-07	3.89E-05
humoral immune response mediated by circulating immunoglobulin (GO:0002455)	14	6	0.51	11.84	4.47E-05	1.79E-03
antigen processing and presentation of exogenous peptide antigen (GO:0002478)	19	8	0.69	11.63	2.56E-06	1.54E-04
antigen processing and presentation of peptide or polysaccharide antigen via MHC class II (GO:0002504)	12	5	0.43	11.51	2.22E-04	7.10E-03
regulation of establishment of endothelial barrier (GO:1903140)	12	5	0.43	11.51	2.22E-04	7.08E-03
antigen processing and presentation of peptide antigen via MHC class II (GO:0002495)	12	5	0.43	11.51	2.22E-04	7.07E-03
positive regulation of interleukin-4 production (GO:0032753)	12	5	0.43	11.51	2.22E-04	7.05E-03
regulation of endothelial cell development (GO:1901550)	12	5	0.43	11.51	2.22E-04	7.03E-03
regulation of granulocyte differentiation (GO:0030852)	12	5	0.43	11.51	2.22E-04	7.02E-03
response to protozoan (GO:0001562)	17	7	0.62	11.37	1.24E-05	5.93E-04
regulation of acute inflammatory response (GO:0002673)	22	9	0.8	11.3	7.20E-07	5.07E-05
organ or tissue specific immune response (GO:0002251)	10	4	0.36	11.05	1.11E-03	2.68E-02
detection of external biotic stimulus (GO:0098581)	10	4	0.36	11.05	1.11E-03	2.68E-02
positive regulation of alpha-beta T cell proliferation (GO:0046641)	10	4	0.36	11.05	1.11E-03	2.67E-02
antigen processing and presentation of exogenous peptide antigen via MHC class II (GO:0019886)	10	4	0.36	11.05	1.11E-03	2.67E-02
positive regulation of cellular extravasation (GO:0002693)	10	4	0.36	11.05	1.11E-03	2.67E-02
regulation of inflammatory response to antigenic stimulus (GO:0002861)	15	6	0.54	11.05	6.08E-05	2.39E-03
production of molecular mediator involved in inflammatory response (GO:0002532)	13	5	0.47	10.62	2.98E-04	8.97E-03
leukocyte cell-cell adhesion (GO:0007159)	26	10	0.94	10.62	2.72E-07	2.17E-05
response to type I interferon (GO:0034340)	13	5	0.47	10.62	2.98E-04	8.95E-03
response to interferon-beta (GO:0035456)	29	11	1.05	10.48	7.62E-08	6.90E-06
defense response to protozoan (GO:0042832)	16	6	0.58	10.36	8.11E-05	3.02E-03
immunoglobulin mediated immune response (GO:0016064)	40	15	1.45	10.36	3.56E-10	5.53E-08
myeloid cell activation involved in immune response (GO:0002275)	27	10	0.98	10.23	3.61E-07	2.81E-05
glial cell activation (GO:0061900)	27	10	0.98	10.23	3.61E-07	2.80E-05
B cell mediated immunity (GO:0019724)	41	15	1.48	10.1	4.72E-10	7.15E-08
positive regulation of cell adhesion mediated by integrin (GO:0033630)	11	4	0.4	10.04	1.47E-03	3.39E-02
detection of biotic stimulus (GO:0009595)	11	4	0.4	10.04	1.47E-03	3.38E-02
regulation of immunoglobulin secretion (GO:0051023)	11	4	0.4	10.04	1.47E-03	3.38E-02
positive regulation of interleukin-10 production (GO:0032733)	14	5	0.51	9.86	3.93E-04	1.13E-02
regulation of interleukin-4 production (GO:0032673)	14	5	0.51	9.86	3.93E-04	1.13E-02
neutrophil chemotaxis (GO:0030593)	28	10	1.01	9.86	4.75E-07	3.58E-05
antibacterial humoral response (GO:0019731)	14	5	0.51	9.86	3.93E-04	1.13E-02
prostaglandin metabolic process (GO:0006693)	17	6	0.62	9.75	1.07E-04	3.81E-03
prostanoid metabolic process (GO:0006692)	17	6	0.62	9.75	1.07E-04	3.80E-03
positive regulation of macrophage migration (GO:1905523)	17	6	0.62	9.75	1.07E-04	3.79E-03
regulation of glial cell migration (GO:1903975)	17	6	0.62	9.75	1.07E-04	3.78E-03
negative regulation of cytokine biosynthetic process (GO:0042036)	17	6	0.62	9.75	1.07E-04	3.77E-03
negative regulation of hemostasis (GO:1900047)	20	7	0.72	9.67	2.92E-05	1.24E-03
negative regulation of blood coagulation (GO:0030195)	20	7	0.72	9.67	2.92E-05	1.23E-03
acute inflammatory response (GO:0002526)	26	9	0.94	9.56	2.23E-06	1.37E-04
neuroinflammatory response (GO:0150076)	29	10	1.05	9.52	6.19E-07	4.45E-05
granulocyte chemotaxis (GO:0071621)	32	11	1.16	9.49	1.72E-07	1.45E-05
neutrophil migration (GO:1990266)	32	11	1.16	9.49	1.72E-07	1.44E-05
regulation of macrophage differentiation (GO:0045649)	12	4	0.43	9.21	1.91E-03	4.27E-02
regulation of neutrophil migration (GO:1902622)	21	7	0.76	9.21	3.77E-05	1.54E-03
negative regulation of leukocyte mediated cytotoxicity (GO:0001911)	12	4	0.43	9.21	1.91E-03	4.26E-02
regulation of interleukin-6 biosynthetic process (GO:0045408)	12	4	0.43	9.21	1.91E-03	4.26E-02
CD4-positive, alpha-beta T cell differentiation involved in immune response (GO:0002294)	12	4	0.43	9.21	1.91E-03	4.25E-02
myeloid dendritic cell activation (GO:0001773)	12	4	0.43	9.21	1.91E-03	4.24E-02
negative regulation of interleukin-6 production (GO:0032715)	24	8	0.87	9.21	1.04E-05	5.22E-04
negative regulation of coagulation (GO:0050819)	21	7	0.76	9.21	3.77E-05	1.54E-03
positive regulation of glial cell migration (GO:1903977)	12	4	0.43	9.21	1.91E-03	4.24E-02
protein localization to cell-cell junction (GO:0150105)	12	4	0.43	9.21	1.91E-03	4.23E-02
antigen processing and presentation of exogenous antigen (GO:0019884)	24	8	0.87	9.21	1.04E-05	5.20E-04
T-helper cell differentiation (GO:0042093)	12	4	0.43	9.21	1.91E-03	4.22E-02
regulation of T cell cytokine production (GO:0002724)	12	4	0.43	9.21	1.91E-03	4.22E-02
T cell differentiation involved in immune response (GO:0002292)	15	5	0.54	9.21	5.10E-04	1.39E-02
myeloid leukocyte activation (GO:0002274)	65	21	2.35	8.92	1.06E-12	2.91E-10
positive regulation of myeloid leukocyte mediated immunity (GO:0002888)	22	7	0.8	8.79	4.83E-05	1.92E-03
granulocyte migration (GO:0097530)	38	12	1.38	8.72	1.02E-07	8.98E-06
zymogen activation (GO:0031638)	16	5	0.58	8.63	6.50E-04	1.71E-02
membrane raft organization (GO:0031579)	16	5	0.58	8.63	6.50E-04	1.71E-02
positive regulation of inflammatory response (GO:0050729)	72	22	2.61	8.44	7.71E-13	2.15E-10
regulation of macrophage migration (GO:1905521)	23	7	0.83	8.4	6.11E-05	2.39E-03
positive regulation of chemokine production (GO:0032722)	33	10	1.19	8.37	1.65E-06	1.04E-04
cellular response to interleukin-6 (GO:0071354)	20	6	0.72	8.28	2.22E-04	7.02E-03
cell-cell fusion (GO:0140253)	20	6	0.72	8.28	2.22E-04	7.00E-03
response to interleukin-6 (GO:0070741)	20	6	0.72	8.28	2.22E-04	6.99E-03
syncytium formation by plasma membrane fusion (GO:0000768)	20	6	0.72	8.28	2.22E-04	6.97E-03
regulation of alpha-beta T cell proliferation (GO:0046640)	20	6	0.72	8.28	2.22E-04	6.96E-03
regulation of humoral immune response (GO:0002920)	20	6	0.72	8.28	2.22E-04	6.94E-03
positive regulation of immunoglobulin mediated immune response (GO:0002891)	20	6	0.72	8.28	2.22E-04	6.93E-03
positive regulation of B cell mediated immunity (GO:0002714)	20	6	0.72	8.28	2.22E-04	6.91E-03
positive regulation of cytokine biosynthetic process (GO:0042108)	37	11	1.34	8.21	5.79E-07	4.25E-05
phagocytosis, engulfment (GO:0006911)	27	8	0.98	8.18	2.12E-05	9.31E-04
positive regulation of interleukin-1 beta production (GO:0032731)	27	8	0.98	8.18	2.12E-05	9.28E-04
regulation of chemokine production (GO:0032642)	44	13	1.59	8.16	5.72E-08	5.50E-06
positive regulation of neutrophil migration (GO:1902624)	17	5	0.62	8.12	8.17E-04	2.07E-02
regulation of B cell differentiation (GO:0045577)	17	5	0.62	8.12	8.17E-04	2.06E-02
leukocyte mediated cytotoxicity (GO:0001909)	17	5	0.62	8.12	8.17E-04	2.06E-02
positive regulation of syncytium formation by plasma membrane fusion (GO:0060143)	17	5	0.62	8.12	8.17E-04	2.05E-02
negative regulation of tumor necrosis factor production (GO:0032720)	34	10	1.23	8.12	2.07E-06	1.29E-04
regulation of neutrophil chemotaxis (GO:0090022)	17	5	0.62	8.12	8.17E-04	2.05E-02
positive T cell selection (GO:0043368)	17	5	0.62	8.12	8.17E-04	2.05E-02
regulation of macrophage activation (GO:0043030)	34	10	1.23	8.12	2.07E-06	1.29E-04
negative regulation of tumor necrosis factor superfamily cytokine production (GO:1903556)	34	10	1.23	8.12	2.07E-06	1.28E-04
adaptive immune response based on somatic recombination of immune receptors built from immunoglobulin superfamily domains (GO:0002460)	75	22	2.72	8.1	1.53E-12	3.95E-10
positive regulation of immunoglobulin production (GO:0002639)	24	7	0.87	8.05	7.65E-05	2.89E-03
regulation of endothelial cell differentiation (GO:0045601)	24	7	0.87	8.05	7.65E-05	2.89E-03
positive regulation of interleukin-1 production (GO:0032732)	31	9	1.12	8.02	7.38E-06	3.89E-04
defense response to Gram-positive bacterium (GO:0050830)	45	13	1.63	7.98	7.14E-08	6.59E-06
astrocyte development (GO:0014002)	21	6	0.76	7.89	2.78E-04	8.40E-03
regulation of interleukin-1 beta production (GO:0032651)	42	12	1.52	7.89	2.53E-07	2.03E-05
antigen processing and presentation of peptide antigen (GO:0048002)	35	10	1.27	7.89	2.57E-06	1.54E-04
cellular response to interferon-beta (GO:0035458)	21	6	0.76	7.89	2.78E-04	8.38E-03
lymphocyte mediated immunity (GO:0002449)	60	17	2.17	7.82	8.69E-10	1.26E-07
regulation of myeloid leukocyte mediated immunity (GO:0002886)	32	9	1.16	7.77	9.17E-06	4.67E-04
response to lipoprotein particle (GO:0055094)	18	5	0.65	7.67	1.01E-03	2.48E-02
T cell activation involved in immune response (GO:0002286)	29	8	1.05	7.62	3.27E-05	1.36E-03
syncytium formation (GO:0006949)	22	6	0.8	7.53	3.43E-04	1.01E-02
regulation of superoxide metabolic process (GO:0090322)	22	6	0.8	7.53	3.43E-04	1.01E-02
positive regulation of tyrosine phosphorylation of STAT protein (GO:0042531)	22	6	0.8	7.53	3.43E-04	1.01E-02
regulation of hemostasis (GO:1900046)	41	11	1.48	7.41	1.36E-06	8.81E-05
regulation of blood coagulation (GO:0030193)	41	11	1.48	7.41	1.36E-06	8.77E-05
negative regulation of cytokine secretion (GO:0050710)	30	8	1.09	7.36	4.02E-05	1.64E-03
positive regulation of T cell proliferation (GO:0042102)	45	12	1.63	7.36	4.75E-07	3.56E-05
regulation of interleukin-1 production (GO:0032652)	49	13	1.77	7.33	1.66E-07	1.40E-05
inflammatory response (GO:0006954)	205	54	7.42	7.27	2.18E-27	5.08E-24
regulation of syncytium formation by plasma membrane fusion (GO:0060142)	19	5	0.69	7.27	1.25E-03	2.95E-02
positive regulation of alpha-beta T cell activation (GO:0046635)	38	10	1.38	7.27	4.81E-06	2.67E-04
negative regulation of adaptive immune response based on somatic recombination of immune receptors built from immunoglobulin superfamily domains (GO:0002823)	19	5	0.69	7.27	1.25E-03	2.94E-02
antigen processing and presentation of peptide antigen via MHC class I (GO:0002474)	23	6	0.83	7.2	4.20E-04	1.18E-02
humoral immune response (GO:0006959)	54	14	1.96	7.16	7.04E-08	6.55E-06
positive regulation of cytokine-mediated signaling pathway (GO:0001961)	27	7	0.98	7.16	1.43E-04	4.90E-03
negative regulation of leukocyte mediated immunity (GO:0002704)	27	7	0.98	7.16	1.43E-04	4.89E-03
leukocyte activation involved in immune response (GO:0002366)	82	21	2.97	7.07	4.36E-11	8.82E-09
myeloid leukocyte migration (GO:0097529)	51	13	1.85	7.04	2.46E-07	1.98E-05
leukocyte chemotaxis (GO:0030595)	59	15	2.14	7.02	2.98E-08	3.10E-06
negative regulation of endothelial cell proliferation (GO:0001937)	24	6	0.87	6.9	5.10E-04	1.40E-02
cellular extravasation (GO:0045123)	24	6	0.87	6.9	5.10E-04	1.40E-02
lipopolysaccharide-mediated signaling pathway (GO:0031663)	24	6	0.87	6.9	5.10E-04	1.39E-02
establishment of endothelial barrier (GO:0061028)	24	6	0.87	6.9	5.10E-04	1.39E-02
cellular response to lipoprotein particle stimulus (GO:0071402)	20	5	0.72	6.9	1.51E-03	3.45E-02
antibiotic catabolic process (GO:0017001)	20	5	0.72	6.9	1.51E-03	3.45E-02
positive regulation of response to cytokine stimulus (GO:0060760)	32	8	1.16	6.9	5.95E-05	2.34E-03
negative regulation of leukocyte apoptotic process (GO:2000107)	28	7	1.01	6.9	1.73E-04	5.71E-03
regulation of coagulation (GO:0050818)	44	11	1.59	6.9	2.46E-06	1.49E-04
positive regulation of alpha-beta T cell differentiation (GO:0046638)	28	7	1.01	6.9	1.73E-04	5.70E-03
cell activation involved in immune response (GO:0002263)	85	21	3.08	6.82	7.74E-11	1.48E-08
positive regulation of mononuclear cell proliferation (GO:0032946)	69	17	2.5	6.8	5.28E-09	6.70E-07
regulation of cytokine biosynthetic process (GO:0042035)	57	14	2.06	6.78	1.25E-07	1.08E-05
positive regulation of myeloid leukocyte differentiation (GO:0002763)	37	9	1.34	6.72	2.47E-05	1.07E-03
regulation of B cell proliferation (GO:0030888)	33	8	1.19	6.69	7.17E-05	2.73E-03
regulation of inflammatory response (GO:0050727)	178	43	6.45	6.67	1.10E-20	1.03E-17
positive regulation of leukocyte mediated cytotoxicity (GO:0001912)	29	7	1.05	6.67	2.09E-04	6.75E-03
antimicrobial humoral response (GO:0019730)	29	7	1.05	6.67	2.09E-04	6.73E-03
regulation of granulocyte chemotaxis (GO:0071622)	25	6	0.91	6.63	6.14E-04	1.63E-02
regulation of actin cytoskeleton reorganization (GO:2000249)	25	6	0.91	6.63	6.14E-04	1.63E-02
regulation of platelet activation (GO:0010543)	25	6	0.91	6.63	6.14E-04	1.62E-02
positive regulation of angiogenesis (GO:0045766)	96	23	3.48	6.62	1.62E-11	3.71E-09
regulation of tumor necrosis factor production (GO:0032680)	96	23	3.48	6.62	1.62E-11	3.65E-09
leukocyte migration (GO:0050900)	96	23	3.48	6.62	1.62E-11	3.59E-09
regulation of tumor necrosis factor superfamily cytokine production (GO:1903555)	96	23	3.48	6.62	1.62E-11	3.54E-09
positive regulation of lymphocyte proliferation (GO:0050671)	67	16	2.43	6.59	2.19E-08	2.39E-06
negative regulation of lymphocyte mediated immunity (GO:0002707)	21	5	0.76	6.58	1.82E-03	4.09E-02
regulation of leukocyte mediated cytotoxicity (GO:0001910)	38	9	1.38	6.54	2.96E-05	1.25E-03
positive regulation of cell killing (GO:0031343)	34	8	1.23	6.5	8.59E-05	3.17E-03
adaptive immune response (GO:0002250)	119	28	4.31	6.5	1.38E-13	4.70E-11
regulation of interleukin-8 production (GO:0032677)	30	7	1.09	6.44	2.50E-04	7.74E-03
positive regulation of leukocyte proliferation (GO:0070665)	73	17	2.64	6.43	1.09E-08	1.28E-06
positive regulation of phagocytosis (GO:0050766)	43	10	1.56	6.42	1.23E-05	5.86E-04
icosanoid metabolic process (GO:0006690)	39	9	1.41	6.37	3.54E-05	1.46E-03
negative regulation of leukocyte proliferation (GO:0070664)	39	9	1.41	6.37	3.54E-05	1.45E-03
regulation of interleukin-6 production (GO:0032675)	74	17	2.68	6.34	1.30E-08	1.51E-06
plasma membrane invagination (GO:0099024)	35	8	1.27	6.31	1.02E-04	3.67E-03
positive regulation of BMP signaling pathway (GO:0030513)	22	5	0.8	6.28	2.17E-03	4.67E-02
negative regulation of adaptive immune response (GO:0002820)	22	5	0.8	6.28	2.17E-03	4.66E-02
positive regulation of leukocyte differentiation (GO:1902107)	93	21	3.37	6.24	3.24E-10	5.13E-08
defense response to bacterium (GO:0042742)	93	21	3.37	6.24	3.24E-10	5.07E-08
positive regulation of T cell mediated immunity (GO:0002711)	31	7	1.12	6.24	2.97E-04	8.97E-03
regulation of interferon-gamma production (GO:0032649)	40	9	1.45	6.21	4.20E-05	1.70E-03
regulation of cell killing (GO:0031341)	49	11	1.77	6.2	6.02E-06	3.32E-04
regulation of erythrocyte differentiation (GO:0045646)	36	8	1.3	6.14	1.21E-04	4.20E-03
regulation of T cell mediated immunity (GO:0002709)	36	8	1.3	6.14	1.21E-04	4.19E-03
iron ion transport (GO:0006826)	27	6	0.98	6.14	8.70E-04	2.17E-02
regulation of alpha-beta T cell activation (GO:0046634)	54	12	1.96	6.14	2.49E-06	1.50E-04
positive regulation of tumor necrosis factor production (GO:0032760)	59	13	2.14	6.08	1.03E-06	6.97E-05
positive regulation of tumor necrosis factor superfamily cytokine production (GO:1903557)	59	13	2.14	6.08	1.03E-06	6.93E-05
leukocyte mediated immunity (GO:0002443)	82	18	2.97	6.06	8.95E-09	1.08E-06
osteoclast differentiation (GO:0030316)	32	7	1.16	6.04	3.52E-04	1.03E-02
positive regulation of vasculature development (GO:1904018)	110	24	3.98	6.03	3.17E-11	6.61E-09
positive regulation of myeloid cell differentiation (GO:0045639)	60	13	2.17	5.98	1.21E-06	7.98E-05
positive regulation of lymphocyte differentiation (GO:0045621)	60	13	2.17	5.98	1.21E-06	7.94E-05
negative regulation of mononuclear cell proliferation (GO:0032945)	37	8	1.34	5.97	1.43E-04	4.88E-03
negative regulation of inflammatory response (GO:0050728)	74	16	2.68	5.97	7.27E-08	6.63E-06
negative regulation of lymphocyte proliferation (GO:0050672)	37	8	1.34	5.97	1.43E-04	4.87E-03
lymphocyte activation involved in immune response (GO:0002285)	56	12	2.03	5.92	3.46E-06	2.00E-04
regulation of immunoglobulin mediated immune response (GO:0002889)	28	6	1.01	5.92	1.03E-03	2.50E-02
regulation of B cell mediated immunity (GO:0002712)	28	6	1.01	5.92	1.03E-03	2.50E-02
positive regulation of lymphocyte mediated immunity (GO:0002708)	56	12	2.03	5.92	3.46E-06	1.99E-04
regulation of mononuclear cell proliferation (GO:0032944)	108	23	3.91	5.88	1.26E-10	2.19E-08
regulation of leukocyte proliferation (GO:0070663)	113	24	4.09	5.87	5.16E-11	1.01E-08
cell killing (GO:0001906)	33	7	1.19	5.86	4.14E-04	1.16E-02
positive regulation of T cell differentiation (GO:0045582)	52	11	1.88	5.84	9.85E-06	4.98E-04
cellular response to lipopolysaccharide (GO:0071222)	95	20	3.44	5.81	2.48E-09	3.49E-07
negative regulation of cytokine production (GO:0001818)	138	29	5	5.8	5.93E-13	1.72E-10
positive regulation of leukocyte cell-cell adhesion (GO:1903039)	105	22	3.8	5.79	4.20E-10	6.43E-08
regulation of lymphocyte proliferation (GO:0050670)	106	22	3.84	5.73	4.91E-10	7.36E-08
regulation of alpha-beta T cell differentiation (GO:0046637)	34	7	1.23	5.69	4.84E-04	1.34E-02
positive regulation of receptor signaling pathway via JAK-STAT (GO:0046427)	34	7	1.23	5.69	4.84E-04	1.34E-02
regulation of T cell proliferation (GO:0042129)	79	16	2.86	5.59	1.59E-07	1.36E-05
cell chemotaxis (GO:0060326)	89	18	3.22	5.59	2.71E-08	2.88E-06
cellular response to molecule of bacterial origin (GO:0071219)	99	20	3.58	5.58	4.59E-09	5.88E-07
immune effector process (GO:0002252)	229	46	8.29	5.55	2.84E-19	1.98E-16
regulation of immunoglobulin production (GO:0002637)	35	7	1.27	5.52	5.64E-04	1.53E-02
phagocytosis (GO:0006909)	80	16	2.9	5.52	1.85E-07	1.53E-05
regulation of CD4-positive, alpha-beta T cell activation (GO:2000514)	30	6	1.09	5.52	1.40E-03	3.24E-02
positive regulation of interleukin-6 production (GO:0032755)	45	9	1.63	5.52	9.32E-05	3.40E-03
regulation of triglyceride metabolic process (GO:0090207)	30	6	1.09	5.52	1.40E-03	3.24E-02
positive regulation of epithelial to mesenchymal transition (GO:0010718)	30	6	1.09	5.52	1.40E-03	3.23E-02
regulation of cytokine production involved in immune response (GO:0002718)	45	9	1.63	5.52	9.32E-05	3.40E-03
positive regulation of T cell activation (GO:0050870)	96	19	3.48	5.47	1.50E-08	1.68E-06
regulation of leukocyte differentiation (GO:1902105)	157	31	5.69	5.45	3.89E-13	1.21E-10
positive regulation of production of molecular mediator of immune response (GO:0002702)	56	11	2.03	5.42	1.81E-05	8.14E-04
positive regulation of cell activation (GO:0050867)	179	35	6.48	5.4	1.41E-14	5.62E-12
positive regulation of cell-cell adhesion (GO:0022409)	133	26	4.82	5.4	3.98E-11	8.17E-09
membrane invagination (GO:0010324)	41	8	1.48	5.39	2.65E-04	8.08E-03
regulation of lymphocyte mediated immunity (GO:0002706)	77	15	2.79	5.38	6.03E-07	4.36E-05
positive regulation of leukocyte activation (GO:0002696)	165	32	5.97	5.36	2.45E-13	8.14E-11
regulation of tyrosine phosphorylation of STAT protein (GO:0042509)	31	6	1.12	5.35	1.62E-03	3.68E-02
alpha-beta T cell activation (GO:0046631)	31	6	1.12	5.35	1.62E-03	3.67E-02
negative regulation of T cell proliferation (GO:0042130)	31	6	1.12	5.35	1.62E-03	3.67E-02
positive regulation of leukocyte mediated immunity (GO:0002705)	73	14	2.64	5.3	1.69E-06	1.06E-04
positive regulation of hemopoiesis (GO:1903708)	120	23	4.35	5.29	7.70E-10	1.13E-07
regulation of lymphocyte differentiation (GO:0045619)	94	18	3.4	5.29	5.64E-08	5.46E-06
regulation of cytokine-mediated signaling pathway (GO:0001959)	68	13	2.46	5.28	4.10E-06	2.31E-04
positive regulation of adaptive immune response (GO:0002821)	63	12	2.28	5.26	9.95E-06	5.01E-04
astrocyte differentiation (GO:0048708)	37	7	1.34	5.22	7.54E-04	1.96E-02
positive regulation of receptor signaling pathway via STAT (GO:1904894)	37	7	1.34	5.22	7.54E-04	1.95E-02
negative regulation of wound healing (GO:0061045)	37	7	1.34	5.22	7.54E-04	1.95E-02
leukocyte proliferation (GO:0070661)	48	9	1.74	5.18	1.44E-04	4.88E-03
defense response to Gram-negative bacterium (GO:0050829)	32	6	1.16	5.18	1.87E-03	4.19E-02
positive regulation of cytokine production involved in immune response (GO:0002720)	32	6	1.16	5.18	1.87E-03	4.19E-02
regulation of cytokine secretion (GO:0050707)	107	20	3.87	5.16	1.46E-08	1.66E-06
regulation of leukocyte mediated immunity (GO:0002703)	107	20	3.87	5.16	1.46E-08	1.64E-06
positive regulation of defense response (GO:0031349)	166	31	6.01	5.16	1.41E-12	3.71E-10
regulation of response to cytokine stimulus (GO:0060759)	75	14	2.72	5.15	2.24E-06	1.37E-04
negative regulation of immune effector process (GO:0002698)	75	14	2.72	5.15	2.24E-06	1.37E-04
positive regulation of adaptive immune response based on somatic recombination of immune receptors built from immunoglobulin superfamily domains (GO:0002824)	59	11	2.14	5.15	2.78E-05	1.19E-03
positive regulation of response to wounding (GO:1903036)	43	8	1.56	5.14	3.52E-04	1.03E-02
negative regulation of immune response (GO:0050777)	81	15	2.93	5.11	1.06E-06	7.11E-05
regulation of adaptive immune response based on somatic recombination of immune receptors built from immunoglobulin superfamily domains (GO:0002822)	81	15	2.93	5.11	1.06E-06	7.08E-05
negative regulation of leukocyte differentiation (GO:1902106)	54	10	1.96	5.11	6.76E-05	2.62E-03
fatty acid derivative metabolic process (GO:1901568)	54	10	1.96	5.11	6.76E-05	2.61E-03
coagulation (GO:0050817)	54	10	1.96	5.11	6.76E-05	2.61E-03
blood coagulation (GO:0007596)	54	10	1.96	5.11	6.76E-05	2.60E-03
positive regulation of lymphocyte activation (GO:0051251)	141	26	5.11	5.09	1.23E-10	2.18E-08
regulation of osteoclast differentiation (GO:0045670)	38	7	1.38	5.09	8.67E-04	2.16E-02
regulation of production of molecular mediator of immune response (GO:0002700)	76	14	2.75	5.09	2.57E-06	1.54E-04
regulation of myeloid leukocyte differentiation (GO:0002761)	71	13	2.57	5.06	6.21E-06	3.41E-04
positive regulation of leukocyte migration (GO:0002687)	77	14	2.79	5.02	2.94E-06	1.73E-04
innate immune response (GO:0045087)	265	48	9.6	5	1.84E-18	1.17E-15
immune response (GO:0006955)	453	82	16.4	5	1.59E-31	7.41E-28
negative regulation of leukocyte activation (GO:0002695)	94	17	3.4	4.99	2.72E-07	2.16E-05
response to bacterium (GO:0009617)	283	51	10.25	4.98	1.71E-19	1.26E-16
regulation of adaptive immune response (GO:0002819)	89	16	3.22	4.96	6.57E-07	4.70E-05
defense response to other organism (GO:0098542)	362	65	13.11	4.96	1.09E-24	1.69E-21
defense response (GO:0006952)	526	94	19.05	4.94	5.39E-36	3.76E-32
cellular response to biotic stimulus (GO:0071216)	112	20	4.06	4.93	2.87E-08	3.03E-06
hemostasis (GO:0007599)	56	10	2.03	4.93	8.86E-05	3.25E-03
activation of immune response (GO:0002253)	129	23	4.67	4.92	2.64E-09	3.61E-07
response to interferon-gamma (GO:0034341)	73	13	2.64	4.92	8.11E-06	4.24E-04
negative regulation of defense response (GO:0031348)	118	21	4.27	4.91	1.35E-08	1.55E-06
negative regulation of response to wounding (GO:1903035)	51	9	1.85	4.87	2.15E-04	6.92E-03
myeloid leukocyte differentiation (GO:0002573)	68	12	2.46	4.87	1.96E-05	8.76E-04
negative regulation of cell activation (GO:0050866)	108	19	3.91	4.86	7.89E-08	7.11E-06
regulation of leukocyte migration (GO:0002685)	108	19	3.91	4.86	7.89E-08	7.06E-06
antigen processing and presentation (GO:0019882)	57	10	2.06	4.84	1.01E-04	3.63E-03
cytokine production (GO:0001816)	80	14	2.9	4.83	4.36E-06	2.43E-04
cellular response to interleukin-1 (GO:0071347)	40	7	1.45	4.83	1.13E-03	2.70E-02
positive regulation of gliogenesis (GO:0014015)	63	11	2.28	4.82	4.74E-05	1.89E-03
positive regulation of B cell activation (GO:0050871)	46	8	1.67	4.8	5.25E-04	1.43E-02
negative regulation of lymphocyte activation (GO:0051250)	75	13	2.72	4.79	1.05E-05	5.21E-04
leukocyte activation (GO:0045321)	256	44	9.27	4.75	3.04E-16	1.41E-13
regulation of myeloid cell differentiation (GO:0045637)	123	21	4.45	4.71	2.57E-08	2.76E-06
regulation of angiogenesis (GO:0045765)	171	29	6.19	4.68	6.03E-11	1.17E-08
regulation of B cell activation (GO:0050864)	65	11	2.35	4.67	6.10E-05	2.39E-03
positive regulation of cytokine production (GO:0001819)	225	38	8.15	4.66	6.07E-14	2.23E-11
regulation of T cell differentiation (GO:0045580)	77	13	2.79	4.66	1.35E-05	6.30E-04
positive regulation of response to external stimulus (GO:0032103)	243	41	8.8	4.66	5.92E-15	2.43E-12
positive regulation of immune effector process (GO:0002699)	125	21	4.53	4.64	3.29E-08	3.33E-06
cytokine-mediated signaling pathway (GO:0019221)	132	22	4.78	4.6	1.75E-08	1.92E-06
positive regulation of protein kinase B signaling (GO:0051897)	66	11	2.39	4.6	6.90E-05	2.64E-03
cell activation (GO:0001775)	300	50	10.86	4.6	7.30E-18	4.43E-15
regulation of leukocyte apoptotic process (GO:2000106)	54	9	1.96	4.6	3.14E-04	9.32E-03
regulation of phagocytosis (GO:0050764)	60	10	2.17	4.6	1.47E-04	4.96E-03
regulation of leukocyte cell-cell adhesion (GO:1903037)	145	24	5.25	4.57	4.36E-09	5.64E-07
positive regulation of cytokine secretion (GO:0050715)	79	13	2.86	4.54	1.72E-05	7.77E-04
regulation of wound healing (GO:0061041)	79	13	2.86	4.54	1.72E-05	7.75E-04
regulation of hemopoiesis (GO:1903706)	226	37	8.18	4.52	3.08E-13	9.77E-11
regulation of cytokine production (GO:0001817)	363	59	13.14	4.49	1.62E-20	1.33E-17
response to lipopolysaccharide (GO:0032496)	142	23	5.14	4.47	1.33E-08	1.53E-06
regulation of leukocyte activation (GO:0002694)	266	43	9.63	4.46	4.72E-15	1.99E-12
regulation of cell activation (GO:0050865)	297	48	10.75	4.46	1.05E-16	5.43E-14
response to molecule of bacterial origin (GO:0002237)	149	24	5.4	4.45	7.01E-09	8.66E-07
regulation of defense response (GO:0031347)	336	54	12.17	4.44	1.28E-18	8.53E-16
endothelial cell differentiation (GO:0045446)	50	8	1.81	4.42	8.57E-04	2.14E-02
activation of innate immune response (GO:0002218)	57	9	2.06	4.36	4.49E-04	1.25E-02
endothelium development (GO:0003158)	57	9	2.06	4.36	4.49E-04	1.25E-02
positive regulation of immune system process (GO:0002684)	451	71	16.33	4.35	5.78E-24	7.33E-21
response to interleukin-1 (GO:0070555)	51	8	1.85	4.33	9.62E-04	2.36E-02
T cell differentiation (GO:0030217)	83	13	3.01	4.33	2.74E-05	1.18E-03
response to other organism (GO:0051707)	532	83	19.26	4.31	6.80E-28	2.37E-24
response to external biotic stimulus (GO:0043207)	532	83	19.26	4.31	6.80E-28	1.90E-24
positive regulation of cell adhesion (GO:0045785)	250	39	9.05	4.31	2.65E-13	8.61E-11
negative regulation of T cell activation (GO:0050868)	58	9	2.1	4.29	5.02E-04	1.39E-02
regulation of leukocyte chemotaxis (GO:0002688)	58	9	2.1	4.29	5.02E-04	1.38E-02
regulation of T cell activation (GO:0050863)	149	23	5.4	4.26	2.95E-08	3.10E-06
regulation of vasculature development (GO:1901342)	195	30	7.06	4.25	2.33E-10	3.86E-08
response to wounding (GO:0009611)	202	31	7.31	4.24	1.22E-10	2.17E-08
positive regulation of smooth muscle cell proliferation (GO:0048661)	79	12	2.86	4.19	7.26E-05	2.76E-03
response to biotic stimulus (GO:0009607)	547	83	19.81	4.19	3.77E-27	7.51E-24
regulation of lymphocyte activation (GO:0051249)	212	32	7.68	4.17	8.81E-11	1.64E-08
positive regulation of response to biotic stimulus (GO:0002833)	113	17	4.09	4.15	2.65E-06	1.57E-04
T cell activation (GO:0042110)	133	20	4.82	4.15	3.49E-07	2.73E-05
negative regulation of hemopoiesis (GO:1903707)	80	12	2.9	4.14	8.09E-05	3.02E-03
positive regulation of immune response (GO:0050778)	263	39	9.52	4.1	1.10E-12	2.96E-10
regulation of response to wounding (GO:1903034)	108	16	3.91	4.09	6.22E-06	3.40E-04
positive regulation of peptidyl-tyrosine phosphorylation (GO:0050731)	108	16	3.91	4.09	6.22E-06	3.39E-04
regulation of immune effector process (GO:0002697)	210	31	7.6	4.08	2.88E-10	4.68E-08
cellular response to interferon-gamma (GO:0071346)	61	9	2.21	4.07	6.97E-04	1.82E-02
regulation of endothelial cell proliferation (GO:0001936)	75	11	2.72	4.05	1.91E-04	6.19E-03
wound healing (GO:0042060)	150	22	5.43	4.05	1.33E-07	1.14E-05
positive regulation of ERK1 and ERK2 cascade (GO:0070374)	116	17	4.2	4.05	3.64E-06	2.08E-04
regulation of response to external stimulus (GO:0032101)	521	76	18.87	4.03	7.80E-24	9.07E-21
negative regulation of immune system process (GO:0002683)	247	36	8.94	4.03	1.35E-11	3.19E-09
positive regulation of endocytosis (GO:0045807)	91	13	3.3	3.95	6.46E-05	2.52E-03
leukocyte differentiation (GO:0002521)	190	27	6.88	3.92	8.81E-09	1.07E-06
negative regulation of leukocyte cell-cell adhesion (GO:1903038)	64	9	2.32	3.88	9.49E-04	2.34E-02
positive regulation of lipid biosynthetic process (GO:0046889)	57	8	2.06	3.88	1.83E-03	4.10E-02
negative regulation of response to external stimulus (GO:0032102)	208	29	7.53	3.85	3.59E-09	4.72E-07
regulation of receptor signaling pathway via JAK-STAT (GO:0046425)	65	9	2.35	3.82	1.05E-03	2.55E-02
regulation of immune response (GO:0050776)	376	52	13.62	3.82	1.70E-15	7.40E-13
response to virus (GO:0009615)	116	16	4.2	3.81	1.40E-05	6.48E-04
immune response-regulating signaling pathway (GO:0002764)	102	14	3.69	3.79	5.04E-05	2.00E-03
positive regulation of chemotaxis (GO:0050921)	81	11	2.93	3.75	3.47E-04	1.02E-02
regulation of body fluid levels (GO:0050878)	162	22	5.87	3.75	4.38E-07	3.32E-05
negative regulation of protein secretion (GO:0050709)	81	11	2.93	3.75	3.47E-04	1.02E-02
immune system process (GO:0002376)	953	129	34.51	3.74	5.16E-39	7.20E-35
regulation of reactive oxygen species metabolic process (GO:2000377)	126	17	4.56	3.73	9.81E-06	4.98E-04
positive regulation of reactive oxygen species metabolic process (GO:2000379)	67	9	2.43	3.71	1.27E-03	3.00E-02
regulation of cell-cell adhesion (GO:0022407)	216	29	7.82	3.71	7.73E-09	9.46E-07
immune response-activating signal transduction (GO:0002757)	97	13	3.51	3.7	1.16E-04	4.03E-03
negative regulation of peptidase activity (GO:0010466)	105	14	3.8	3.68	6.70E-05	2.60E-03
extracellular structure organization (GO:0043062)	120	16	4.35	3.68	2.04E-05	9.02E-04
extracellular matrix organization (GO:0030198)	120	16	4.35	3.68	2.04E-05	8.99E-04
regulation of immune system process (GO:0002682)	693	92	25.09	3.67	2.50E-26	4.35E-23
negative regulation of secretion by cell (GO:1903531)	129	17	4.67	3.64	1.30E-05	6.13E-04
lymphocyte differentiation (GO:0030098)	129	17	4.67	3.64	1.30E-05	6.11E-04
lymphocyte activation (GO:0046649)	205	27	7.42	3.64	3.71E-08	3.72E-06
glial cell development (GO:0021782)	84	11	3.04	3.62	4.60E-04	1.28E-02
negative regulation of peptide secretion (GO:0002792)	84	11	3.04	3.62	4.60E-04	1.28E-02
regulation of receptor signaling pathway via STAT (GO:1904892)	69	9	2.5	3.6	1.53E-03	3.48E-02
defense response to virus (GO:0051607)	92	12	3.33	3.6	2.65E-04	8.08E-03
positive regulation of innate immune response (GO:0045089)	100	13	3.62	3.59	1.53E-04	5.12E-03
myeloid cell homeostasis (GO:0002262)	86	11	3.11	3.53	5.50E-04	1.49E-02
protein processing (GO:0016485)	94	12	3.4	3.53	3.17E-04	9.36E-03
receptor-mediated endocytosis (GO:0006898)	103	13	3.73	3.49	1.99E-04	6.44E-03
negative regulation of secretion (GO:0051048)	137	17	4.96	3.43	2.62E-05	1.13E-03
response to tumor necrosis factor (GO:0034612)	82	10	2.97	3.37	1.35E-03	3.15E-02
regulation of peptidase activity (GO:0052547)	215	26	7.79	3.34	3.06E-07	2.41E-05
response to cytokine (GO:0034097)	447	54	16.19	3.34	7.51E-14	2.69E-11
regulation of smooth muscle cell proliferation (GO:0048660)	108	13	3.91	3.32	3.03E-04	9.08E-03
angiogenesis (GO:0001525)	184	22	6.66	3.3	3.00E-06	1.76E-04
regulation of innate immune response (GO:0045088)	159	19	5.76	3.3	1.43E-05	6.61E-04
cellular response to cytokine stimulus (GO:0071345)	385	46	13.94	3.3	9.11E-12	2.23E-09
regulation of gliogenesis (GO:0014013)	101	12	3.66	3.28	5.71E-04	1.54E-02
regulation of response to biotic stimulus (GO:0002831)	202	24	7.31	3.28	1.17E-06	7.76E-05
regulation of ERK1 and ERK2 cascade (GO:0070372)	173	20	6.26	3.19	1.33E-05	6.25E-04
gliogenesis (GO:0042063)	173	20	6.26	3.19	1.33E-05	6.23E-04
positive regulation of cell-substrate adhesion (GO:0010811)	87	10	3.15	3.17	2.02E-03	4.44E-02
regulation of protein kinase B signaling (GO:0051896)	97	11	3.51	3.13	1.36E-03	3.15E-02
negative regulation of cell-cell adhesion (GO:0022408)	97	11	3.51	3.13	1.36E-03	3.14E-02
regulation of chemotaxis (GO:0050920)	125	14	4.53	3.09	3.53E-04	1.03E-02
regulation of peptidyl-tyrosine phosphorylation (GO:0050730)	152	17	5.5	3.09	8.58E-05	3.18E-03
positive regulation of cell population proliferation (GO:0008284)	531	59	19.23	3.07	1.27E-13	4.42E-11
positive regulation of peptidase activity (GO:0010952)	108	12	3.91	3.07	9.79E-04	2.40E-02
positive regulation of cell migration (GO:0030335)	360	40	13.04	3.07	1.62E-09	2.33E-07
positive regulation of protein secretion (GO:0050714)	173	19	6.26	3.03	4.17E-05	1.69E-03
positive regulation of cell motility (GO:2000147)	366	40	13.25	3.02	2.51E-09	3.50E-07
myeloid cell differentiation (GO:0030099)	147	16	5.32	3.01	1.84E-04	5.99E-03
regulation of cell adhesion (GO:0030155)	414	45	14.99	3	2.70E-10	4.43E-08
aging (GO:0007568)	102	11	3.69	2.98	1.96E-03	4.30E-02
negative regulation of protein transport (GO:0051224)	121	13	4.38	2.97	8.12E-04	2.07E-02
positive regulation of multi-organism process (GO:0043902)	206	22	7.46	2.95	1.55E-05	7.09E-04
morphogenesis of a branching epithelium (GO:0061138)	103	11	3.73	2.95	2.10E-03	4.54E-02
cellular response to lipid (GO:0071396)	225	24	8.15	2.95	6.47E-06	3.50E-04
immune system development (GO:0002520)	394	42	14.27	2.94	1.92E-09	2.73E-07
negative regulation of multi-organism process (GO:0043901)	122	13	4.42	2.94	8.71E-04	2.17E-02
positive regulation of locomotion (GO:0040017)	387	41	14.01	2.93	3.58E-09	4.76E-07
positive regulation of cellular component movement (GO:0051272)	378	40	13.69	2.92	5.82E-09	7.25E-07
transmembrane receptor protein serine/threonine kinase signaling pathway (GO:0007178)	104	11	3.77	2.92	2.25E-03	4.82E-02
hemopoiesis (GO:0030097)	343	36	12.42	2.9	4.28E-08	4.27E-06
negative regulation of establishment of protein localization (GO:1904950)	125	13	4.53	2.87	1.07E-03	2.60E-02
regulation of ossification (GO:0030278)	125	13	4.53	2.87	1.07E-03	2.59E-02
negative regulation of multicellular organismal process (GO:0051241)	750	78	27.16	2.87	1.91E-16	9.19E-14
positive regulation of MAPK cascade (GO:0043410)	299	31	10.83	2.86	4.98E-07	3.71E-05
blood vessel morphogenesis (GO:0048514)	251	26	9.09	2.86	4.33E-06	2.43E-04
positive regulation of peptide secretion (GO:0002793)	185	19	6.7	2.84	9.50E-05	3.45E-03
hematopoietic or lymphoid organ development (GO:0048534)	371	38	13.43	2.83	3.19E-08	3.27E-06
chemotaxis (GO:0006935)	264	27	9.56	2.82	3.52E-06	2.02E-04
apoptotic signaling pathway (GO:0097190)	176	18	6.37	2.82	1.52E-04	5.10E-03
regulation of endopeptidase activity (GO:0052548)	187	19	6.77	2.81	1.08E-04	3.82E-03
response to lipid (GO:0033993)	346	35	12.53	2.79	1.52E-07	1.30E-05
taxis (GO:0042330)	267	27	9.67	2.79	4.27E-06	2.40E-04
response to external stimulus (GO:0009605)	1067	107	38.64	2.77	8.66E-22	8.64E-19
regulation of protein secretion (GO:0050708)	276	27	9.99	2.7	7.50E-06	3.93E-04
multi-organism process (GO:0051704)	1064	104	38.53	2.7	2.37E-20	1.84E-17
endocytosis (GO:0006897)	256	25	9.27	2.7	1.69E-05	7.63E-04
regulation of multi-organism process (GO:0043900)	351	34	12.71	2.68	5.85E-07	4.27E-05
regulation of cell-substrate adhesion (GO:0010810)	146	14	5.29	2.65	1.43E-03	3.29E-02
regulation of cysteine-type endopeptidase activity (GO:2000116)	136	13	4.92	2.64	2.15E-03	4.63E-02
regulation of cell population proliferation (GO:0042127)	933	89	33.78	2.63	1.48E-16	7.39E-14
negative regulation of cell adhesion (GO:0007162)	168	16	6.08	2.63	7.17E-04	1.87E-02
regulation of response to stress (GO:0080134)	800	76	28.97	2.62	5.20E-14	1.96E-11
negative regulation of hydrolase activity (GO:0051346)	212	20	7.68	2.61	1.81E-04	5.91E-03
blood vessel development (GO:0001568)	309	29	11.19	2.59	7.19E-06	3.81E-04
positive regulation of response to stimulus (GO:0048584)	1201	112	43.49	2.58	1.50E-20	1.31E-17
homeostasis of number of cells (GO:0048872)	161	15	5.83	2.57	1.28E-03	3.01E-02
regulation of peptide secretion (GO:0002791)	290	27	10.5	2.57	2.78E-05	1.19E-03
cell-cell adhesion (GO:0098609)	230	21	8.33	2.52	3.10E-04	9.19E-03
regulation of cell migration (GO:0030334)	584	53	21.15	2.51	2.59E-09	3.57E-07
vasculature development (GO:0001944)	331	30	11.99	2.5	1.15E-05	5.54E-04
negative regulation of cell population proliferation (GO:0008285)	401	36	14.52	2.48	1.55E-06	9.89E-05
biological adhesion (GO:0022610)	446	40	16.15	2.48	3.85E-07	2.95E-05
positive regulation of cell differentiation (GO:0045597)	706	63	25.56	2.46	1.30E-10	2.24E-08
positive regulation of multicellular organismal process (GO:0051240)	1121	100	40.59	2.46	7.35E-17	3.94E-14
regulation of epithelial cell proliferation (GO:0050678)	213	19	7.71	2.46	7.36E-04	1.92E-02
regulation of cell motility (GO:2000145)	606	54	21.94	2.46	3.96E-09	5.16E-07
cardiovascular system development (GO:0072358)	339	30	12.28	2.44	1.60E-05	7.27E-04
cell adhesion (GO:0007155)	441	39	15.97	2.44	7.42E-07	5.20E-05
positive regulation of intracellular signal transduction (GO:1902533)	557	49	20.17	2.43	3.28E-08	3.34E-06
positive regulation of developmental process (GO:0051094)	930	79	33.68	2.35	3.49E-12	8.85E-10
cell surface receptor signaling pathway (GO:0007166)	919	78	33.28	2.34	5.20E-12	1.29E-09
regulation of cellular component movement (GO:0051270)	661	56	23.94	2.34	9.80E-09	1.17E-06
positive regulation of protein transport (GO:0051222)	273	23	9.89	2.33	3.06E-04	9.12E-03
regulation of locomotion (GO:0040012)	654	55	23.68	2.32	1.66E-08	1.84E-06
regulation of proteolysis (GO:0030162)	431	36	15.61	2.31	7.34E-06	3.88E-04
import into cell (GO:0098657)	324	27	11.73	2.3	1.44E-04	4.87E-03
regulation of neuron death (GO:1901214)	253	21	9.16	2.29	6.71E-04	1.76E-02
positive regulation of proteolysis (GO:0045862)	229	19	8.29	2.29	1.25E-03	2.95E-02
regulation of MAPK cascade (GO:0043408)	422	35	15.28	2.29	1.13E-05	5.49E-04
positive regulation of secretion by cell (GO:1903532)	278	23	10.07	2.28	5.95E-04	1.58E-02
positive regulation of signal transduction (GO:0009967)	898	74	32.52	2.28	8.43E-11	1.59E-08
cell migration (GO:0016477)	489	40	17.71	2.26	4.07E-06	2.31E-04
positive regulation of secretion (GO:0051047)	295	24	10.68	2.25	4.67E-04	1.30E-02
positive regulation of protein phosphorylation (GO:0001934)	574	46	20.79	2.21	1.26E-06	8.21E-05
positive regulation of establishment of protein localization (GO:1904951)	288	23	10.43	2.21	7.38E-04	1.92E-02
positive regulation of signaling (GO:0023056)	1028	82	37.22	2.2	3.16E-11	6.69E-09
regulation of multicellular organismal process (GO:0051239)	1895	151	68.62	2.2	3.79E-22	4.06E-19
regulation of anatomical structure morphogenesis (GO:0022603)	691	55	25.02	2.2	1.22E-07	1.06E-05
positive regulation of cell communication (GO:0010647)	1020	81	36.94	2.19	5.03E-11	1.00E-08
anatomical structure formation involved in morphogenesis (GO:0048646)	542	43	19.63	2.19	3.81E-06	2.17E-04
positive regulation of phosphorylation (GO:0042327)	618	49	22.38	2.19	5.93E-07	4.31E-05
cell population proliferation (GO:0008283)	305	24	11.04	2.17	6.22E-04	1.64E-02
positive regulation of apoptotic process (GO:0043065)	409	32	14.81	2.16	8.80E-05	3.24E-03
cellular response to chemical stimulus (GO:0070887)	1381	108	50.01	2.16	2.07E-14	8.03E-12
negative regulation of developmental process (GO:0051093)	627	49	22.7	2.16	1.13E-06	7.54E-05
positive regulation of programmed cell death (GO:0043068)	412	32	14.92	2.14	9.61E-05	3.47E-03
positive regulation of phosphorus metabolic process (GO:0010562)	659	51	23.86	2.14	7.11E-07	5.06E-05
positive regulation of phosphate metabolic process (GO:0045937)	659	51	23.86	2.14	7.11E-07	5.04E-05
regulation of multicellular organismal development (GO:2000026)	1307	101	47.33	2.13	3.95E-13	1.20E-10
apoptotic process (GO:0006915)	532	41	19.26	2.13	1.08E-05	5.32E-04
response to stress (GO:0006950)	1727	133	62.54	2.13	1.12E-17	6.28E-15
enzyme linked receptor protein signaling pathway (GO:0007167)	326	25	11.8	2.12	8.87E-04	2.20E-02
cell death (GO:0008219)	574	44	20.79	2.12	7.04E-06	3.78E-04
positive regulation of transport (GO:0051050)	679	52	24.59	2.11	9.66E-07	6.61E-05
cellular response to organic substance (GO:0071310)	1086	83	39.33	2.11	1.76E-10	2.95E-08
response to oxygen-containing compound (GO:1901700)	772	59	27.95	2.11	1.16E-07	1.02E-05
regulation of protein transport (GO:0051223)	458	35	16.58	2.11	7.07E-05	2.70E-03
programmed cell death (GO:0012501)	552	42	19.99	2.1	1.42E-05	6.58E-04
negative regulation of cell differentiation (GO:0045596)	460	35	16.66	2.1	7.38E-05	2.80E-03
localization of cell (GO:0051674)	541	41	19.59	2.09	2.02E-05	8.98E-04
cell motility (GO:0048870)	541	41	19.59	2.09	2.02E-05	8.95E-04
positive regulation of cell death (GO:0010942)	454	34	16.44	2.07	1.18E-04	4.08E-03
cellular response to oxygen-containing compound (GO:1901701)	550	41	19.92	2.06	2.44E-05	1.06E-03
tube morphogenesis (GO:0035239)	433	32	15.68	2.04	2.38E-04	7.38E-03
regulation of peptide transport (GO:0090087)	474	35	17.16	2.04	1.58E-04	5.28E-03
negative regulation of apoptotic process (GO:0043066)	572	42	20.71	2.03	3.36E-05	1.39E-03
negative regulation of programmed cell death (GO:0043069)	587	43	21.26	2.02	2.54E-05	1.10E-03
regulation of secretion by cell (GO:1903530)	492	36	17.82	2.02	1.26E-04	4.33E-03
regulation of cell differentiation (GO:0045595)	1190	87	43.09	2.02	5.46E-10	8.11E-08
regulation of establishment of protein localization (GO:0070201)	482	35	17.45	2.01	1.80E-04	5.89E-03
circulatory system development (GO:0072359)	525	38	19.01	2	8.33E-05	3.09E-03
response to organic substance (GO:0010033)	1410	102	51.06	2	1.26E-11	3.02E-09
negative regulation of cell death (GO:0060548)	668	48	24.19	1.98	1.16E-05	5.56E-04
metal ion homeostasis (GO:0055065)	349	25	12.64	1.98	2.18E-03	4.67E-02
regulation of apoptotic process (GO:0042981)	940	67	34.04	1.97	1.84E-07	1.53E-05
response to chemical (GO:0042221)	1951	139	70.65	1.97	7.06E-16	3.18E-13
regulation of developmental process (GO:0050793)	1649	117	59.71	1.96	5.58E-13	1.66E-10
regulation of programmed cell death (GO:0043067)	960	68	34.76	1.96	2.30E-07	1.86E-05
regulation of response to stimulus (GO:0048583)	2224	156	80.53	1.94	9.01E-18	5.24E-15
positive regulation of protein metabolic process (GO:0051247)	1055	74	38.2	1.94	6.93E-08	6.49E-06
regulation of secretion (GO:0051046)	518	36	18.76	1.92	3.06E-04	9.12E-03
locomotion (GO:0040011)	678	47	24.55	1.91	3.50E-05	1.44E-03
negative regulation of catalytic activity (GO:0043086)	405	28	14.67	1.91	1.81E-03	4.07E-02
regulation of hydrolase activity (GO:0051336)	613	42	22.2	1.89	1.53E-04	5.12E-03
positive regulation of cellular protein metabolic process (GO:0032270)	978	67	35.41	1.89	7.73E-07	5.39E-05
regulation of cell death (GO:0010941)	1069	73	38.71	1.89	2.25E-07	1.83E-05
regulation of intracellular signal transduction (GO:1902531)	980	65	35.49	1.83	3.20E-06	1.86E-04
regulation of localization (GO:0032879)	1795	117	65	1.8	1.48E-10	2.52E-08
tube development (GO:0035295)	556	36	20.13	1.79	1.13E-03	2.69E-02
positive regulation of protein modification process (GO:0031401)	742	48	26.87	1.79	1.66E-04	5.46E-03
negative regulation of response to stimulus (GO:0048585)	978	63	35.41	1.78	1.15E-05	5.53E-04
signal transduction (GO:0007165)	1939	124	70.21	1.77	9.04E-11	1.66E-08
regulation of protein phosphorylation (GO:0001932)	855	54	30.96	1.74	9.54E-05	3.46E-03
lipid metabolic process (GO:0006629)	634	40	22.96	1.74	1.02E-03	2.50E-02
regulation of phosphorylation (GO:0042325)	951	60	34.44	1.74	4.29E-05	1.73E-03
response to stimulus (GO:0050896)	3762	235	136.23	1.73	4.30E-24	6.00E-21
regulation of signal transduction (GO:0009966)	1699	105	61.52	1.71	3.16E-08	3.26E-06
regulation of transport (GO:0051049)	1215	75	44	1.7	7.18E-06	3.82E-04
positive regulation of catalytic activity (GO:0043085)	717	44	25.96	1.69	9.45E-04	2.33E-02
regulation of protein localization (GO:0032880)	701	43	25.38	1.69	1.20E-03	2.85E-02
signaling (GO:0023052)	2118	127	76.69	1.66	2.93E-09	3.97E-07
animal organ development (GO:0048513)	1626	97	58.88	1.65	8.97E-07	6.17E-05
positive regulation of molecular function (GO:0044093)	961	57	34.8	1.64	3.06E-04	9.14E-03
cell communication (GO:0007154)	2198	129	79.59	1.62	9.91E-09	1.17E-06
intracellular signal transduction (GO:0035556)	871	51	31.54	1.62	9.50E-04	2.34E-02
regulation of catalytic activity (GO:0050790)	1168	68	42.29	1.61	1.36E-04	4.66E-03
regulation of protein metabolic process (GO:0051246)	1719	100	62.25	1.61	1.57E-06	9.95E-05
regulation of phosphate metabolic process (GO:0019220)	1052	61	38.09	1.6	3.70E-04	1.07E-02
regulation of phosphorus metabolic process (GO:0051174)	1053	61	38.13	1.6	3.73E-04	1.08E-02
regulation of signaling (GO:0023051)	1985	114	71.88	1.59	3.82E-07	2.94E-05
regulation of cell communication (GO:0010646)	1972	113	71.41	1.58	5.09E-07	3.77E-05
cellular response to stimulus (GO:0051716)	3009	172	108.96	1.58	1.54E-11	3.59E-09
regulation of cellular protein metabolic process (GO:0032268)	1594	91	57.72	1.58	1.26E-05	6.00E-04
tissue development (GO:0009888)	902	51	32.66	1.56	2.15E-03	4.63E-02
homeostatic process (GO:0042592)	944	53	34.18	1.55	1.96E-03	4.30E-02
cell differentiation (GO:0030154)	2074	116	75.1	1.54	8.77E-07	6.06E-05
positive regulation of biological process (GO:0048518)	3544	198	128.33	1.54	6.09E-13	1.73E-10
regulation of molecular function (GO:0065009)	1582	88	57.29	1.54	4.46E-05	1.79E-03
positive regulation of cellular metabolic process (GO:0031325)	1984	110	71.84	1.53	3.07E-06	1.79E-04
regulation of biological quality (GO:0065008)	2386	132	86.4	1.53	2.14E-07	1.76E-05
positive regulation of cellular process (GO:0048522)	3205	177	116.06	1.53	1.13E-10	2.05E-08
cellular developmental process (GO:0048869)	2139	118	77.46	1.52	1.55E-06	9.93E-05
positive regulation of metabolic process (GO:0009893)	2152	118	77.93	1.51	2.25E-06	1.37E-04
positive regulation of macromolecule metabolic process (GO:0010604)	1974	107	71.48	1.5	1.39E-05	6.47E-04
negative regulation of cellular process (GO:0048523)	2862	155	103.64	1.5	2.24E-08	2.42E-06
positive regulation of nitrogen compound metabolic process (GO:0051173)	1868	101	67.64	1.49	3.12E-05	1.31E-03
anatomical structure morphogenesis (GO:0009653)	1298	70	47	1.49	8.83E-04	2.19E-02
multicellular organismal process (GO:0032501)	3362	178	121.74	1.46	3.41E-09	4.58E-07
system development (GO:0048731)	2458	129	89.01	1.45	4.90E-06	2.71E-04
negative regulation of biological process (GO:0048519)	3146	165	113.92	1.45	5.31E-08	5.26E-06
developmental process (GO:0032502)	3135	164	113.52	1.44	7.17E-08	6.59E-06
anatomical structure development (GO:0048856)	2941	151	106.5	1.42	1.30E-06	8.47E-05
multicellular organism development (GO:0007275)	2782	140	100.74	1.39	1.50E-05	6.87E-04
regulation of primary metabolic process (GO:0080090)	3210	148	116.24	1.27	6.56E-04	1.72E-02
regulation of nitrogen compound metabolic process (GO:0051171)	3118	143	112.91	1.27	1.11E-03	2.68E-02
regulation of cellular process (GO:0050794)	5580	255	202.06	1.26	6.14E-08	5.87E-06
regulation of biological process (GO:0050789)	5916	270	214.22	1.26	5.44E-09	6.84E-07
biological regulation (GO:0065007)	6246	285	226.17	1.26	3.14E-10	5.04E-08
regulation of cellular metabolic process (GO:0031323)	3364	151	121.81	1.24	2.03E-03	4.44E-02
