# Supplementary material for: Strawberry notch homolog 2 regulates the response to interleukin-6 in the central nervous system
Source: J Neuroinflammation. 2022 May 27;19:126. doi: 10.1186/s12974-022-02475-1 (PMC9145108; doi:10.1186/s12974-022-02475-1)
Supplement: Supplementary file 9 — Additional file 9. Biological process (BP) gene ontology (GO) term overrepresentation analysis of genes upregulated in GFAP-IL6 × Sbno2−/− (EXP) compared with WT. Shown are the BP GO term; the number of genes associated with the term in the background reference list; the number of genes associated with the term in the analysed list; the expected value, the number of genes expected in the analysed list for the term based on the reference list; the fold enrichment of the genes observed in the analysed list over the expected; the raw p-value as determined by Fisher’s exact test; and the false discovery rate as calculated by the Benjamini–Hochberg procedure. [file 12974_2022_2475_MOESM9_ESM.csv]

GO biological process complete	Terms (Reference List)	Terms (Analysed List)	Expected	Fold Enrichment	Raw P-value	FDR
acute inflammatory response to antigenic stimulus (GO:0002438)	4	4	0.26	15.62	7.48E-04	1.53E-02
neutrophil activation involved in immune response (GO:0002283)	4	4	0.26	15.62	7.48E-04	1.53E-02
microglial cell activation involved in immune response (GO:0002282)	5	5	0.32	15.62	1.52E-04	4.17E-03
positive regulation of type IIa hypersensitivity (GO:0001798)	5	5	0.32	15.62	1.52E-04	4.16E-03
regulation of type IIa hypersensitivity (GO:0001796)	5	5	0.32	15.62	1.52E-04	4.16E-03
complement-mediated synapse pruning (GO:0150062)	4	4	0.26	15.62	7.48E-04	1.52E-02
negative regulation of plasminogen activation (GO:0010757)	4	4	0.26	15.62	7.48E-04	1.52E-02
protection from natural killer cell mediated cytotoxicity (GO:0042270)	5	5	0.32	15.62	1.52E-04	4.15E-03
positive regulation of type II hypersensitivity (GO:0002894)	5	5	0.32	15.62	1.52E-04	4.14E-03
regulation of type II hypersensitivity (GO:0002892)	5	5	0.32	15.62	1.52E-04	4.13E-03
antigen processing and presentation of exogenous peptide antigen via MHC class II (GO:0019886)	10	9	0.64	14.06	5.24E-07	2.59E-05
antigen processing and presentation of exogenous peptide antigen (GO:0002478)	19	17	1.22	13.98	4.25E-12	7.15E-10
antigen processing and presentation of exogenous peptide antigen via MHC class I (GO:0042590)	8	7	0.51	13.67	1.16E-05	4.40E-04
antigen processing and presentation of peptide or polysaccharide antigen via MHC class II (GO:0002504)	12	10	0.77	13.02	1.94E-07	1.08E-05
antigen processing and presentation of peptide antigen via MHC class II (GO:0002495)	12	10	0.77	13.02	1.94E-07	1.08E-05
positive regulation of interleukin-8 secretion (GO:2000484)	6	5	0.38	13.02	2.65E-04	6.57E-03
positive regulation of hypersensitivity (GO:0002885)	6	5	0.38	13.02	2.65E-04	6.56E-03
regulation of dendritic cell antigen processing and presentation (GO:0002604)	5	4	0.32	12.5	1.28E-03	2.41E-02
positive regulation of antigen processing and presentation (GO:0002579)	5	4	0.32	12.5	1.28E-03	2.41E-02
T-helper cell lineage commitment (GO:0002295)	5	4	0.32	12.5	1.28E-03	2.40E-02
inflammatory response to wounding (GO:0090594)	5	4	0.32	12.5	1.28E-03	2.40E-02
regulation of interleukin-23 production (GO:0032667)	5	4	0.32	12.5	1.28E-03	2.40E-02
CD4-positive, alpha-beta T cell lineage commitment (GO:0043373)	5	4	0.32	12.5	1.28E-03	2.39E-02
positive regulation of epithelial to mesenchymal transition involved in endocardial cushion formation (GO:1905007)	5	4	0.32	12.5	1.28E-03	2.39E-02
regulation of epithelial to mesenchymal transition involved in endocardial cushion formation (GO:1905005)	5	4	0.32	12.5	1.28E-03	2.39E-02
retinoic acid metabolic process (GO:0042573)	5	4	0.32	12.5	1.28E-03	2.38E-02
antigen processing and presentation of exogenous antigen (GO:0019884)	24	19	1.54	12.37	1.02E-12	1.87E-10
negative regulation of interleukin-17 production (GO:0032700)	7	5	0.45	11.16	4.31E-04	9.76E-03
interleukin-1 production (GO:0032612)	7	5	0.45	11.16	4.31E-04	9.74E-03
interleukin-1 beta production (GO:0032611)	7	5	0.45	11.16	4.31E-04	9.72E-03
detection of molecule of bacterial origin (GO:0032490)	7	5	0.45	11.16	4.31E-04	9.71E-03
microglial cell proliferation (GO:0061518)	7	5	0.45	11.16	4.31E-04	9.69E-03
macrophage proliferation (GO:0061517)	7	5	0.45	11.16	4.31E-04	9.68E-03
regulation of hypersensitivity (GO:0002883)	7	5	0.45	11.16	4.31E-04	9.66E-03
response to protozoan (GO:0001562)	17	12	1.09	11.03	4.10E-08	2.66E-06
macrophage activation involved in immune response (GO:0002281)	10	7	0.64	10.93	3.16E-05	1.09E-03
defense response to protozoan (GO:0042832)	16	11	1.02	10.74	1.85E-07	1.03E-05
antigen processing and presentation of peptide antigen (GO:0048002)	35	24	2.24	10.71	9.90E-15	2.71E-12
glomerular filtration (GO:0003094)	6	4	0.38	10.41	2.04E-03	3.52E-02
positive regulation of CD8-positive, alpha-beta T cell activation (GO:2001187)	6	4	0.38	10.41	2.04E-03	3.51E-02
positive regulation of phagocytosis, engulfment (GO:0060100)	9	6	0.58	10.41	1.45E-04	4.05E-03
regulation of CD8-positive, alpha-beta T cell proliferation (GO:2000564)	6	4	0.38	10.41	2.04E-03	3.51E-02
regulation of CD4-positive, alpha-beta T cell proliferation (GO:2000561)	6	4	0.38	10.41	2.04E-03	3.50E-02
glomerular basement membrane development (GO:0032836)	6	4	0.38	10.41	2.04E-03	3.50E-02
regulation of interleukin-8 secretion (GO:2000482)	9	6	0.58	10.41	1.45E-04	4.05E-03
negative regulation of interleukin-10 production (GO:0032693)	6	4	0.38	10.41	2.04E-03	3.50E-02
synapse pruning (GO:0098883)	9	6	0.58	10.41	1.45E-04	4.04E-03
positive regulation of membrane invagination (GO:1905155)	9	6	0.58	10.41	1.45E-04	4.03E-03
positive regulation of cardiac epithelial to mesenchymal transition (GO:0062043)	6	4	0.38	10.41	2.04E-03	3.49E-02
regulation of cardiac epithelial to mesenchymal transition (GO:0062042)	6	4	0.38	10.41	2.04E-03	3.49E-02
positive regulation of microglial cell migration (GO:1904141)	6	4	0.38	10.41	2.04E-03	3.48E-02
regulation of microglial cell migration (GO:1904139)	6	4	0.38	10.41	2.04E-03	3.48E-02
antigen processing and presentation of endogenous peptide antigen (GO:0002483)	14	9	0.9	10.04	3.73E-06	1.59E-04
antigen processing and presentation of endogenous peptide antigen via MHC class I (GO:0019885)	14	9	0.9	10.04	3.73E-06	1.58E-04
acute-phase response (GO:0006953)	11	7	0.7	9.94	4.91E-05	1.60E-03
regulation of interleukin-17 production (GO:0032660)	11	7	0.7	9.94	4.91E-05	1.60E-03
positive regulation of tumor necrosis factor biosynthetic process (GO:0042535)	11	7	0.7	9.94	4.91E-05	1.59E-03
complement activation (GO:0006956)	16	10	1.02	9.76	1.28E-06	5.78E-05
regulation of plasminogen activation (GO:0010755)	8	5	0.51	9.76	6.66E-04	1.39E-02
positive regulation of acute inflammatory response to antigenic stimulus (GO:0002866)	8	5	0.51	9.76	6.66E-04	1.38E-02
response to interferon-beta (GO:0035456)	29	18	1.86	9.7	7.49E-11	9.25E-09
leukocyte activation involved in inflammatory response (GO:0002269)	21	13	1.34	9.67	3.45E-08	2.27E-06
microglial cell activation (GO:0001774)	21	13	1.34	9.67	3.45E-08	2.26E-06
antigen processing and presentation of peptide antigen via MHC class I (GO:0002474)	23	14	1.47	9.51	1.19E-08	8.53E-07
regulation of antigen processing and presentation (GO:0002577)	10	6	0.64	9.37	2.21E-04	5.71E-03
type I interferon signaling pathway (GO:0060337)	10	6	0.64	9.37	2.21E-04	5.70E-03
antigen processing and presentation of peptide antigen via MHC class Ib (GO:0002428)	10	6	0.64	9.37	2.21E-04	5.69E-03
regulation of phagocytosis, engulfment (GO:0060099)	10	6	0.64	9.37	2.21E-04	5.68E-03
cellular response to type I interferon (GO:0071357)	10	6	0.64	9.37	2.21E-04	5.67E-03
detection of external biotic stimulus (GO:0098581)	10	6	0.64	9.37	2.21E-04	5.66E-03
hydrogen peroxide catabolic process (GO:0042744)	10	6	0.64	9.37	2.21E-04	5.65E-03
positive regulation of inflammatory response to antigenic stimulus (GO:0002863)	10	6	0.64	9.37	2.21E-04	5.64E-03
negative regulation of natural killer cell mediated cytotoxicity (GO:0045953)	10	6	0.64	9.37	2.21E-04	5.63E-03
negative regulation of natural killer cell mediated immunity (GO:0002716)	10	6	0.64	9.37	2.21E-04	5.62E-03
negative regulation of leukocyte mediated cytotoxicity (GO:0001911)	12	7	0.77	9.11	7.37E-05	2.25E-03
regulation of granulocyte differentiation (GO:0030852)	12	7	0.77	9.11	7.37E-05	2.25E-03
macrophage activation (GO:0042116)	31	18	1.98	9.07	1.69E-10	1.93E-08
acute inflammatory response (GO:0002526)	26	15	1.66	9.01	6.13E-09	4.63E-07
tolerance induction (GO:0002507)	7	4	0.45	8.93	3.05E-03	4.91E-02
pathway-restricted SMAD protein phosphorylation (GO:0060389)	7	4	0.45	8.93	3.05E-03	4.90E-02
positive regulation of regulatory T cell differentiation (GO:0045591)	7	4	0.45	8.93	3.05E-03	4.90E-02
alpha-beta T cell lineage commitment (GO:0002363)	7	4	0.45	8.93	3.05E-03	4.89E-02
positive regulation of interleukin-13 production (GO:0032736)	7	4	0.45	8.93	3.05E-03	4.88E-02
regulation of interleukin-13 production (GO:0032656)	7	4	0.45	8.93	3.05E-03	4.88E-02
response to peptidoglycan (GO:0032494)	7	4	0.45	8.93	3.05E-03	4.87E-02
pyroptosis (GO:0070269)	7	4	0.45	8.93	3.05E-03	4.87E-02
positive regulation of granulocyte differentiation (GO:0030854)	7	4	0.45	8.93	3.05E-03	4.86E-02
cellular response to interferon-beta (GO:0035458)	21	12	1.34	8.93	2.24E-07	1.23E-05
cellular response to interferon-alpha (GO:0035457)	7	4	0.45	8.93	3.05E-03	4.86E-02
positive regulation of hemostasis (GO:1900048)	14	8	0.9	8.93	2.48E-05	8.77E-04
cytolysis (GO:0019835)	7	4	0.45	8.93	3.05E-03	4.85E-02
positive regulation of blood coagulation (GO:0030194)	14	8	0.9	8.93	2.48E-05	8.74E-04
positive regulation of platelet activation (GO:0010572)	7	4	0.45	8.93	3.05E-03	4.85E-02
neutrophil activation (GO:0042119)	7	4	0.45	8.93	3.05E-03	4.84E-02
renal filtration (GO:0097205)	7	4	0.45	8.93	3.05E-03	4.83E-02
response to interferon-alpha (GO:0035455)	16	9	1.02	8.79	8.36E-06	3.28E-04
antigen processing and presentation of endogenous antigen (GO:0019883)	16	9	1.02	8.79	8.36E-06	3.28E-04
antigen processing and presentation of endogenous peptide antigen via MHC class I via ER pathway, TAP-independent (GO:0002486)	9	5	0.58	8.68	9.86E-04	1.95E-02
antigen processing and presentation of endogenous peptide antigen via MHC class I via ER pathway (GO:0002484)	9	5	0.58	8.68	9.86E-04	1.94E-02
antigen processing and presentation of endogenous peptide antigen via MHC class Ib (GO:0002476)	9	5	0.58	8.68	9.86E-04	1.94E-02
positive regulation of interleukin-1 beta production (GO:0032731)	27	15	1.73	8.68	9.02E-09	6.55E-07
cellular response to lipoteichoic acid (GO:0071223)	9	5	0.58	8.68	9.86E-04	1.94E-02
response to lipoteichoic acid (GO:0070391)	9	5	0.58	8.68	9.86E-04	1.93E-02
bleb assembly (GO:0032060)	9	5	0.58	8.68	9.86E-04	1.93E-02
regulation of acute inflammatory response to antigenic stimulus (GO:0002864)	9	5	0.58	8.68	9.86E-04	1.93E-02
complement activation, classical pathway (GO:0006958)	11	6	0.7	8.52	3.24E-04	7.66E-03
regulation of CD8-positive, alpha-beta T cell activation (GO:2001185)	11	6	0.7	8.52	3.24E-04	7.64E-03
positive regulation of mononuclear cell migration (GO:0071677)	11	6	0.7	8.52	3.24E-04	7.63E-03
detection of biotic stimulus (GO:0009595)	11	6	0.7	8.52	3.24E-04	7.62E-03
regulation of membrane invagination (GO:1905153)	11	6	0.7	8.52	3.24E-04	7.60E-03
glial cell proliferation (GO:0014009)	13	7	0.83	8.41	1.07E-04	3.12E-03
regulation of T-helper 1 type immune response (GO:0002825)	13	7	0.83	8.41	1.07E-04	3.12E-03
positive regulation of coagulation (GO:0050820)	17	9	1.09	8.27	1.21E-05	4.55E-04
positive regulation of interleukin-1 production (GO:0032732)	31	16	1.98	8.06	6.42E-09	4.82E-07
antigen processing and presentation (GO:0019882)	57	29	3.65	7.95	5.71E-15	1.73E-12
humoral immune response mediated by circulating immunoglobulin (GO:0002455)	14	7	0.9	7.81	1.53E-04	4.14E-03
regulation of regulatory T cell differentiation (GO:0045589)	14	7	0.9	7.81	1.53E-04	4.13E-03
negative regulation of cell killing (GO:0031342)	14	7	0.9	7.81	1.53E-04	4.13E-03
positive regulation of acute inflammatory response (GO:0002675)	16	8	1.02	7.81	5.11E-05	1.65E-03
respiratory burst (GO:0045730)	10	5	0.64	7.81	1.41E-03	2.59E-02
negative regulation of stem cell proliferation (GO:2000647)	10	5	0.64	7.81	1.41E-03	2.59E-02
myeloid dendritic cell activation (GO:0001773)	12	6	0.77	7.81	4.61E-04	1.03E-02
positive regulation of chemokine secretion (GO:0090197)	10	5	0.64	7.81	1.41E-03	2.59E-02
regulation of chemokine secretion (GO:0090196)	10	5	0.64	7.81	1.41E-03	2.58E-02
positive regulation of interleukin-1 beta secretion (GO:0050718)	16	8	1.02	7.81	5.11E-05	1.64E-03
positive regulation of interleukin-1 secretion (GO:0050716)	16	8	1.02	7.81	5.11E-05	1.64E-03
negative regulation of T cell apoptotic process (GO:0070233)	10	5	0.64	7.81	1.41E-03	2.58E-02
regulation of tumor necrosis factor biosynthetic process (GO:0042534)	16	8	1.02	7.81	5.11E-05	1.64E-03
positive regulation of alpha-beta T cell proliferation (GO:0046641)	10	5	0.64	7.81	1.41E-03	2.58E-02
positive regulation of T-helper 1 type immune response (GO:0002827)	10	5	0.64	7.81	1.41E-03	2.57E-02
negative regulation of cytokine production involved in immune response (GO:0002719)	10	5	0.64	7.81	1.41E-03	2.57E-02
glial cell activation (GO:0061900)	27	13	1.73	7.52	3.20E-07	1.65E-05
regulation of interleukin-1 beta production (GO:0032651)	42	20	2.69	7.44	2.45E-10	2.69E-08
positive regulation of T cell mediated cytotoxicity (GO:0001916)	19	9	1.22	7.4	2.40E-05	8.54E-04
positive T cell selection (GO:0043368)	17	8	1.09	7.35	7.12E-05	2.19E-03
hydrogen peroxide metabolic process (GO:0042743)	17	8	1.09	7.35	7.12E-05	2.18E-03
regulation of inflammatory response to antigenic stimulus (GO:0002861)	15	7	0.96	7.29	2.13E-04	5.53E-03
regulation of hemostasis (GO:1900046)	41	19	2.62	7.24	9.88E-10	8.96E-08
regulation of blood coagulation (GO:0030193)	41	19	2.62	7.24	9.88E-10	8.90E-08
B cell mediated immunity (GO:0019724)	41	19	2.62	7.24	9.88E-10	8.84E-08
antigen processing and presentation via MHC class Ib (GO:0002475)	13	6	0.83	7.21	6.40E-04	1.35E-02
defense response to fungus (GO:0050832)	13	6	0.83	7.21	6.40E-04	1.35E-02
positive regulation of vascular endothelial growth factor production (GO:0010575)	13	6	0.83	7.21	6.40E-04	1.35E-02
response to type I interferon (GO:0034340)	13	6	0.83	7.21	6.40E-04	1.34E-02
aminoglycan catabolic process (GO:0006026)	11	5	0.7	7.1	1.94E-03	3.38E-02
regulation of monocyte chemotaxis (GO:0090025)	11	5	0.7	7.1	1.94E-03	3.38E-02
regulation of T cell mediated cytotoxicity (GO:0001914)	20	9	1.28	7.03	3.30E-05	1.13E-03
antibiotic catabolic process (GO:0017001)	20	9	1.28	7.03	3.30E-05	1.12E-03
immunoglobulin mediated immune response (GO:0016064)	40	18	2.56	7.03	3.94E-09	3.11E-07
regulation of alpha-beta T cell proliferation (GO:0046640)	20	9	1.28	7.03	3.30E-05	1.12E-03
neuroinflammatory response (GO:0150076)	29	13	1.86	7	6.06E-07	2.94E-05
myeloid leukocyte activation (GO:0002274)	65	29	4.16	6.97	7.96E-14	1.79E-11
myeloid cell activation involved in immune response (GO:0002275)	27	12	1.73	6.94	1.77E-06	7.74E-05
response to fungus (GO:0009620)	18	8	1.15	6.94	9.75E-05	2.88E-03
response to lipoprotein particle (GO:0055094)	18	8	1.15	6.94	9.75E-05	2.88E-03
negative regulation of protein processing (GO:0010955)	18	8	1.15	6.94	9.75E-05	2.87E-03
negative regulation of protein maturation (GO:1903318)	18	8	1.15	6.94	9.75E-05	2.87E-03
zymogen activation (GO:0031638)	16	7	1.02	6.83	2.90E-04	7.04E-03
positive regulation of macrophage activation (GO:0043032)	16	7	1.02	6.83	2.90E-04	7.03E-03
regulation of vascular endothelial growth factor production (GO:0010574)	16	7	1.02	6.83	2.90E-04	7.01E-03
negative regulation of production of molecular mediator of immune response (GO:0002701)	16	7	1.02	6.83	2.90E-04	7.00E-03
regulation of coagulation (GO:0050818)	44	19	2.82	6.74	2.50E-09	2.04E-07
positive regulation of interleukin-8 production (GO:0032757)	21	9	1.34	6.69	4.46E-05	1.47E-03
regulation of interleukin-10 production (GO:0032653)	21	9	1.34	6.69	4.46E-05	1.47E-03
regulation of interleukin-1 production (GO:0032652)	49	21	3.14	6.69	4.01E-10	3.97E-08
leukocyte adhesion to vascular endothelial cell (GO:0061756)	14	6	0.9	6.69	8.68E-04	1.74E-02
negative regulation of lymphocyte mediated immunity (GO:0002707)	21	9	1.34	6.69	4.46E-05	1.47E-03
leukocyte cell-cell adhesion (GO:0007159)	26	11	1.66	6.61	6.97E-06	2.80E-04
regulation of leukocyte mediated cytotoxicity (GO:0001910)	38	16	2.43	6.58	6.06E-08	3.79E-06
regulation of syncytium formation by plasma membrane fusion (GO:0060142)	19	8	1.22	6.58	1.31E-04	3.72E-03
positive regulation of collagen metabolic process (GO:0010714)	19	8	1.22	6.58	1.31E-04	3.71E-03
response to growth hormone (GO:0060416)	12	5	0.77	6.51	2.62E-03	4.34E-02
regulation of macrophage differentiation (GO:0045649)	12	5	0.77	6.51	2.62E-03	4.33E-02
lymphocyte mediated immunity (GO:0002449)	60	25	3.84	6.51	1.38E-11	1.93E-09
steroid catabolic process (GO:0006706)	12	5	0.77	6.51	2.62E-03	4.33E-02
reactive nitrogen species metabolic process (GO:2001057)	12	5	0.77	6.51	2.62E-03	4.32E-02
cellular response to low-density lipoprotein particle stimulus (GO:0071404)	12	5	0.77	6.51	2.62E-03	4.32E-02
positive regulation of myoblast fusion (GO:1901741)	12	5	0.77	6.51	2.62E-03	4.31E-02
negative regulation of interferon-gamma production (GO:0032689)	12	5	0.77	6.51	2.62E-03	4.31E-02
regulation of macrophage cytokine production (GO:0010935)	12	5	0.77	6.51	2.62E-03	4.30E-02
reactive oxygen species biosynthetic process (GO:1903409)	12	5	0.77	6.51	2.62E-03	4.30E-02
positive regulation of leukocyte mediated cytotoxicity (GO:0001912)	29	12	1.86	6.46	3.20E-06	1.37E-04
leukocyte mediated cytotoxicity (GO:0001909)	17	7	1.09	6.43	3.88E-04	8.91E-03
positive regulation of collagen biosynthetic process (GO:0032967)	17	7	1.09	6.43	3.88E-04	8.90E-03
positive regulation of syncytium formation by plasma membrane fusion (GO:0060143)	17	7	1.09	6.43	3.88E-04	8.88E-03
regulation of acute inflammatory response (GO:0002673)	22	9	1.41	6.39	5.95E-05	1.85E-03
negative regulation of leukocyte mediated immunity (GO:0002704)	27	11	1.73	6.36	9.29E-06	3.59E-04
granulocyte chemotaxis (GO:0071621)	32	13	2.05	6.35	1.47E-06	6.55E-05
positive regulation of interleukin-6 secretion (GO:2000778)	20	8	1.28	6.25	1.74E-04	4.65E-03
negative regulation of CD4-positive, alpha-beta T cell activation (GO:2000515)	15	6	0.96	6.25	1.15E-03	2.21E-02
cellular response to lipoprotein particle stimulus (GO:0071402)	20	8	1.28	6.25	1.74E-04	4.64E-03
defense response to Gram-positive bacterium (GO:0050830)	45	18	2.88	6.25	1.71E-08	1.19E-06
negative regulation of lymphocyte apoptotic process (GO:0070229)	15	6	0.96	6.25	1.15E-03	2.21E-02
negative regulation of hemostasis (GO:1900047)	20	8	1.28	6.25	1.74E-04	4.63E-03
negative regulation of blood coagulation (GO:0030195)	20	8	1.28	6.25	1.74E-04	4.62E-03
positive regulation of immunoglobulin mediated immune response (GO:0002891)	20	8	1.28	6.25	1.74E-04	4.62E-03
dendritic cell differentiation (GO:0097028)	15	6	0.96	6.25	1.15E-03	2.21E-02
positive regulation of myeloid leukocyte cytokine production involved in immune response (GO:0061081)	15	6	0.96	6.25	1.15E-03	2.20E-02
positive regulation of B cell mediated immunity (GO:0002714)	20	8	1.28	6.25	1.74E-04	4.61E-03
adaptive immune response based on somatic recombination of immune receptors built from immunoglobulin superfamily domains (GO:0002460)	75	30	4.8	6.25	2.85E-13	5.60E-11
positive regulation of alpha-beta T cell activation (GO:0046635)	38	15	2.43	6.17	3.07E-07	1.59E-05
negative regulation of leukocyte apoptotic process (GO:2000107)	28	11	1.79	6.14	1.22E-05	4.59E-04
neutrophil chemotaxis (GO:0030593)	28	11	1.79	6.14	1.22E-05	4.58E-04
positive regulation of adaptive immune response based on somatic recombination of immune receptors built from immunoglobulin superfamily domains (GO:0002824)	59	23	3.78	6.09	2.64E-10	2.83E-08
positive regulation of T cell mediated immunity (GO:0002711)	31	12	1.98	6.05	5.56E-06	2.29E-04
cofactor catabolic process (GO:0051187)	26	10	1.66	6.01	3.54E-05	1.19E-03
negative regulation of coagulation (GO:0050819)	21	8	1.34	5.95	2.28E-04	5.78E-03
regulation of interleukin-1 beta secretion (GO:0050706)	21	8	1.34	5.95	2.28E-04	5.77E-03
positive regulation of adaptive immune response (GO:0002821)	63	24	4.03	5.95	1.57E-10	1.84E-08
positive regulation of interleukin-6 production (GO:0032755)	45	17	2.88	5.9	8.35E-08	5.07E-06
defense response to bacterium (GO:0042742)	93	35	5.95	5.88	1.26E-14	3.37E-12
positive regulation of immunoglobulin production (GO:0002639)	24	9	1.54	5.86	1.02E-04	2.99E-03
regulation of superoxide anion generation (GO:0032928)	16	6	1.02	5.86	1.51E-03	2.73E-02
negative regulation of interleukin-6 production (GO:0032715)	24	9	1.54	5.86	1.02E-04	2.99E-03
neutrophil migration (GO:1990266)	32	12	2.05	5.86	7.23E-06	2.89E-04
defense response to Gram-negative bacterium (GO:0050829)	32	12	2.05	5.86	7.23E-06	2.88E-04
positive regulation of response to cytokine stimulus (GO:0060760)	32	12	2.05	5.86	7.23E-06	2.87E-04
response to interferon-gamma (GO:0034341)	73	27	4.67	5.78	1.93E-11	2.54E-09
adaptive immune response (GO:0002250)	119	44	7.62	5.78	7.68E-18	2.82E-15
detection of chemical stimulus (GO:0009593)	19	7	1.22	5.75	6.64E-04	1.39E-02
granulocyte migration (GO:0097530)	38	14	2.43	5.75	1.48E-06	6.60E-05
regulation of CD4-positive, alpha-beta T cell activation (GO:2000514)	30	11	1.92	5.73	2.07E-05	7.53E-04
regulation of interleukin-8 production (GO:0032677)	30	11	1.92	5.73	2.07E-05	7.51E-04
positive regulation of epithelial to mesenchymal transition (GO:0010718)	30	11	1.92	5.73	2.07E-05	7.49E-04
leukocyte mediated immunity (GO:0002443)	82	30	5.25	5.71	1.82E-12	3.25E-10
regulation of superoxide metabolic process (GO:0090322)	22	8	1.41	5.68	2.95E-04	7.11E-03
regulation of interleukin-1 secretion (GO:0050704)	22	8	1.41	5.68	2.95E-04	7.09E-03
positive regulation of myeloid leukocyte mediated immunity (GO:0002888)	22	8	1.41	5.68	2.95E-04	7.08E-03
regulation of T cell mediated immunity (GO:0002709)	36	13	2.3	5.64	4.21E-06	1.78E-04
regulation of platelet activation (GO:0010543)	25	9	1.6	5.62	1.32E-04	3.71E-03
positive regulation of alpha-beta T cell differentiation (GO:0046638)	28	10	1.79	5.58	5.89E-05	1.84E-03
leukocyte chemotaxis (GO:0030595)	59	21	3.78	5.56	5.94E-09	4.50E-07
regulation of B cell differentiation (GO:0045577)	17	6	1.09	5.51	1.94E-03	3.39E-02
prostaglandin metabolic process (GO:0006693)	17	6	1.09	5.51	1.94E-03	3.39E-02
prostanoid metabolic process (GO:0006692)	17	6	1.09	5.51	1.94E-03	3.38E-02
lymphocyte chemotaxis (GO:0048247)	17	6	1.09	5.51	1.94E-03	3.38E-02
positive regulation of cell killing (GO:0031343)	34	12	2.18	5.51	1.19E-05	4.50E-04
regulation of glial cell migration (GO:1903975)	17	6	1.09	5.51	1.94E-03	3.37E-02
regulation of alpha-beta T cell activation (GO:0046634)	54	19	3.46	5.5	3.67E-08	2.39E-06
regulation of interleukin-6 production (GO:0032675)	74	26	4.74	5.49	1.15E-10	1.39E-08
positive regulation of cytokine biosynthetic process (GO:0042108)	37	13	2.37	5.49	5.39E-06	2.24E-04
inflammatory response (GO:0006954)	205	72	13.12	5.49	1.71E-27	1.32E-24
regulation of T cell apoptotic process (GO:0070232)	20	7	1.28	5.47	8.51E-04	1.71E-02
regulation of natural killer cell mediated cytotoxicity (GO:0042269)	20	7	1.28	5.47	8.51E-04	1.71E-02
regulation of humoral immune response (GO:0002920)	20	7	1.28	5.47	8.51E-04	1.71E-02
regulation of natural killer cell mediated immunity (GO:0002715)	20	7	1.28	5.47	8.51E-04	1.71E-02
positive regulation of inflammatory response (GO:0050729)	72	25	4.61	5.42	3.22E-10	3.35E-08
regulation of cell killing (GO:0031341)	49	17	3.14	5.42	2.26E-07	1.22E-05
regulation of mononuclear cell migration (GO:0071675)	26	9	1.66	5.41	1.68E-04	4.49E-03
positive regulation of nitric oxide metabolic process (GO:1904407)	26	9	1.66	5.41	1.68E-04	4.49E-03
T cell activation involved in immune response (GO:0002286)	29	10	1.86	5.39	7.50E-05	2.28E-03
regulation of lymphocyte apoptotic process (GO:0070228)	32	11	2.05	5.37	3.37E-05	1.14E-03
regulation of myeloid leukocyte mediated immunity (GO:0002886)	32	11	2.05	5.37	3.37E-05	1.14E-03
positive regulation of lymphocyte mediated immunity (GO:0002708)	56	19	3.59	5.3	5.90E-08	3.71E-06
positive regulation of tumor necrosis factor production (GO:0032760)	59	20	3.78	5.29	2.68E-08	1.83E-06
positive regulation of tumor necrosis factor superfamily cytokine production (GO:1903557)	59	20	3.78	5.29	2.68E-08	1.82E-06
positive regulation of lymphocyte differentiation (GO:0045621)	60	20	3.84	5.21	3.37E-08	2.23E-06
regulation of neutrophil migration (GO:1902622)	21	7	1.34	5.21	1.08E-03	2.07E-02
positive regulation of cytokine-mediated signaling pathway (GO:0001961)	27	9	1.73	5.21	2.12E-04	5.52E-03
negative regulation of endothelial cell proliferation (GO:0001937)	24	8	1.54	5.21	4.76E-04	1.06E-02
cell killing (GO:0001906)	33	11	2.11	5.21	4.25E-05	1.41E-03
positive regulation of CD4-positive, alpha-beta T cell activation (GO:2000516)	18	6	1.15	5.21	2.45E-03	4.11E-02
positive regulation of natural killer cell activation (GO:0032816)	18	6	1.15	5.21	2.45E-03	4.11E-02
acetylcholine receptor signaling pathway (GO:0095500)	21	7	1.34	5.21	1.08E-03	2.07E-02
positive regulation of interleukin-12 production (GO:0032735)	18	6	1.15	5.21	2.45E-03	4.10E-02
positive regulation of chemokine production (GO:0032722)	33	11	2.11	5.21	4.25E-05	1.41E-03
astrocyte development (GO:0014002)	21	7	1.34	5.21	1.08E-03	2.07E-02
regulation of leukocyte apoptotic process (GO:2000106)	54	18	3.46	5.21	1.64E-07	9.33E-06
leukocyte proliferation (GO:0070661)	48	16	3.07	5.21	7.97E-07	3.73E-05
lipopolysaccharide-mediated signaling pathway (GO:0031663)	24	8	1.54	5.21	4.76E-04	1.06E-02
negative regulation of immune response (GO:0050777)	81	27	5.19	5.21	1.34E-10	1.61E-08
negative regulation of cytokine secretion (GO:0050710)	30	10	1.92	5.21	9.47E-05	2.81E-03
regulation of adaptive immune response based on somatic recombination of immune receptors built from immunoglobulin superfamily domains (GO:0002822)	81	27	5.19	5.21	1.34E-10	1.59E-08
regulation of cytokine production involved in immune response (GO:0002718)	45	15	2.88	5.21	1.76E-06	7.72E-05
immune effector process (GO:0002252)	229	76	14.66	5.18	1.07E-27	9.37E-25
leukocyte activation involved in immune response (GO:0002366)	82	27	5.25	5.14	1.68E-10	1.93E-08
positive regulation of T cell differentiation (GO:0045582)	52	17	3.33	5.11	4.53E-07	2.28E-05
regulation of adaptive immune response (GO:0002819)	89	29	5.7	5.09	4.32E-11	5.43E-09
regulation of lymphocyte mediated immunity (GO:0002706)	77	25	4.93	5.07	1.02E-09	9.06E-08
negative regulation of mononuclear cell proliferation (GO:0032945)	37	12	2.37	5.07	2.40E-05	8.59E-04
negative regulation of lymphocyte proliferation (GO:0050672)	37	12	2.37	5.07	2.40E-05	8.57E-04
positive regulation of myeloid leukocyte differentiation (GO:0002763)	37	12	2.37	5.07	2.40E-05	8.55E-04
regulation of alpha-beta T cell differentiation (GO:0046637)	34	11	2.18	5.05	5.32E-05	1.69E-03
negative regulation of innate immune response (GO:0045824)	34	11	2.18	5.05	5.32E-05	1.69E-03
leukocyte migration (GO:0050900)	96	31	6.15	5.04	1.11E-11	1.58E-09
regulation of collagen metabolic process (GO:0010712)	31	10	1.98	5.04	1.19E-04	3.41E-03
negative regulation of T cell proliferation (GO:0042130)	31	10	1.98	5.04	1.19E-04	3.41E-03
regulation of immunoglobulin mediated immune response (GO:0002889)	28	9	1.79	5.02	2.65E-04	6.55E-03
regulation of B cell mediated immunity (GO:0002712)	28	9	1.79	5.02	2.65E-04	6.54E-03
positive regulation of production of molecular mediator of immune response (GO:0002702)	56	18	3.59	5.02	2.56E-07	1.37E-05
positive regulation of nitric oxide biosynthetic process (GO:0045429)	25	8	1.6	5	5.96E-04	1.28E-02
T cell selection (GO:0045058)	25	8	1.6	5	5.96E-04	1.28E-02
response to ischemia (GO:0002931)	25	8	1.6	5	5.96E-04	1.27E-02
T cell proliferation (GO:0042098)	25	8	1.6	5	5.96E-04	1.27E-02
regulation of chemokine production (GO:0032642)	44	14	2.82	4.97	6.08E-06	2.47E-04
positive regulation of tyrosine phosphorylation of STAT protein (GO:0042531)	22	7	1.41	4.97	1.35E-03	2.49E-02
negative regulation of adaptive immune response (GO:0002820)	22	7	1.41	4.97	1.35E-03	2.49E-02
cell activation involved in immune response (GO:0002263)	85	27	5.44	4.96	3.26E-10	3.34E-08
pattern recognition receptor signaling pathway (GO:0002221)	41	13	2.62	4.95	1.35E-05	5.02E-04
innate immune response-activating signal transduction (GO:0002758)	41	13	2.62	4.95	1.35E-05	5.01E-04
regulation of T cell proliferation (GO:0042129)	79	25	5.06	4.94	1.58E-09	1.35E-07
retinoid metabolic process (GO:0001523)	19	6	1.22	4.93	3.07E-03	4.86E-02
negative regulation of adaptive immune response based on somatic recombination of immune receptors built from immunoglobulin superfamily domains (GO:0002823)	19	6	1.22	4.93	3.07E-03	4.85E-02
humoral immune response (GO:0006959)	54	17	3.46	4.92	7.02E-07	3.35E-05
coagulation (GO:0050817)	54	17	3.46	4.92	7.02E-07	3.34E-05
blood coagulation (GO:0007596)	54	17	3.46	4.92	7.02E-07	3.33E-05
positive regulation of leukocyte cell-cell adhesion (GO:1903039)	105	33	6.72	4.91	4.37E-12	7.17E-10
myeloid leukocyte migration (GO:0097529)	51	16	3.27	4.9	1.55E-06	6.83E-05
toll-like receptor signaling pathway (GO:0002224)	32	10	2.05	4.88	1.47E-04	4.08E-03
positive regulation of cytokine production involved in immune response (GO:0002720)	32	10	2.05	4.88	1.47E-04	4.07E-03
positive regulation of leukocyte differentiation (GO:1902107)	93	29	5.95	4.87	1.03E-10	1.26E-08
positive regulation of T cell proliferation (GO:0042102)	45	14	2.88	4.86	7.54E-06	2.99E-04
regulation of leukocyte mediated immunity (GO:0002703)	107	33	6.85	4.82	6.68E-12	1.00E-09
regulation of collagen biosynthetic process (GO:0032965)	26	8	1.66	4.81	7.39E-04	1.51E-02
regulation of interleukin-12 production (GO:0032655)	26	8	1.66	4.81	7.39E-04	1.51E-02
negative regulation of leukocyte proliferation (GO:0070664)	39	12	2.5	4.81	3.69E-05	1.23E-03
defense response to other organism (GO:0098542)	362	111	23.18	4.79	7.09E-38	1.41E-34
regulation of mononuclear cell proliferation (GO:0032944)	108	33	6.91	4.77	8.23E-12	1.21E-09
regulation of natural killer cell activation (GO:0032814)	23	7	1.47	4.75	1.67E-03	2.99E-02
cytokine secretion (GO:0050663)	23	7	1.47	4.75	1.67E-03	2.99E-02
regulation of CD4-positive, alpha-beta T cell differentiation (GO:0043370)	23	7	1.47	4.75	1.67E-03	2.98E-02
cellular response to acetylcholine (GO:1905145)	23	7	1.47	4.75	1.67E-03	2.98E-02
response to acetylcholine (GO:1905144)	23	7	1.47	4.75	1.67E-03	2.98E-02
regulation of cytokine production involved in inflammatory response (GO:1900015)	23	7	1.47	4.75	1.67E-03	2.97E-02
hemostasis (GO:0007599)	56	17	3.59	4.74	1.07E-06	4.88E-05
regulation of production of molecular mediator of immune response (GO:0002700)	76	23	4.87	4.73	1.44E-08	1.02E-06
positive regulation of phagocytosis (GO:0050766)	43	13	2.75	4.72	2.05E-05	7.50E-04
regulation of tumor necrosis factor production (GO:0032680)	96	29	6.15	4.72	1.93E-10	2.16E-08
regulation of tumor necrosis factor superfamily cytokine production (GO:1903555)	96	29	6.15	4.72	1.93E-10	2.14E-08
innate immune response (GO:0045087)	265	80	16.97	4.72	7.43E-27	5.45E-24
regulation of lymphocyte proliferation (GO:0050670)	106	32	6.79	4.72	2.23E-11	2.88E-09
positive regulation of leukocyte mediated immunity (GO:0002705)	73	22	4.67	4.71	3.16E-08	2.11E-06
regulation of leukocyte proliferation (GO:0070663)	113	34	7.23	4.7	5.64E-12	8.56E-10
activation of innate immune response (GO:0002218)	57	17	3.65	4.66	1.31E-06	5.91E-05
phagocytosis, engulfment (GO:0006911)	27	8	1.73	4.63	9.08E-04	1.80E-02
iron ion transport (GO:0006826)	27	8	1.73	4.63	9.08E-04	1.80E-02
cellular response to interferon-gamma (GO:0071346)	61	18	3.91	4.61	7.31E-07	3.45E-05
regulation of macrophage activation (GO:0043030)	34	10	2.18	4.59	2.23E-04	5.67E-03
positive regulation of receptor signaling pathway via JAK-STAT (GO:0046427)	34	10	2.18	4.59	2.23E-04	5.65E-03
defense response to virus (GO:0051607)	92	27	5.89	4.58	1.39E-09	1.21E-07
negative regulation of immune effector process (GO:0002698)	75	22	4.8	4.58	4.72E-08	3.02E-06
response to virus (GO:0009615)	116	34	7.43	4.58	1.03E-11	1.50E-09
cell chemotaxis (GO:0060326)	89	26	5.7	4.56	3.05E-09	2.46E-07
positive regulation of angiogenesis (GO:0045766)	96	28	6.15	4.56	7.76E-10	7.31E-08
regulation of endothelial cell differentiation (GO:0045601)	24	7	1.54	4.56	2.04E-03	3.48E-02
cellular extravasation (GO:0045123)	24	7	1.54	4.56	2.04E-03	3.48E-02
positive regulation of T cell activation (GO:0050870)	96	28	6.15	4.56	7.76E-10	7.26E-08
immune response (GO:0006955)	453	132	29	4.55	2.67E-43	1.24E-39
alpha-beta T cell activation (GO:0046631)	31	9	1.98	4.53	4.96E-04	1.09E-02
positive regulation of mononuclear cell proliferation (GO:0032946)	69	20	4.42	4.53	2.26E-07	1.23E-05
positive regulation of immune effector process (GO:0002699)	125	36	8	4.5	3.86E-12	6.57E-10
positive regulation of leukocyte proliferation (GO:0070665)	73	21	4.67	4.49	1.26E-07	7.34E-06
defense response (GO:0006952)	526	151	33.67	4.48	2.95E-49	2.06E-45
activation of immune response (GO:0002253)	129	37	8.26	4.48	2.14E-12	3.77E-10
lymphocyte activation involved in immune response (GO:0002285)	56	16	3.59	4.46	4.27E-06	1.80E-04
positive regulation of leukocyte migration (GO:0002687)	77	22	4.93	4.46	6.99E-08	4.27E-06
regulation of immunoglobulin production (GO:0002637)	35	10	2.24	4.46	2.71E-04	6.68E-03
cellular hormone metabolic process (GO:0034754)	35	10	2.24	4.46	2.71E-04	6.67E-03
positive regulation of lymphocyte proliferation (GO:0050671)	67	19	4.29	4.43	6.00E-07	2.93E-05
positive regulation of myeloid cell differentiation (GO:0045639)	60	17	3.84	4.43	2.37E-06	1.03E-04
response to bacterium (GO:0009617)	283	80	18.12	4.42	2.74E-25	1.74E-22
osteoclast differentiation (GO:0030316)	32	9	2.05	4.39	6.02E-04	1.28E-02
regulation of cytokine secretion (GO:0050707)	107	30	6.85	4.38	4.25E-10	4.18E-08
myeloid leukocyte mediated immunity (GO:0002444)	25	7	1.6	4.37	2.48E-03	4.14E-02
homeostasis of number of cells within a tissue (GO:0048873)	25	7	1.6	4.37	2.48E-03	4.14E-02
negative regulation of lymphocyte activation (GO:0051250)	75	21	4.8	4.37	1.84E-07	1.03E-05
muscle organ morphogenesis (GO:0048644)	36	10	2.3	4.34	3.28E-04	7.67E-03
regulation of lymphocyte differentiation (GO:0045619)	94	26	6.02	4.32	7.96E-09	5.85E-07
glomerulus development (GO:0032835)	29	8	1.86	4.31	1.34E-03	2.48E-02
negative regulation of T cell activation (GO:0050868)	58	16	3.71	4.31	6.24E-06	2.53E-04
positive regulation of cytokine production (GO:0001819)	225	62	14.4	4.3	2.81E-19	1.26E-16
phagocytosis (GO:0006909)	80	22	5.12	4.3	1.23E-07	7.21E-06
regulation of interferon-gamma production (GO:0032649)	40	11	2.56	4.3	1.80E-04	4.73E-03
positive regulation of cell activation (GO:0050867)	179	49	11.46	4.28	2.35E-15	7.46E-13
cellular response to lipopolysaccharide (GO:0071222)	95	26	6.08	4.27	9.57E-09	6.92E-07
cellular response to molecule of bacterial origin (GO:0071219)	99	27	6.34	4.26	5.29E-09	4.03E-07
postsynaptic signal transduction (GO:0098926)	33	9	2.11	4.26	7.26E-04	1.50E-02
positive regulation of leukocyte activation (GO:0002696)	165	45	10.56	4.26	3.80E-14	8.98E-12
positive regulation of cell-cell adhesion (GO:0022409)	133	36	8.51	4.23	1.74E-11	2.35E-09
positive regulation of receptor signaling pathway via STAT (GO:1904894)	37	10	2.37	4.22	3.95E-04	8.99E-03
negative regulation of wound healing (GO:0061045)	37	10	2.37	4.22	3.95E-04	8.98E-03
regulation of inflammatory response (GO:0050727)	178	48	11.4	4.21	7.45E-15	2.21E-12
positive regulation of lymphocyte activation (GO:0051251)	141	38	9.03	4.21	5.25E-12	8.15E-10
regulation of leukocyte degranulation (GO:0043300)	26	7	1.66	4.21	2.99E-03	4.84E-02
lymphocyte migration (GO:0072676)	26	7	1.66	4.21	2.99E-03	4.83E-02
mononuclear cell proliferation (GO:0032943)	41	11	2.62	4.19	2.16E-04	5.59E-03
regulation of myeloid leukocyte differentiation (GO:0002761)	71	19	4.55	4.18	1.26E-06	5.70E-05
regulation of leukocyte differentiation (GO:1902105)	157	42	10.05	4.18	4.77E-13	9.24E-11
positive regulation of wound healing (GO:0090303)	30	8	1.92	4.17	1.61E-03	2.90E-02
positive regulation of hemopoiesis (GO:1903708)	120	32	7.68	4.17	3.24E-10	3.35E-08
regulation of response to cytokine stimulus (GO:0060759)	75	20	4.8	4.17	6.94E-07	3.33E-05
negative regulation of peptidase activity (GO:0010466)	105	28	6.72	4.17	4.19E-09	3.27E-07
negative regulation of leukocyte activation (GO:0002695)	94	25	6.02	4.15	2.98E-08	2.00E-06
positive regulation of cytokine secretion (GO:0050715)	79	21	5.06	4.15	3.83E-07	1.94E-05
positive regulation of defense response (GO:0031349)	166	44	10.63	4.14	1.71E-13	3.56E-11
muscle tissue morphogenesis (GO:0060415)	34	9	2.18	4.13	8.70E-04	1.74E-02
negative regulation of tumor necrosis factor production (GO:0032720)	34	9	2.18	4.13	8.70E-04	1.73E-02
regulation of extrinsic apoptotic signaling pathway via death domain receptors (GO:1902041)	34	9	2.18	4.13	8.70E-04	1.73E-02
negative regulation of tumor necrosis factor superfamily cytokine production (GO:1903556)	34	9	2.18	4.13	8.70E-04	1.73E-02
positive regulation of vasculature development (GO:1904018)	110	29	7.04	4.12	2.76E-09	2.24E-07
regulation of cytokine biosynthetic process (GO:0042035)	57	15	3.65	4.11	1.95E-05	7.15E-04
reactive oxygen species metabolic process (GO:0072593)	61	16	3.91	4.1	1.07E-05	4.08E-04
regulation of leukocyte cell-cell adhesion (GO:1903037)	145	38	9.28	4.09	1.07E-11	1.54E-09
response to other organism (GO:0051707)	532	139	34.06	4.08	3.84E-41	1.34E-37
response to external biotic stimulus (GO:0043207)	532	139	34.06	4.08	3.84E-41	1.07E-37
wound healing (GO:0042060)	150	39	9.6	4.06	6.98E-12	1.04E-09
regulation of T cell differentiation (GO:0045580)	77	20	4.93	4.06	9.86E-07	4.52E-05
negative regulation of cell activation (GO:0050866)	108	28	6.91	4.05	7.08E-09	5.29E-07
regulation of leukocyte migration (GO:0002685)	108	28	6.91	4.05	7.08E-09	5.26E-07
cardiac muscle tissue morphogenesis (GO:0055008)	31	8	1.98	4.03	1.92E-03	3.37E-02
regulation of tyrosine phosphorylation of STAT protein (GO:0042509)	31	8	1.98	4.03	1.92E-03	3.36E-02
leukocyte activation (GO:0045321)	256	66	16.39	4.03	3.49E-19	1.48E-16
response to wounding (GO:0009611)	202	52	12.93	4.02	2.69E-15	8.33E-13
regulation of immune effector process (GO:0002697)	210	54	13.44	4.02	7.94E-16	2.64E-13
icosanoid metabolic process (GO:0006690)	39	10	2.5	4.01	5.62E-04	1.22E-02
positive regulation of response to wounding (GO:1903036)	43	11	2.75	4	3.06E-04	7.32E-03
antibiotic metabolic process (GO:0016999)	43	11	2.75	4	3.06E-04	7.31E-03
renal system process (GO:0003014)	47	12	3.01	3.99	1.67E-04	4.49E-03
response to molecule of bacterial origin (GO:0002237)	149	38	9.54	3.98	2.13E-11	2.77E-09
positive regulation of immune response (GO:0050778)	263	67	16.84	3.98	3.14E-19	1.37E-16
response to biotic stimulus (GO:0009607)	547	139	35.02	3.97	5.51E-40	1.28E-36
positive regulation of reactive oxygen species metabolic process (GO:2000379)	67	17	4.29	3.96	8.30E-06	3.28E-04
cell activation (GO:0001775)	300	76	19.21	3.96	1.35E-21	6.71E-19
regulation of wound healing (GO:0061041)	79	20	5.06	3.95	1.38E-06	6.21E-05
positive regulation of response to external stimulus (GO:0032103)	243	61	15.56	3.92	2.52E-17	8.80E-15
regulation of cytokine-mediated signaling pathway (GO:0001959)	68	17	4.35	3.9	9.80E-06	3.76E-04
regulation of erythrocyte differentiation (GO:0045646)	36	9	2.3	3.9	1.23E-03	2.33E-02
negative regulation of leukocyte cell-cell adhesion (GO:1903038)	64	16	4.1	3.9	1.78E-05	6.57E-04
cellular response to interleukin-1 (GO:0071347)	40	10	2.56	3.9	6.66E-04	1.39E-02
positive regulation of type I interferon production (GO:0032481)	36	9	2.3	3.9	1.23E-03	2.33E-02
regulation of phagocytosis (GO:0050764)	60	15	3.84	3.9	3.25E-05	1.12E-03
positive regulation of peptidyl-tyrosine phosphorylation (GO:0050731)	108	27	6.91	3.9	2.52E-08	1.73E-06
negative regulation of endopeptidase activity (GO:0010951)	84	21	5.38	3.9	9.01E-07	4.18E-05
lymphocyte proliferation (GO:0046651)	40	10	2.56	3.9	6.66E-04	1.39E-02
trabecula morphogenesis (GO:0061383)	36	9	2.3	3.9	1.23E-03	2.33E-02
positive regulation of reactive oxygen species biosynthetic process (GO:1903428)	36	9	2.3	3.9	1.23E-03	2.32E-02
T cell activation (GO:0042110)	133	33	8.51	3.88	8.27E-10	7.69E-08
positive regulation of response to biotic stimulus (GO:0002833)	113	28	7.23	3.87	1.64E-08	1.15E-06
response to lipopolysaccharide (GO:0032496)	142	35	9.09	3.85	2.94E-10	3.11E-08
regulation of B cell activation (GO:0050864)	65	16	4.16	3.84	2.10E-05	7.59E-04
positive regulation of immune system process (GO:0002684)	451	111	28.87	3.84	1.38E-30	1.60E-27
immune response-regulating signaling pathway (GO:0002764)	102	25	6.53	3.83	1.15E-07	6.81E-06
regulation of nitric oxide biosynthetic process (GO:0045428)	37	9	2.37	3.8	1.45E-03	2.63E-02
astrocyte differentiation (GO:0048708)	37	9	2.37	3.8	1.45E-03	2.63E-02
positive regulation of protein kinase B signaling (GO:0051897)	66	16	4.23	3.79	2.47E-05	8.76E-04
regulation of B cell proliferation (GO:0030888)	33	8	2.11	3.79	2.68E-03	4.38E-02
negative regulation of epithelial cell apoptotic process (GO:1904036)	33	8	2.11	3.79	2.68E-03	4.37E-02
regulation of cytokine production (GO:0001817)	363	88	23.24	3.79	8.07E-24	4.69E-21
regulation of immune response (GO:0050776)	376	91	24.07	3.78	1.39E-24	8.46E-22
cellular response to biotic stimulus (GO:0071216)	112	27	7.17	3.77	4.81E-08	3.06E-06
negative regulation of leukocyte differentiation (GO:1902106)	54	13	3.46	3.76	1.49E-04	4.12E-03
positive regulation of smooth muscle cell proliferation (GO:0048661)	79	19	5.06	3.76	4.82E-06	2.02E-04
positive regulation of innate immune response (GO:0045089)	100	24	6.4	3.75	2.87E-07	1.51E-05
regulation of angiogenesis (GO:0045765)	171	41	10.95	3.75	1.78E-11	2.39E-09
negative regulation of cytokine production (GO:0001818)	138	33	8.83	3.74	1.84E-09	1.54E-07
integrin-mediated signaling pathway (GO:0007229)	42	10	2.69	3.72	9.20E-04	1.82E-02
positive regulation of gliogenesis (GO:0014015)	63	15	4.03	3.72	5.26E-05	1.67E-03
cytokine production (GO:0001816)	80	19	5.12	3.71	5.63E-06	2.32E-04
immune response-activating signal transduction (GO:0002757)	97	23	6.21	3.7	6.08E-07	2.94E-05
regulation of cell activation (GO:0050865)	297	70	19.01	3.68	1.74E-18	7.13E-16
myeloid leukocyte differentiation (GO:0002573)	68	16	4.35	3.68	3.37E-05	1.14E-03
negative regulation of response to wounding (GO:1903035)	51	12	3.27	3.68	3.19E-04	7.60E-03
regulation of defense response (GO:0031347)	336	79	21.51	3.67	1.00E-20	4.82E-18
regulation of T cell activation (GO:0050863)	149	35	9.54	3.67	8.86E-10	8.18E-08
regulation of body fluid levels (GO:0050878)	162	38	10.37	3.66	1.72E-10	1.95E-08
regulation of leukocyte activation (GO:0002694)	266	62	17.03	3.64	2.83E-16	9.63E-14
regulation of innate immune response (GO:0045088)	159	37	10.18	3.63	3.63E-10	3.65E-08
regulation of lymphocyte activation (GO:0051249)	212	49	13.57	3.61	5.72E-13	1.09E-10
regulation of bone mineralization (GO:0030500)	39	9	2.5	3.6	1.98E-03	3.42E-02
regulation of epithelial to mesenchymal transition (GO:0010717)	52	12	3.33	3.6	3.72E-04	8.58E-03
T cell differentiation (GO:0030217)	83	19	5.31	3.58	8.88E-06	3.46E-04
immune system process (GO:0002376)	953	218	61.01	3.57	1.13E-58	1.58E-54
organic hydroxy compound transport (GO:0015850)	57	13	3.65	3.56	2.37E-04	5.96E-03
regulation of peptidase activity (GO:0052547)	215	49	13.76	3.56	8.95E-13	1.66E-10
regulation of response to biotic stimulus (GO:0002831)	202	46	12.93	3.56	4.70E-12	7.53E-10
cytokine-mediated signaling pathway (GO:0019221)	132	30	8.45	3.55	2.72E-08	1.84E-06
negative regulation of response to biotic stimulus (GO:0002832)	53	12	3.39	3.54	4.32E-04	9.65E-03
regulation of vasculature development (GO:1901342)	195	44	12.48	3.52	1.81E-11	2.40E-09
regulation of protein processing (GO:0070613)	40	9	2.56	3.51	2.30E-03	3.88E-02
negative regulation of sequestering of calcium ion (GO:0051283)	40	9	2.56	3.51	2.30E-03	3.87E-02
extracellular structure organization (GO:0043062)	120	27	7.68	3.51	1.61E-07	9.29E-06
extracellular matrix organization (GO:0030198)	120	27	7.68	3.51	1.61E-07	9.25E-06
regulation of protein maturation (GO:1903317)	40	9	2.56	3.51	2.30E-03	3.87E-02
modification of morphology or physiology of other organism (GO:0035821)	76	17	4.87	3.49	3.37E-05	1.14E-03
regulation of response to wounding (GO:1903034)	108	24	6.91	3.47	9.50E-07	4.37E-05
fatty acid derivative metabolic process (GO:1901568)	54	12	3.46	3.47	4.99E-04	1.10E-02
aminoglycan metabolic process (GO:0006022)	54	12	3.46	3.47	4.99E-04	1.10E-02
positive regulation of receptor-mediated endocytosis (GO:0048260)	45	10	2.88	3.47	1.44E-03	2.64E-02
drug catabolic process (GO:0042737)	54	12	3.46	3.47	4.99E-04	1.09E-02
glycosaminoglycan metabolic process (GO:0030203)	45	10	2.88	3.47	1.44E-03	2.64E-02
positive regulation of cell adhesion (GO:0045785)	250	55	16.01	3.44	1.17E-13	2.48E-11
positive regulation of endocytosis (GO:0045807)	91	20	5.83	3.43	8.75E-06	3.42E-04
lymphocyte activation (GO:0046649)	205	45	13.12	3.43	2.34E-11	3.00E-09
regulation of myeloid cell differentiation (GO:0045637)	123	27	7.87	3.43	2.47E-07	1.33E-05
positive regulation of lipid transport (GO:0032370)	41	9	2.62	3.43	2.65E-03	4.34E-02
regulation of response to external stimulus (GO:0032101)	521	114	33.35	3.42	1.51E-27	1.24E-24
negative regulation of immune system process (GO:0002683)	247	54	15.81	3.41	2.47E-13	5.00E-11
negative regulation of extrinsic apoptotic signaling pathway (GO:2001237)	69	15	4.42	3.4	1.27E-04	3.63E-03
positive regulation of B cell activation (GO:0050871)	46	10	2.94	3.4	1.67E-03	3.00E-02
regulation of hemopoiesis (GO:1903706)	226	49	14.47	3.39	4.32E-12	7.18E-10
response to interleukin-1 (GO:0070555)	51	11	3.27	3.37	1.05E-03	2.03E-02
iron ion homeostasis (GO:0055072)	51	11	3.27	3.37	1.05E-03	2.03E-02
regulation of receptor signaling pathway via JAK-STAT (GO:0046425)	65	14	4.16	3.36	2.31E-04	5.82E-03
regulation of immune system process (GO:0002682)	693	148	44.37	3.34	3.62E-35	5.60E-32
regulation of epithelial cell apoptotic process (GO:1904035)	61	13	3.91	3.33	4.18E-04	9.48E-03
positive regulation of leukocyte chemotaxis (GO:0002690)	47	10	3.01	3.32	1.91E-03	3.36E-02
regeneration (GO:0031099)	66	14	4.23	3.31	2.64E-04	6.58E-03
negative regulation of defense response (GO:0031348)	118	25	7.55	3.31	1.21E-06	5.50E-05
leukocyte differentiation (GO:0002521)	190	40	12.16	3.29	9.03E-10	8.24E-08
endothelium development (GO:0003158)	57	12	3.65	3.29	7.58E-04	1.54E-02
positive regulation of chemotaxis (GO:0050921)	81	17	5.19	3.28	6.74E-05	2.09E-03
negative regulation of blood vessel morphogenesis (GO:2000181)	67	14	4.29	3.26	3.02E-04	7.25E-03
regulation of endopeptidase activity (GO:0052548)	187	39	11.97	3.26	1.86E-09	1.54E-07
positive regulation of ERK1 and ERK2 cascade (GO:0070374)	116	24	7.43	3.23	2.83E-06	1.22E-04
regulation of leukocyte chemotaxis (GO:0002688)	58	12	3.71	3.23	8.66E-04	1.73E-02
regulation of biomineralization (GO:0110149)	49	10	3.14	3.19	2.50E-03	4.16E-02
regulation of biomineral tissue development (GO:0070167)	49	10	3.14	3.19	2.50E-03	4.16E-02
regulation of tissue remodeling (GO:0034103)	54	11	3.46	3.18	1.57E-03	2.83E-02
regulation of extrinsic apoptotic signaling pathway (GO:2001236)	108	22	6.91	3.18	9.05E-06	3.52E-04
regulation of smooth muscle cell proliferation (GO:0048660)	108	22	6.91	3.18	9.05E-06	3.51E-04
regulation of cell-cell adhesion (GO:0022407)	216	44	13.83	3.18	3.17E-10	3.32E-08
modification of morphology or physiology of other organism involved in symbiotic interaction (GO:0051817)	59	12	3.78	3.18	9.86E-04	1.93E-02
regulation of receptor signaling pathway via STAT (GO:1904892)	69	14	4.42	3.17	3.92E-04	8.96E-03
negative regulation of vasculature development (GO:1901343)	74	15	4.74	3.17	2.48E-04	6.23E-03
negative regulation of inflammatory response (GO:0050728)	74	15	4.74	3.17	2.48E-04	6.22E-03
lymphocyte differentiation (GO:0030098)	129	26	8.26	3.15	1.68E-06	7.38E-05
response to cytokine (GO:0034097)	447	90	28.62	3.14	1.28E-19	5.93E-17
negative regulation of angiogenesis (GO:0016525)	65	13	4.16	3.12	7.06E-04	1.46E-02
endothelial cell differentiation (GO:0045446)	50	10	3.2	3.12	2.84E-03	4.62E-02
vasculogenesis (GO:0001570)	50	10	3.2	3.12	2.84E-03	4.62E-02
regulation of endothelial cell proliferation (GO:0001936)	75	15	4.8	3.12	2.82E-04	6.87E-03
regulation of reactive oxygen species metabolic process (GO:2000377)	126	25	8.07	3.1	3.38E-06	1.45E-04
regulation of peptidyl-tyrosine phosphorylation (GO:0050730)	152	30	9.73	3.08	3.97E-07	2.01E-05
negative regulation of multi-organism process (GO:0043901)	122	24	7.81	3.07	6.02E-06	2.45E-04
response to organophosphorus (GO:0046683)	61	12	3.91	3.07	1.27E-03	2.39E-02
regulation of protein kinase B signaling (GO:0051896)	97	19	6.21	3.06	5.81E-05	1.83E-03
negative regulation of cell-cell adhesion (GO:0022408)	97	19	6.21	3.06	5.81E-05	1.82E-03
positive regulation of cell-substrate adhesion (GO:0010811)	87	17	5.57	3.05	1.44E-04	4.04E-03
positive regulation of cell migration (GO:0030335)	360	70	23.05	3.04	9.80E-15	2.74E-12
positive regulation of cell motility (GO:2000147)	366	70	23.43	2.99	2.01E-14	5.10E-12
positive regulation of protein secretion (GO:0050714)	173	33	11.08	2.98	2.08E-07	1.14E-05
positive regulation of ossification (GO:0045778)	63	12	4.03	2.98	1.62E-03	2.91E-02
glial cell development (GO:0021782)	84	16	5.38	2.98	2.89E-04	7.05E-03
immune response-regulating cell surface receptor signaling pathway (GO:0002768)	63	12	4.03	2.98	1.62E-03	2.91E-02
positive regulation of epithelial cell migration (GO:0010634)	100	19	6.4	2.97	8.31E-05	2.48E-03
regulation of blood vessel endothelial cell migration (GO:0043535)	58	11	3.71	2.96	2.57E-03	4.26E-02
cellular response to cytokine stimulus (GO:0071345)	385	73	24.65	2.96	7.77E-15	2.26E-12
cellular response to transforming growth factor beta stimulus (GO:0071560)	85	16	5.44	2.94	3.25E-04	7.63E-03
positive regulation of cellular component movement (GO:0051272)	378	71	24.2	2.93	2.84E-14	6.83E-12
negative regulation of hemopoiesis (GO:1903707)	80	15	5.12	2.93	5.13E-04	1.12E-02
positive regulation of endothelial cell migration (GO:0010595)	64	12	4.1	2.93	1.82E-03	3.20E-02
positive regulation of locomotion (GO:0040017)	387	72	24.78	2.91	2.80E-14	6.86E-12
negative regulation of protein secretion (GO:0050709)	81	15	5.19	2.89	5.75E-04	1.24E-02
positive regulation of peptidase activity (GO:0010952)	108	20	6.91	2.89	7.44E-05	2.27E-03
regulation of ERK1 and ERK2 cascade (GO:0070372)	173	32	11.08	2.89	5.80E-07	2.86E-05
angiogenesis (GO:0001525)	184	34	11.78	2.89	2.63E-07	1.39E-05
negative regulation of proteolysis (GO:0045861)	184	34	11.78	2.89	2.63E-07	1.38E-05
positive regulation of I-kappaB kinase/NF-kappaB signaling (GO:0043123)	65	12	4.16	2.88	2.04E-03	3.52E-02
negative regulation of cell adhesion (GO:0007162)	168	31	10.76	2.88	9.10E-07	4.21E-05
receptor-mediated endocytosis (GO:0006898)	103	19	6.59	2.88	1.17E-04	3.37E-03
positive regulation of peptide secretion (GO:0002793)	185	34	11.84	2.87	2.93E-07	1.53E-05
negative regulation of response to external stimulus (GO:0032102)	208	38	13.32	2.85	6.70E-08	4.17E-06
response to transforming growth factor beta (GO:0071559)	88	16	5.63	2.84	4.56E-04	1.02E-02
positive regulation of transmembrane receptor protein serine/threonine kinase signaling pathway (GO:0090100)	66	12	4.23	2.84	2.28E-03	3.86E-02
hormone metabolic process (GO:0042445)	77	14	4.93	2.84	1.02E-03	1.97E-02
protein processing (GO:0016485)	94	17	6.02	2.82	3.23E-04	7.66E-03
positive regulation of multi-organism process (GO:0043902)	206	37	13.19	2.81	1.46E-07	8.44E-06
regulation of multi-organism process (GO:0043900)	351	63	22.47	2.8	5.14E-12	8.15E-10
negative regulation of peptide secretion (GO:0002792)	84	15	5.38	2.79	8.01E-04	1.62E-02
response to alcohol (GO:0097305)	90	16	5.76	2.78	5.67E-04	1.22E-02
regulation of blood pressure (GO:0008217)	91	16	5.83	2.75	6.30E-04	1.33E-02
myeloid cell homeostasis (GO:0002262)	86	15	5.51	2.72	9.91E-04	1.93E-02
negative regulation of epithelial cell proliferation (GO:0050680)	86	15	5.51	2.72	9.91E-04	1.93E-02
detection of stimulus (GO:0051606)	75	13	4.8	2.71	2.21E-03	3.76E-02
blood vessel morphogenesis (GO:0048514)	251	43	16.07	2.68	5.59E-08	3.53E-06
cardiac chamber morphogenesis (GO:0003206)	76	13	4.87	2.67	2.45E-03	4.12E-02
response to tumor necrosis factor (GO:0034612)	82	14	5.25	2.67	1.73E-03	3.06E-02
response to external stimulus (GO:0009605)	1067	182	68.31	2.66	2.54E-32	3.55E-29
negative regulation of secretion by cell (GO:1903531)	129	22	8.26	2.66	9.73E-05	2.88E-03
myeloid cell differentiation (GO:0030099)	147	25	9.41	2.66	5.59E-05	1.76E-03
positive regulation of endopeptidase activity (GO:0010950)	100	17	6.4	2.66	6.06E-04	1.29E-02
regulation of cell adhesion (GO:0030155)	414	70	26.5	2.64	5.18E-12	8.12E-10
regulation of gliogenesis (GO:0014013)	101	17	6.47	2.63	6.69E-04	1.39E-02
blood vessel development (GO:0001568)	309	52	19.78	2.63	3.12E-09	2.50E-07
regulation of chemotaxis (GO:0050920)	125	21	8	2.62	2.77E-04	6.76E-03
positive regulation of cytosolic calcium ion concentration (GO:0007204)	137	23	8.77	2.62	1.29E-04	3.67E-03
negative regulation of secretion (GO:0051048)	137	23	8.77	2.62	1.29E-04	3.67E-03
multi-organism process (GO:0051704)	1064	178	68.12	2.61	1.34E-30	1.70E-27
regulation of sequestering of calcium ion (GO:0051282)	78	13	4.99	2.6	3.00E-03	4.84E-02
hemopoiesis (GO:0030097)	343	57	21.96	2.6	1.04E-09	9.20E-08
negative regulation of protein transport (GO:0051224)	121	20	7.75	2.58	4.37E-04	9.75E-03
morphogenesis of a branching epithelium (GO:0061138)	103	17	6.59	2.58	8.13E-04	1.64E-02
response to lipid (GO:0033993)	346	57	22.15	2.57	1.25E-09	1.09E-07
regulation of cell-substrate adhesion (GO:0010810)	146	24	9.35	2.57	1.04E-04	3.02E-03
vasculature development (GO:0001944)	331	54	21.19	2.55	4.58E-09	3.53E-07
branching morphogenesis of an epithelial tube (GO:0048754)	86	14	5.51	2.54	2.55E-03	4.24E-02
immune system development (GO:0002520)	394	64	25.22	2.54	1.56E-10	1.84E-08
cardiovascular system development (GO:0072358)	339	55	21.7	2.53	3.68E-09	2.94E-07
hematopoietic or lymphoid organ development (GO:0048534)	371	60	23.75	2.53	7.15E-10	6.83E-08
interspecies interaction between organisms (GO:0044419)	174	28	11.14	2.51	3.23E-05	1.11E-03
negative regulation of establishment of protein localization (GO:1904950)	125	20	8	2.5	5.34E-04	1.16E-02
negative regulation of cell population proliferation (GO:0008285)	401	64	25.67	2.49	3.62E-10	3.66E-08
regulation of protein secretion (GO:0050708)	276	44	17.67	2.49	2.40E-07	1.29E-05
regulation of cell migration (GO:0030334)	584	93	37.39	2.49	1.94E-14	5.02E-12
chemotaxis (GO:0006935)	264	42	16.9	2.48	4.93E-07	2.46E-05
apoptotic signaling pathway (GO:0097190)	176	28	11.27	2.48	3.77E-05	1.25E-03
regulation of cytosolic calcium ion concentration (GO:0051480)	164	26	10.5	2.48	7.61E-05	2.30E-03
regulation of endocytosis (GO:0030100)	164	26	10.5	2.48	7.61E-05	2.29E-03
regulation of cell motility (GO:2000145)	606	96	38.8	2.47	8.52E-15	2.42E-12
positive regulation of cell population proliferation (GO:0008284)	531	84	34	2.47	6.25E-13	1.18E-10
negative regulation of multicellular organismal process (GO:0051241)	750	118	48.02	2.46	8.45E-18	3.02E-15
taxis (GO:0042330)	267	42	17.09	2.46	6.01E-07	2.92E-05
positive regulation of MAPK cascade (GO:0043410)	299	47	19.14	2.46	1.19E-07	6.99E-06
positive regulation of secretion (GO:0051047)	295	46	18.89	2.44	1.98E-07	1.09E-05
negative regulation of hydrolase activity (GO:0051346)	212	33	13.57	2.43	1.42E-05	5.28E-04
homeostasis of number of cells (GO:0048872)	161	25	10.31	2.43	1.36E-04	3.83E-03
regulation of peptide secretion (GO:0002791)	290	45	18.57	2.42	4.68E-07	2.35E-05
regulation of response to stress (GO:0080134)	800	124	51.22	2.42	2.91E-18	1.13E-15
regulation of epithelial cell proliferation (GO:0050678)	213	33	13.64	2.42	1.50E-05	5.54E-04
morphogenesis of a branching structure (GO:0001763)	110	17	7.04	2.41	1.90E-03	3.35E-02
response to antibiotic (GO:0046677)	149	23	9.54	2.41	2.74E-04	6.72E-03
regulation of epithelial cell migration (GO:0010632)	149	23	9.54	2.41	2.74E-04	6.71E-03
positive regulation of multicellular organismal process (GO:0051240)	1121	173	71.77	2.41	5.65E-26	3.75E-23
transmembrane receptor protein serine/threonine kinase signaling pathway (GO:0007178)	104	16	6.66	2.4	2.74E-03	4.47E-02
regulation of I-kappaB kinase/NF-kappaB signaling (GO:0043122)	105	16	6.72	2.38	2.91E-03	4.71E-02
regulation of ossification (GO:0030278)	125	19	8	2.37	1.12E-03	2.16E-02
positive regulation of secretion by cell (GO:1903532)	278	42	17.8	2.36	1.78E-06	7.74E-05
intrinsic apoptotic signaling pathway (GO:0097193)	106	16	6.79	2.36	3.08E-03	4.87E-02
positive regulation of response to stimulus (GO:0048584)	1201	181	76.89	2.35	3.13E-26	2.18E-23
steroid metabolic process (GO:0008202)	113	17	7.23	2.35	2.29E-03	3.88E-02
regulation of locomotion (GO:0040012)	654	98	41.87	2.34	1.17E-13	2.52E-11
regulation of cellular component movement (GO:0051270)	661	99	42.32	2.34	8.46E-14	1.87E-11
response to reactive oxygen species (GO:0000302)	114	17	7.3	2.33	2.45E-03	4.11E-02
regulation of proteolysis (GO:0030162)	431	64	27.59	2.32	4.97E-09	3.81E-07
regulation of cysteine-type endopeptidase activity involved in apoptotic process (GO:0043281)	122	18	7.81	2.3	1.97E-03	3.41E-02
regulation of cysteine-type endopeptidase activity (GO:2000116)	136	20	8.71	2.3	1.72E-03	3.05E-02
cellular response to lipid (GO:0071396)	225	33	14.4	2.29	4.60E-05	1.51E-03
multicellular organismal homeostasis (GO:0048871)	157	23	10.05	2.29	6.54E-04	1.37E-02
symbiotic process (GO:0044403)	157	23	10.05	2.29	6.54E-04	1.37E-02
negative regulation of apoptotic signaling pathway (GO:2001234)	164	24	10.5	2.29	4.81E-04	1.06E-02
regulation of transmembrane receptor protein serine/threonine kinase signaling pathway (GO:0090092)	130	19	8.32	2.28	2.47E-03	4.13E-02
regulation of cell population proliferation (GO:0042127)	933	136	59.73	2.28	4.17E-18	1.57E-15
second-messenger-mediated signaling (GO:0019932)	131	19	8.39	2.27	2.55E-03	4.23E-02
cellular response to peptide (GO:1901653)	168	24	10.76	2.23	5.98E-04	1.27E-02
response to oxidative stress (GO:0006979)	239	34	15.3	2.22	4.78E-05	1.56E-03
cell population proliferation (GO:0008283)	305	43	19.53	2.2	5.66E-06	2.31E-04
endocytosis (GO:0006897)	256	36	16.39	2.2	4.53E-05	1.49E-03
response to oxygen-containing compound (GO:1901700)	772	108	49.42	2.19	2.67E-13	5.33E-11
circulatory system process (GO:0003013)	215	30	13.76	2.18	1.88E-04	4.94E-03
positive regulation of protein transport (GO:0051222)	273	38	17.48	2.17	2.80E-05	9.78E-04
cellular response to organic substance (GO:0071310)	1086	151	69.53	2.17	1.95E-18	7.78E-16
biological adhesion (GO:0022610)	446	62	28.55	2.17	8.33E-08	5.08E-06
blood circulation (GO:0008015)	209	29	13.38	2.17	2.65E-04	6.55E-03
gliogenesis (GO:0042063)	173	24	11.08	2.17	1.17E-03	2.23E-02
positive regulation of intracellular signal transduction (GO:1902533)	557	77	35.66	2.16	2.42E-09	1.99E-07
response to toxic substance (GO:0009636)	196	27	12.55	2.15	5.00E-04	1.09E-02
response to organic substance (GO:0010033)	1410	194	90.27	2.15	8.22E-24	4.59E-21
regulation of apoptotic signaling pathway (GO:2001233)	278	38	17.8	2.14	5.40E-05	1.71E-03
positive regulation of cell differentiation (GO:0045597)	706	96	45.2	2.12	4.06E-11	5.15E-09
positive regulation of protein phosphorylation (GO:0001934)	574	78	36.75	2.12	4.07E-09	3.19E-07
regulation of MAPK cascade (GO:0043408)	422	57	27.02	2.11	6.00E-07	2.94E-05
positive regulation of phosphorus metabolic process (GO:0010562)	659	89	42.19	2.11	2.63E-10	2.87E-08
positive regulation of phosphate metabolic process (GO:0045937)	659	89	42.19	2.11	2.63E-10	2.85E-08
cell migration (GO:0016477)	489	66	31.31	2.11	6.96E-08	4.28E-06
cell-cell adhesion (GO:0098609)	230	31	14.72	2.11	2.90E-04	7.05E-03
cellular response to chemical stimulus (GO:0070887)	1381	186	88.41	2.1	8.21E-22	4.24E-19
cellular response to oxygen-containing compound (GO:1901701)	550	74	35.21	2.1	1.64E-08	1.15E-06
response to stress (GO:0006950)	1727	232	110.56	2.1	4.40E-28	4.09E-25
positive regulation of phosphorylation (GO:0042327)	618	83	39.56	2.1	1.78E-09	1.49E-07
tube morphogenesis (GO:0035239)	433	58	27.72	2.09	7.77E-07	3.65E-05
cell adhesion (GO:0007155)	441	59	28.23	2.09	5.86E-07	2.88E-05
positive regulation of developmental process (GO:0051094)	930	124	59.54	2.08	7.28E-14	1.66E-11
regulation of multicellular organismal process (GO:0051239)	1895	251	121.32	2.07	4.89E-30	5.25E-27
positive regulation of establishment of protein localization (GO:1904951)	288	38	18.44	2.06	7.75E-05	2.33E-03
positive regulation of signal transduction (GO:0009967)	898	118	57.49	2.05	1.10E-12	2.00E-10
drug metabolic process (GO:0017144)	208	27	13.32	2.03	1.19E-03	2.27E-02
response to endogenous stimulus (GO:0009719)	686	89	43.92	2.03	1.59E-09	1.35E-07
cellular calcium ion homeostasis (GO:0006874)	239	31	15.3	2.03	6.09E-04	1.29E-02
positive regulation of apoptotic process (GO:0043065)	409	53	26.18	2.02	5.00E-06	2.09E-04
circulatory system development (GO:0072359)	525	68	33.61	2.02	1.83E-07	1.03E-05
response to peptide (GO:1901652)	232	30	14.85	2.02	8.29E-04	1.67E-02
metal ion homeostasis (GO:0055065)	349	45	22.34	2.01	3.15E-05	1.09E-03
cellular divalent inorganic cation homeostasis (GO:0072503)	256	33	16.39	2.01	3.69E-04	8.52E-03
response to chemical (GO:0042221)	1951	251	124.9	2.01	3.69E-28	3.68E-25
positive regulation of programmed cell death (GO:0043068)	412	53	26.38	2.01	5.64E-06	2.31E-04
organic hydroxy compound metabolic process (GO:1901615)	241	31	15.43	2.01	6.43E-04	1.35E-02
cellular metal ion homeostasis (GO:0006875)	304	39	19.46	2	1.14E-04	3.31E-03
response to hormone (GO:0009725)	367	47	23.5	2	3.03E-05	1.05E-03
positive regulation of cell death (GO:0010942)	454	58	29.07	2	2.38E-06	1.03E-04
localization of cell (GO:0051674)	541	69	34.64	1.99	2.63E-07	1.40E-05
cell motility (GO:0048870)	541	69	34.64	1.99	2.63E-07	1.39E-05
cellular response to drug (GO:0035690)	204	26	13.06	1.99	1.78E-03	3.15E-02
regulation of protein transport (GO:0051223)	458	58	29.32	1.98	3.86E-06	1.63E-04
positive regulation of proteolysis (GO:0045862)	229	29	14.66	1.98	1.23E-03	2.33E-02
positive regulation of protein kinase activity (GO:0045860)	277	35	17.73	1.97	3.77E-04	8.68E-03
cell surface receptor signaling pathway (GO:0007166)	919	116	58.84	1.97	1.49E-11	2.06E-09
enzyme linked receptor protein signaling pathway (GO:0007167)	326	41	20.87	1.96	1.19E-04	3.41E-03
regulation of hydrolase activity (GO:0051336)	613	77	39.24	1.96	8.47E-08	5.09E-06
regulation of secretion (GO:0051046)	518	65	33.16	1.96	1.01E-06	4.61E-05
calcium ion homeostasis (GO:0055074)	248	31	15.88	1.95	8.27E-04	1.67E-02
positive regulation of signaling (GO:0023056)	1028	128	65.81	1.94	3.26E-12	5.62E-10
positive regulation of cell communication (GO:0010647)	1020	127	65.3	1.94	3.00E-12	5.23E-10
regulation of peptide transport (GO:0090087)	474	59	30.35	1.94	5.52E-06	2.29E-04
negative regulation of programmed cell death (GO:0043069)	587	73	37.58	1.94	2.90E-07	1.52E-05
negative regulation of apoptotic process (GO:0043066)	572	71	36.62	1.94	5.06E-07	2.51E-05
muscle structure development (GO:0061061)	266	33	17.03	1.94	7.36E-04	1.51E-02
regulation of secretion by cell (GO:1903530)	492	61	31.5	1.94	3.40E-06	1.45E-04
negative regulation of transport (GO:0051051)	323	40	20.68	1.93	1.82E-04	4.78E-03
import into cell (GO:0098657)	324	40	20.74	1.93	1.89E-04	4.95E-03
regulation of establishment of protein localization (GO:0070201)	482	59	30.86	1.91	6.87E-06	2.77E-04
positive regulation of transport (GO:0051050)	679	83	43.47	1.91	8.42E-08	5.08E-06
cellular response to nitrogen compound (GO:1901699)	344	42	22.02	1.91	1.78E-04	4.69E-03
regulation of multicellular organismal development (GO:2000026)	1307	159	83.68	1.9	1.26E-14	3.32E-12
negative regulation of cell death (GO:0060548)	668	81	42.77	1.89	1.64E-07	9.31E-06
negative regulation of catalytic activity (GO:0043086)	405	49	25.93	1.89	6.87E-05	2.12E-03
divalent inorganic cation homeostasis (GO:0072507)	273	33	17.48	1.89	1.32E-03	2.44E-02
cellular response to growth factor stimulus (GO:0071363)	249	30	15.94	1.88	1.95E-03	3.38E-02
regulation of apoptotic process (GO:0042981)	940	113	60.18	1.88	5.31E-10	5.11E-08
regulation of programmed cell death (GO:0043067)	960	115	61.46	1.87	4.93E-10	4.81E-08
regulation of anatomical structure morphogenesis (GO:0022603)	691	82	44.24	1.85	3.81E-07	1.94E-05
response to drug (GO:0042493)	456	54	29.19	1.85	5.09E-05	1.64E-03
negative regulation of developmental process (GO:0051093)	627	74	40.14	1.84	1.51E-06	6.71E-05
locomotion (GO:0040011)	678	80	43.41	1.84	4.93E-07	2.46E-05
regulation of response to stimulus (GO:0048583)	2224	260	142.38	1.83	1.92E-23	1.03E-20
tube development (GO:0035295)	556	65	35.6	1.83	1.13E-05	4.28E-04
cation homeostasis (GO:0055080)	394	46	25.22	1.82	2.08E-04	5.42E-03
cellular cation homeostasis (GO:0030003)	344	40	22.02	1.82	6.32E-04	1.34E-02
anatomical structure formation involved in morphogenesis (GO:0048646)	542	63	34.7	1.82	1.99E-05	7.28E-04
inorganic ion homeostasis (GO:0098771)	399	46	25.54	1.8	3.19E-04	7.61E-03
regulation of cell death (GO:0010941)	1069	123	68.44	1.8	9.01E-10	8.27E-08
cellular chemical homeostasis (GO:0055082)	400	46	25.61	1.8	3.26E-04	7.63E-03
G protein-coupled receptor signaling pathway (GO:0007186)	270	31	17.29	1.79	3.00E-03	4.85E-02
regulation of protein phosphorylation (GO:0001932)	855	98	54.74	1.79	9.89E-08	5.92E-06
cellular ion homeostasis (GO:0006873)	350	40	22.41	1.79	1.01E-03	1.97E-02
regulation of phosphorylation (GO:0042325)	951	108	60.88	1.77	2.68E-08	1.81E-06
negative regulation of response to stimulus (GO:0048585)	978	111	62.61	1.77	1.82E-08	1.27E-06
cellular response to endogenous stimulus (GO:0071495)	573	65	36.68	1.77	2.27E-05	8.16E-04
response to nitrogen compound (GO:1901698)	566	64	36.24	1.77	2.96E-05	1.03E-03
regulation of developmental process (GO:0050793)	1649	186	105.57	1.76	2.76E-14	6.89E-12
positive regulation of protein modification process (GO:0031401)	742	83	47.5	1.75	2.78E-06	1.20E-04
positive regulation of protein metabolic process (GO:0051247)	1055	118	67.54	1.75	1.16E-08	8.33E-07
positive regulation of kinase activity (GO:0033674)	324	36	20.74	1.74	3.09E-03	4.87E-02
regulation of cell differentiation (GO:0045595)	1190	132	76.18	1.73	1.61E-09	1.36E-07
apoptotic process (GO:0006915)	532	59	34.06	1.73	1.15E-04	3.31E-03
ion homeostasis (GO:0050801)	442	49	28.3	1.73	4.29E-04	9.73E-03
response to organic cyclic compound (GO:0014070)	361	40	23.11	1.73	1.74E-03	3.07E-02
epithelium development (GO:0060429)	569	63	36.43	1.73	6.45E-05	2.00E-03
regulation of vesicle-mediated transport (GO:0060627)	418	46	26.76	1.72	8.95E-04	1.78E-02
regulation of system process (GO:0044057)	337	37	21.58	1.71	2.64E-03	4.32E-02
cellular homeostasis (GO:0019725)	483	53	30.92	1.71	3.57E-04	8.28E-03
negative regulation of cell differentiation (GO:0045596)	460	50	29.45	1.7	5.55E-04	1.20E-02
programmed cell death (GO:0012501)	552	60	35.34	1.7	1.52E-04	4.14E-03
regulation of localization (GO:0032879)	1795	195	114.92	1.7	1.78E-13	3.65E-11
positive regulation of cellular protein metabolic process (GO:0032270)	978	106	62.61	1.69	3.64E-07	1.87E-05
regulation of phosphate metabolic process (GO:0019220)	1052	114	67.35	1.69	1.04E-07	6.21E-06
regulation of phosphorus metabolic process (GO:0051174)	1053	114	67.41	1.69	1.06E-07	6.28E-06
positive regulation of hydrolase activity (GO:0051345)	351	38	22.47	1.69	3.13E-03	4.93E-02
regulation of intracellular signal transduction (GO:1902531)	980	106	62.74	1.69	3.73E-07	1.90E-05
cell death (GO:0008219)	574	62	36.75	1.69	1.41E-04	3.95E-03
response to organonitrogen compound (GO:0010243)	510	55	32.65	1.68	3.62E-04	8.37E-03
chemical homeostasis (GO:0048878)	622	67	39.82	1.68	8.86E-05	2.63E-03
response to stimulus (GO:0050896)	3762	405	240.85	1.68	7.72E-36	1.35E-32
regulation of catalytic activity (GO:0050790)	1168	124	74.78	1.66	6.83E-08	4.23E-06
negative regulation of molecular function (GO:0044092)	606	64	38.8	1.65	2.04E-04	5.34E-03
regulation of protein localization (GO:0032880)	701	74	44.88	1.65	5.81E-05	1.83E-03
negative regulation of protein metabolic process (GO:0051248)	695	73	44.49	1.64	7.59E-05	2.30E-03
tissue development (GO:0009888)	902	94	57.75	1.63	9.34E-06	3.60E-04
regulation of transport (GO:0051049)	1215	126	77.79	1.62	1.62E-07	9.27E-06
positive regulation of catalytic activity (GO:0043085)	717	74	45.9	1.61	1.29E-04	3.68E-03
negative regulation of cellular protein metabolic process (GO:0032269)	650	67	41.61	1.61	2.45E-04	6.15E-03
signal transduction (GO:0007165)	1939	199	124.14	1.6	1.58E-11	2.16E-09
regulation of signal transduction (GO:0009966)	1699	173	108.77	1.59	1.27E-09	1.11E-07
regulation of protein metabolic process (GO:0051246)	1719	174	110.05	1.58	1.51E-09	1.30E-07
homeostatic process (GO:0042592)	944	95	60.44	1.57	2.63E-05	9.23E-04
animal organ development (GO:0048513)	1626	162	104.1	1.56	1.85E-08	1.28E-06
regulation of cellular protein metabolic process (GO:0032268)	1594	158	102.05	1.55	4.86E-08	3.08E-06
intracellular signal transduction (GO:0035556)	871	86	55.76	1.54	1.50E-04	4.14E-03
negative regulation of signal transduction (GO:0009968)	741	73	47.44	1.54	5.31E-04	1.15E-02
positive regulation of molecular function (GO:0044093)	961	94	61.52	1.53	7.48E-05	2.27E-03
lipid metabolic process (GO:0006629)	634	62	40.59	1.53	1.67E-03	2.98E-02
signaling (GO:0023052)	2118	207	135.6	1.53	3.48E-10	3.55E-08
system process (GO:0003008)	769	75	49.23	1.52	5.09E-04	1.11E-02
movement of cell or subcellular component (GO:0006928)	806	78	51.6	1.51	5.02E-04	1.10E-02
regulation of molecular function (GO:0065009)	1582	153	101.28	1.51	3.66E-07	1.88E-05
regulation of cell communication (GO:0010646)	1972	190	126.25	1.5	7.44E-09	5.49E-07
regulation of signaling (GO:0023051)	1985	191	127.08	1.5	7.98E-09	5.83E-07
cellular response to stimulus (GO:0051716)	3009	286	192.64	1.48	9.78E-14	2.13E-11
regulation of protein modification process (GO:0031399)	1128	107	72.22	1.48	7.72E-05	2.32E-03
cell communication (GO:0007154)	2198	208	140.72	1.48	3.75E-09	2.97E-07
regulation of biological quality (GO:0065008)	2386	225	152.75	1.47	7.44E-10	7.06E-08
negative regulation of cell communication (GO:0010648)	813	76	52.05	1.46	1.52E-03	2.75E-02
negative regulation of signaling (GO:0023057)	815	76	52.18	1.46	1.55E-03	2.81E-02
positive regulation of biological process (GO:0048518)	3544	330	226.89	1.45	1.93E-15	6.25E-13
cellular developmental process (GO:0048869)	2139	199	136.94	1.45	4.63E-08	2.98E-06
cell differentiation (GO:0030154)	2074	191	132.78	1.44	1.75E-07	9.86E-06
anatomical structure morphogenesis (GO:0009653)	1298	119	83.1	1.43	1.21E-04	3.46E-03
positive regulation of cellular process (GO:0048522)	3205	293	205.19	1.43	4.43E-12	7.18E-10
negative regulation of cellular process (GO:0048523)	2862	260	183.23	1.42	5.28E-10	5.11E-08
system development (GO:0048731)	2458	221	157.36	1.4	6.95E-08	4.29E-06
negative regulation of biological process (GO:0048519)	3146	282	201.41	1.4	1.66E-10	1.93E-08
positive regulation of metabolic process (GO:0009893)	2152	192	137.77	1.39	1.48E-06	6.60E-05
positive regulation of macromolecule metabolic process (GO:0010604)	1974	176	126.38	1.39	5.10E-06	2.12E-04
multicellular organismal process (GO:0032501)	3362	297	215.24	1.38	1.90E-10	2.14E-08
positive regulation of cellular metabolic process (GO:0031325)	1984	175	127.02	1.38	1.07E-05	4.09E-04
positive regulation of nitrogen compound metabolic process (GO:0051173)	1868	164	119.59	1.37	3.40E-05	1.14E-03
developmental process (GO:0032502)	3135	270	200.71	1.35	3.34E-08	2.22E-06
anatomical structure development (GO:0048856)	2941	249	188.29	1.32	8.80E-07	4.09E-05
multicellular organism development (GO:0007275)	2782	232	178.11	1.3	8.33E-06	3.28E-04
regulation of cellular component organization (GO:0051128)	1764	147	112.93	1.3	1.02E-03	1.97E-02
regulation of primary metabolic process (GO:0080090)	3210	256	205.51	1.25	5.85E-05	1.83E-03
regulation of nitrogen compound metabolic process (GO:0051171)	3118	248	199.62	1.24	1.06E-04	3.08E-03
biological regulation (GO:0065007)	6246	495	399.87	1.24	5.18E-14	1.21E-11
regulation of biological process (GO:0050789)	5916	468	378.75	1.24	5.43E-12	8.32E-10
regulation of cellular process (GO:0050794)	5580	440	357.24	1.23	2.92E-10	3.11E-08
regulation of cellular metabolic process (GO:0031323)	3364	261	215.37	1.21	3.35E-04	7.82E-03
regulation of metabolic process (GO:0019222)	3578	274	229.07	1.2	4.81E-04	1.06E-02
regulation of macromolecule metabolic process (GO:0060255)	3270	249	209.35	1.19	1.69E-03	3.00E-02
