# Supplementary material for: Strawberry notch homolog 2 regulates the response to interleukin-6 in the central nervous system
Source: J Neuroinflammation. 2022 May 27;19:126. doi: 10.1186/s12974-022-02475-1 (PMC9145108; doi:10.1186/s12974-022-02475-1)
Supplement: Supplementary file 10 — Additional file 10. Biological process (BP) gene ontology (GO) term overrepresentation analysis of genes upregulated in GFAP-IL6 × Sbno2−/− (EXP) compared with GFAP-IL6 (GIL6). Shown are the BP GO term; the number of genes associated with the term in the background reference list; the number of genes associated with the term in the analysed list; the expected value, the number of genes expected in the analysed list for the term based on the reference list; the fold enrichment of the genes observed in the analysed list over the expected; the raw p-value as determined by Fisher’s exact test; and the false discovery rate as calculated by the Benjamini–Hochberg procedure. [file 12974_2022_2475_MOESM10_ESM.csv]

GO biological process complete	Terms (Reference List)	Terms (Analysed List)	Expected	Fold Enrichment	Raw P-value	FDR
antigen processing and presentation of exogenous peptide antigen via MHC class Ib (GO:0002477)	3	3	0.06	52.3	1.25E-04	8.88E-03
antigen processing and presentation of exogenous peptide antigen via MHC class II (GO:0019886)	10	8	0.19	41.84	4.96E-10	1.31E-07
negative regulation of plasminogen activation (GO:0010757)	4	3	0.08	39.23	2.15E-04	1.39E-02
antigen processing and presentation of exogenous peptide antigen (GO:0002478)	19	13	0.36	35.79	6.11E-15	3.55E-12
antigen processing and presentation of peptide or polysaccharide antigen via MHC class II (GO:0002504)	12	8	0.23	34.87	1.38E-09	3.27E-07
antigen processing and presentation of peptide antigen via MHC class II (GO:0002495)	12	8	0.23	34.87	1.38E-09	3.22E-07
antigen processing and presentation of peptide antigen via MHC class Ib (GO:0002428)	10	6	0.19	31.38	2.77E-07	3.94E-05
microglial cell activation involved in immune response (GO:0002282)	5	3	0.1	31.38	3.40E-04	2.10E-02
positive regulation of type IIa hypersensitivity (GO:0001798)	5	3	0.1	31.38	3.40E-04	2.09E-02
regulation of type IIa hypersensitivity (GO:0001796)	5	3	0.1	31.38	3.40E-04	2.08E-02
protection from natural killer cell mediated cytotoxicity (GO:0042270)	5	3	0.1	31.38	3.40E-04	2.07E-02
positive regulation of type II hypersensitivity (GO:0002894)	5	3	0.1	31.38	3.40E-04	2.06E-02
regulation of type II hypersensitivity (GO:0002892)	5	3	0.1	31.38	3.40E-04	2.05E-02
antigen processing and presentation of endogenous peptide antigen via MHC class I via ER pathway, TAP-independent (GO:0002486)	9	5	0.17	29.06	3.86E-06	4.17E-04
antigen processing and presentation of endogenous peptide antigen via MHC class I via ER pathway (GO:0002484)	9	5	0.17	29.06	3.86E-06	4.14E-04
antigen processing and presentation of endogenous peptide antigen via MHC class Ib (GO:0002476)	9	5	0.17	29.06	3.86E-06	4.11E-04
complement activation, classical pathway (GO:0006958)	11	6	0.21	28.53	4.21E-07	5.60E-05
antigen processing and presentation of exogenous antigen (GO:0019884)	24	13	0.46	28.33	5.77E-14	3.22E-11
complement activation (GO:0006956)	16	8	0.31	26.15	7.58E-09	1.63E-06
antigen processing and presentation of endogenous peptide antigen (GO:0002483)	14	7	0.27	26.15	6.85E-08	1.18E-05
humoral immune response mediated by circulating immunoglobulin (GO:0002455)	14	7	0.27	26.15	6.85E-08	1.17E-05
antigen processing and presentation of exogenous peptide antigen via MHC class I (GO:0042590)	8	4	0.15	26.15	5.29E-05	4.24E-03
antigen processing and presentation of endogenous peptide antigen via MHC class I (GO:0019885)	14	7	0.27	26.15	6.85E-08	1.15E-05
positive regulation of hypersensitivity (GO:0002885)	6	3	0.11	26.15	5.03E-04	2.85E-02
antigen processing and presentation of peptide antigen (GO:0048002)	35	17	0.67	25.4	2.73E-17	2.72E-14
antigen processing and presentation via MHC class Ib (GO:0002475)	13	6	0.25	24.14	8.95E-07	1.11E-04
synapse pruning (GO:0098883)	9	4	0.17	23.25	7.53E-05	5.80E-03
defense response to protozoan (GO:0042832)	16	7	0.31	22.88	1.40E-07	2.17E-05
antigen processing and presentation of endogenous antigen (GO:0019883)	16	7	0.31	22.88	1.40E-07	2.14E-05
tolerance induction (GO:0002507)	7	3	0.13	22.42	7.08E-04	3.79E-02
cellular response to interferon-beta (GO:0035458)	21	9	0.4	22.42	2.44E-09	5.50E-07
regulation of hypersensitivity (GO:0002883)	7	3	0.13	22.42	7.08E-04	3.77E-02
response to protozoan (GO:0001562)	17	7	0.33	21.54	1.94E-07	2.85E-05
positive regulation of inflammatory response to antigenic stimulus (GO:0002863)	10	4	0.19	20.92	1.04E-04	7.62E-03
antigen processing and presentation of peptide antigen via MHC class I (GO:0002474)	23	9	0.44	20.47	4.64E-09	1.03E-06
regulation of T-helper 1 type immune response (GO:0002825)	13	5	0.25	20.12	1.55E-05	1.48E-03
response to interferon-beta (GO:0035456)	29	11	0.55	19.84	1.10E-10	3.50E-08
regulation of plasminogen activation (GO:0010755)	8	3	0.15	19.61	9.60E-04	4.72E-02
positive regulation of acute inflammatory response to antigenic stimulus (GO:0002866)	8	3	0.15	19.61	9.60E-04	4.70E-02
positive regulation of T cell mediated cytotoxicity (GO:0001916)	19	6	0.36	16.52	5.32E-06	5.50E-04
antigen processing and presentation (GO:0019882)	57	18	1.09	16.52	1.43E-15	9.97E-13
regulation of T cell mediated cytotoxicity (GO:0001914)	20	6	0.38	15.69	6.80E-06	6.78E-04
B cell mediated immunity (GO:0019724)	41	12	0.78	15.31	1.85E-10	5.62E-08
positive regulation of leukocyte mediated cytotoxicity (GO:0001912)	29	8	0.55	14.43	3.23E-07	4.46E-05
immunoglobulin mediated immune response (GO:0016064)	40	11	0.76	14.38	1.90E-09	4.34E-07
negative regulation of CD4-positive, alpha-beta T cell activation (GO:2000515)	15	4	0.29	13.95	3.73E-04	2.20E-02
toxin metabolic process (GO:0009404)	15	4	0.29	13.95	3.73E-04	2.19E-02
regulation of inflammatory response to antigenic stimulus (GO:0002861)	15	4	0.29	13.95	3.73E-04	2.18E-02
positive regulation of acute inflammatory response (GO:0002675)	16	4	0.31	13.08	4.60E-04	2.65E-02
response to interferon-alpha (GO:0035455)	16	4	0.31	13.08	4.60E-04	2.64E-02
lymphocyte mediated immunity (GO:0002449)	60	15	1.15	13.08	6.26E-12	2.73E-09
humoral immune response (GO:0006959)	54	13	1.03	12.59	2.51E-10	7.30E-08
leukocyte activation involved in inflammatory response (GO:0002269)	21	5	0.4	12.45	1.05E-04	7.70E-03
microglial cell activation (GO:0001774)	21	5	0.4	12.45	1.05E-04	7.66E-03
positive regulation of adaptive immune response (GO:0002821)	63	15	1.2	12.45	1.14E-11	4.43E-09
positive regulation of adaptive immune response based on somatic recombination of immune receptors built from immunoglobulin superfamily domains (GO:0002824)	59	14	1.13	12.41	5.91E-11	2.12E-08
regulation of leukocyte mediated cytotoxicity (GO:0001910)	38	9	0.73	12.39	1.77E-07	2.65E-05
prostaglandin metabolic process (GO:0006693)	17	4	0.33	12.31	5.60E-04	3.15E-02
prostanoid metabolic process (GO:0006692)	17	4	0.33	12.31	5.60E-04	3.14E-02
positive regulation of cell killing (GO:0031343)	34	8	0.65	12.31	9.10E-07	1.11E-04
response to interferon-gamma (GO:0034341)	73	17	1.4	12.18	6.24E-13	3.35E-10
regulation of acute inflammatory response (GO:0002673)	22	5	0.42	11.89	1.27E-04	9.03E-03
macrophage activation (GO:0042116)	31	7	0.59	11.81	5.67E-06	5.78E-04
positive regulation of T cell mediated immunity (GO:0002711)	31	7	0.59	11.81	5.67E-06	5.73E-04
positive regulation of interleukin-1 beta production (GO:0032731)	27	6	0.52	11.62	2.93E-05	2.45E-03
adaptive immune response based on somatic recombination of immune receptors built from immunoglobulin superfamily domains (GO:0002460)	75	16	1.43	11.16	9.73E-12	3.99E-09
response to pain (GO:0048265)	19	4	0.36	11.01	8.04E-04	4.17E-02
negative regulation of adaptive immune response based on somatic recombination of immune receptors built from immunoglobulin superfamily domains (GO:0002823)	19	4	0.36	11.01	8.04E-04	4.16E-02
regulation of adaptive immune response based on somatic recombination of immune receptors built from immunoglobulin superfamily domains (GO:0002822)	81	17	1.55	10.98	2.68E-12	1.29E-09
regulation of adaptive immune response (GO:0002819)	89	18	1.7	10.58	1.03E-12	5.12E-10
regulation of alpha-beta T cell proliferation (GO:0046640)	20	4	0.38	10.46	9.51E-04	4.81E-02
regulation of natural killer cell mediated cytotoxicity (GO:0042269)	20	4	0.38	10.46	9.51E-04	4.79E-02
regulation of humoral immune response (GO:0002920)	20	4	0.38	10.46	9.51E-04	4.77E-02
positive regulation of immunoglobulin mediated immune response (GO:0002891)	20	4	0.38	10.46	9.51E-04	4.76E-02
regulation of natural killer cell mediated immunity (GO:0002715)	20	4	0.38	10.46	9.51E-04	4.74E-02
positive regulation of B cell mediated immunity (GO:0002714)	20	4	0.38	10.46	9.51E-04	4.72E-02
defense response to Gram-positive bacterium (GO:0050830)	45	9	0.86	10.46	6.15E-07	8.02E-05
positive regulation of lymphocyte mediated immunity (GO:0002708)	56	11	1.07	10.27	3.94E-08	7.33E-06
regulation of T cell mediated immunity (GO:0002709)	36	7	0.69	10.17	1.34E-05	1.30E-03
positive regulation of interleukin-1 production (GO:0032732)	31	6	0.59	10.12	5.79E-05	4.61E-03
negative regulation of T cell proliferation (GO:0042130)	31	6	0.59	10.12	5.79E-05	4.59E-03
adaptive immune response (GO:0002250)	119	23	2.28	10.11	1.44E-15	9.54E-13
negative regulation of mononuclear cell proliferation (GO:0032945)	37	7	0.71	9.9	1.57E-05	1.49E-03
negative regulation of lymphocyte proliferation (GO:0050672)	37	7	0.71	9.9	1.57E-05	1.48E-03
iron ion transport (GO:0006826)	27	5	0.52	9.69	2.95E-04	1.87E-02
glial cell activation (GO:0061900)	27	5	0.52	9.69	2.95E-04	1.86E-02
negative regulation of leukocyte mediated immunity (GO:0002704)	27	5	0.52	9.69	2.95E-04	1.85E-02
regulation of cell killing (GO:0031341)	49	9	0.94	9.61	1.15E-06	1.37E-04
leukocyte mediated immunity (GO:0002443)	82	15	1.57	9.57	2.96E-10	8.26E-08
positive regulation of inflammatory response (GO:0050729)	72	13	1.38	9.44	5.44E-09	1.19E-06
negative regulation of leukocyte proliferation (GO:0070664)	39	7	0.75	9.39	2.12E-05	1.92E-03
regulation of immunoglobulin mediated immune response (GO:0002889)	28	5	0.54	9.34	3.42E-04	2.06E-02
regulation of B cell mediated immunity (GO:0002712)	28	5	0.54	9.34	3.42E-04	2.05E-02
negative regulation of innate immune response (GO:0045824)	34	6	0.65	9.23	9.12E-05	6.84E-03
negative regulation of T cell activation (GO:0050868)	58	10	1.11	9.02	4.86E-07	6.40E-05
neuroinflammatory response (GO:0150076)	29	5	0.55	9.02	3.95E-04	2.29E-02
defense response to bacterium (GO:0042742)	93	16	1.78	9	1.66E-10	5.14E-08
regulation of hemostasis (GO:1900046)	41	7	0.78	8.93	2.82E-05	2.40E-03
regulation of blood coagulation (GO:0030193)	41	7	0.78	8.93	2.82E-05	2.39E-03
regulation of lymphocyte mediated immunity (GO:0002706)	77	13	1.47	8.83	1.11E-08	2.22E-06
regulation of interleukin-1 beta production (GO:0032651)	42	7	0.8	8.72	3.24E-05	2.66E-03
positive regulation of leukocyte mediated immunity (GO:0002705)	73	12	1.4	8.6	5.41E-08	9.67E-06
cellular response to interferon-gamma (GO:0071346)	61	10	1.17	8.57	7.35E-07	9.41E-05
negative regulation of lymphocyte activation (GO:0051250)	75	12	1.43	8.37	7.05E-08	1.17E-05
negative regulation of immune effector process (GO:0002698)	75	12	1.43	8.37	7.05E-08	1.16E-05
regulation of coagulation (GO:0050818)	44	7	0.84	8.32	4.23E-05	3.43E-03
positive regulation of alpha-beta T cell activation (GO:0046635)	38	6	0.73	8.26	1.58E-04	1.07E-02
negative regulation of leukocyte cell-cell adhesion (GO:1903038)	64	10	1.22	8.17	1.09E-06	1.31E-04
granulocyte chemotaxis (GO:0071621)	32	5	0.61	8.17	5.91E-04	3.29E-02
defense response to Gram-negative bacterium (GO:0050829)	32	5	0.61	8.17	5.91E-04	3.27E-02
regulation of myeloid leukocyte mediated immunity (GO:0002886)	32	5	0.61	8.17	5.91E-04	3.26E-02
positive regulation of cytokine production involved in immune response (GO:0002720)	32	5	0.61	8.17	5.91E-04	3.25E-02
myeloid leukocyte activation (GO:0002274)	65	10	1.24	8.05	1.24E-06	1.45E-04
icosanoid metabolic process (GO:0006690)	39	6	0.75	8.05	1.79E-04	1.19E-02
cell killing (GO:0001906)	33	5	0.63	7.92	6.70E-04	3.61E-02
regulation of leukocyte mediated immunity (GO:0002703)	107	16	2.05	7.82	1.04E-09	2.56E-07
negative regulation of leukocyte activation (GO:0002695)	94	14	1.8	7.79	1.26E-08	2.47E-06
negative regulation of immune response (GO:0050777)	81	12	1.55	7.75	1.50E-07	2.28E-05
coagulation (GO:0050817)	54	8	1.03	7.75	1.89E-05	1.75E-03
blood coagulation (GO:0007596)	54	8	1.03	7.75	1.89E-05	1.74E-03
regulation of macrophage activation (GO:0043030)	34	5	0.65	7.69	7.57E-04	3.97E-02
regulation of immunoglobulin production (GO:0002637)	35	5	0.67	7.47	8.53E-04	4.37E-02
regulation of interleukin-1 production (GO:0032652)	49	7	0.94	7.47	7.83E-05	6.01E-03
positive regulation of production of molecular mediator of immune response (GO:0002702)	56	8	1.07	7.47	2.40E-05	2.12E-03
hemostasis (GO:0007599)	56	8	1.07	7.47	2.40E-05	2.10E-03
regulation of T cell proliferation (GO:0042129)	79	11	1.51	7.28	8.76E-07	1.10E-04
immune response (GO:0006955)	453	63	8.66	7.27	6.26E-35	8.74E-31
unsaturated fatty acid metabolic process (GO:0033559)	36	5	0.69	7.26	9.56E-04	4.72E-02
negative regulation of cell activation (GO:0050866)	108	15	2.06	7.26	8.75E-09	1.80E-06
innate immune response (GO:0045087)	265	36	5.07	7.11	2.21E-19	2.80E-16
defense response to other organism (GO:0098542)	362	48	6.92	6.94	1.94E-25	3.87E-22
regulation of lymphocyte proliferation (GO:0050670)	106	14	2.03	6.91	4.94E-08	9.08E-06
regulation of mononuclear cell proliferation (GO:0032944)	108	14	2.06	6.78	6.11E-08	1.08E-05
negative regulation of leukocyte differentiation (GO:1902106)	54	7	1.03	6.78	1.36E-04	9.60E-03
fatty acid derivative metabolic process (GO:1901568)	54	7	1.03	6.78	1.36E-04	9.55E-03
regulation of alpha-beta T cell activation (GO:0046634)	54	7	1.03	6.78	1.36E-04	9.50E-03
positive regulation of immune effector process (GO:0002699)	125	16	2.39	6.69	7.91E-09	1.67E-06
immune effector process (GO:0002252)	229	29	4.38	6.62	5.20E-15	3.15E-12
positive regulation of T cell activation (GO:0050870)	96	12	1.84	6.54	7.86E-07	9.97E-05
regulation of leukocyte proliferation (GO:0070663)	113	14	2.16	6.48	1.02E-07	1.63E-05
positive regulation of leukocyte cell-cell adhesion (GO:1903039)	105	13	2.01	6.48	2.98E-07	4.20E-05
inflammatory response (GO:0006954)	205	25	3.92	6.38	9.86E-13	5.10E-10
positive regulation of immune response (GO:0050778)	263	32	5.03	6.36	4.91E-16	3.81E-13
regulation of interleukin-6 production (GO:0032675)	74	9	1.41	6.36	2.38E-05	2.11E-03
positive regulation of defense response (GO:0031349)	166	20	3.17	6.3	2.58E-10	7.34E-08
leukocyte chemotaxis (GO:0030595)	59	7	1.13	6.21	2.25E-04	1.44E-02
regulation of production of molecular mediator of immune response (GO:0002700)	76	9	1.45	6.19	2.89E-05	2.43E-03
defense response (GO:0006952)	526	62	10.06	6.16	1.29E-30	5.99E-27
myeloid leukocyte migration (GO:0097529)	51	6	0.98	6.15	6.62E-04	3.58E-02
activation of immune response (GO:0002253)	129	15	2.47	6.08	7.54E-08	1.22E-05
positive regulation of T cell differentiation (GO:0045582)	52	6	0.99	6.03	7.27E-04	3.86E-02
negative regulation of peptidase activity (GO:0010466)	105	12	2.01	5.98	1.86E-06	2.15E-04
negative regulation of cell-cell adhesion (GO:0022408)	97	11	1.85	5.93	5.42E-06	5.56E-04
negative regulation of response to biotic stimulus (GO:0002832)	53	6	1.01	5.92	7.97E-04	4.15E-02
response to bacterium (GO:0009617)	283	32	5.41	5.91	3.28E-15	2.08E-12
cell chemotaxis (GO:0060326)	89	10	1.7	5.88	1.57E-05	1.47E-03
positive regulation of cell activation (GO:0050867)	179	20	3.42	5.84	8.65E-10	2.23E-07
regulation of immune effector process (GO:0002697)	210	23	4.02	5.73	6.22E-11	2.12E-08
positive regulation of leukocyte activation (GO:0002696)	165	18	3.15	5.71	8.88E-09	1.79E-06
defense response to virus (GO:0051607)	92	10	1.76	5.69	2.05E-05	1.87E-03
response to other organism (GO:0051707)	532	57	10.17	5.6	4.75E-26	1.66E-22
response to external biotic stimulus (GO:0043207)	532	57	10.17	5.6	4.75E-26	1.32E-22
negative regulation of endopeptidase activity (GO:0010951)	84	9	1.61	5.6	5.93E-05	4.67E-03
positive regulation of lymphocyte activation (GO:0051251)	141	15	2.7	5.56	2.18E-07	3.17E-05
regulation of immune response (GO:0050776)	376	40	7.19	5.56	4.84E-18	5.20E-15
positive regulation of response to biotic stimulus (GO:0002833)	113	12	2.16	5.55	3.76E-06	4.10E-04
positive regulation of cell-cell adhesion (GO:0022409)	133	14	2.54	5.51	6.31E-07	8.15E-05
response to biotic stimulus (GO:0009607)	547	57	10.46	5.45	1.73E-25	4.03E-22
regulation of leukocyte cell-cell adhesion (GO:1903037)	145	15	2.77	5.41	3.04E-07	4.25E-05
myeloid leukocyte differentiation (GO:0002573)	68	7	1.3	5.38	4.97E-04	2.83E-02
positive regulation of response to external stimulus (GO:0032103)	243	25	4.65	5.38	2.98E-11	1.12E-08
regulation of wound healing (GO:0061041)	79	8	1.51	5.3	2.19E-04	1.41E-02
negative regulation of immune system process (GO:0002683)	247	25	4.72	5.29	4.11E-11	1.51E-08
regulation of T cell activation (GO:0050863)	149	15	2.85	5.27	4.20E-07	5.63E-05
multi-multicellular organism process (GO:0044706)	70	7	1.34	5.23	5.83E-04	3.25E-02
positive regulation of cytokine production (GO:0001819)	225	22	4.3	5.11	1.20E-09	2.89E-07
positive regulation of immune system process (GO:0002684)	451	44	8.62	5.1	1.64E-18	1.91E-15
regulation of inflammatory response (GO:0050727)	178	17	3.4	5	1.39E-07	2.18E-05
negative regulation of cell adhesion (GO:0007162)	168	16	3.21	4.98	3.41E-07	4.67E-05
response to virus (GO:0009615)	116	11	2.22	4.96	2.56E-05	2.19E-03
regulation of innate immune response (GO:0045088)	159	15	3.04	4.93	9.00E-07	1.11E-04
regulation of response to biotic stimulus (GO:0002831)	202	19	3.86	4.92	3.09E-08	5.83E-06
regulation of tumor necrosis factor production (GO:0032680)	96	9	1.84	4.9	1.53E-04	1.05E-02
leukocyte migration (GO:0050900)	96	9	1.84	4.9	1.53E-04	1.05E-02
regulation of tumor necrosis factor superfamily cytokine production (GO:1903555)	96	9	1.84	4.9	1.53E-04	1.04E-02
regulation of peptidase activity (GO:0052547)	215	20	4.11	4.87	1.56E-08	3.02E-06
regulation of body fluid levels (GO:0050878)	162	15	3.1	4.84	1.12E-06	1.33E-04
regulation of response to wounding (GO:1903034)	108	10	2.06	4.84	7.23E-05	5.63E-03
modification of morphology or physiology of other organism (GO:0035821)	76	7	1.45	4.82	9.16E-04	4.66E-02
regulation of T cell differentiation (GO:0045580)	77	7	1.47	4.75	9.84E-04	4.80E-02
regulation of cell activation (GO:0050865)	297	27	5.68	4.75	6.19E-11	2.16E-08
regulation of leukocyte activation (GO:0002694)	266	24	5.09	4.72	9.03E-10	2.29E-07
positive regulation of innate immune response (GO:0045089)	100	9	1.91	4.71	2.03E-04	1.33E-02
regulation of lymphocyte activation (GO:0051249)	212	19	4.05	4.69	6.30E-08	1.10E-05
regulation of defense response (GO:0031347)	336	30	6.42	4.67	7.24E-12	3.06E-09
negative regulation of cytokine production (GO:0001818)	138	12	2.64	4.55	2.44E-05	2.13E-03
wound healing (GO:0042060)	150	13	2.87	4.53	1.15E-05	1.12E-03
immune system process (GO:0002376)	953	82	18.22	4.5	2.14E-32	1.50E-28
regulation of lymphocyte differentiation (GO:0045619)	94	8	1.8	4.45	6.47E-04	3.51E-02
regulation of cytokine secretion (GO:0050707)	107	9	2.05	4.4	3.24E-04	2.02E-02
regulation of immune system process (GO:0002682)	693	58	13.25	4.38	1.63E-21	2.84E-18
positive regulation of angiogenesis (GO:0045766)	96	8	1.84	4.36	7.37E-04	3.88E-02
regulation of response to external stimulus (GO:0032101)	521	43	9.96	4.32	1.25E-15	9.21E-13
leukocyte activation (GO:0045321)	256	21	4.89	4.29	5.08E-08	9.20E-06
cell activation (GO:0001775)	300	24	5.74	4.18	8.26E-09	1.72E-06
regulation of cytokine production (GO:0001817)	363	29	6.94	4.18	2.01E-10	5.96E-08
response to wounding (GO:0009611)	202	16	3.86	4.14	3.27E-06	3.60E-04
leukocyte differentiation (GO:0002521)	190	15	3.63	4.13	6.96E-06	6.89E-04
regulation of cell-cell adhesion (GO:0022407)	216	17	4.13	4.12	1.73E-06	2.01E-04
response to cytokine (GO:0034097)	447	35	8.55	4.1	3.49E-12	1.57E-09
lymphocyte differentiation (GO:0030098)	129	10	2.47	4.05	2.81E-04	1.79E-02
regulation of leukocyte differentiation (GO:1902105)	157	12	3	4	7.89E-05	5.99E-03
negative regulation of defense response (GO:0031348)	118	9	2.26	3.99	6.32E-04	3.44E-02
T cell activation (GO:0042110)	133	10	2.54	3.93	3.53E-04	2.10E-02
regulation of endopeptidase activity (GO:0052548)	187	14	3.58	3.92	2.47E-05	2.14E-03
response to molecule of bacterial origin (GO:0002237)	149	11	2.85	3.86	2.09E-04	1.35E-02
negative regulation of multi-organism process (GO:0043901)	122	9	2.33	3.86	7.90E-04	4.13E-02
positive regulation of multi-organism process (GO:0043902)	206	15	3.94	3.81	1.72E-05	1.60E-03
positive regulation of cell adhesion (GO:0045785)	250	18	4.78	3.77	2.79E-06	3.09E-04
negative regulation of proteolysis (GO:0045861)	184	13	3.52	3.7	8.45E-05	6.37E-03
interspecies interaction between organisms (GO:0044419)	174	12	3.33	3.61	1.96E-04	1.29E-02
regulation of multi-organism process (GO:0043900)	351	24	6.71	3.58	1.36E-07	2.15E-05
lymphocyte activation (GO:0046649)	205	14	3.92	3.57	6.36E-05	4.99E-03
negative regulation of response to external stimulus (GO:0032102)	208	14	3.98	3.52	7.37E-05	5.71E-03
cellular response to cytokine stimulus (GO:0071345)	385	25	7.36	3.4	1.84E-07	2.74E-05
multi-organism process (GO:0051704)	1064	69	20.34	3.39	5.50E-20	8.53E-17
response to external stimulus (GO:0009605)	1067	69	20.4	3.38	6.37E-20	8.89E-17
negative regulation of cell population proliferation (GO:0008285)	401	25	7.67	3.26	3.81E-07	5.15E-05
regulation of hemopoiesis (GO:1903706)	226	14	4.32	3.24	1.69E-04	1.14E-02
regulation of vasculature development (GO:1901342)	195	12	3.73	3.22	5.22E-04	2.95E-02
negative regulation of hydrolase activity (GO:0051346)	212	13	4.05	3.21	3.17E-04	1.98E-02
regulation of cell adhesion (GO:0030155)	414	24	7.92	3.03	2.25E-06	2.51E-04
positive regulation of response to stimulus (GO:0048584)	1201	68	22.96	2.96	1.11E-16	1.03E-13
regulation of response to stress (GO:0080134)	800	45	15.3	2.94	8.57E-11	2.85E-08
negative regulation of multicellular organismal process (GO:0051241)	750	42	14.34	2.93	4.82E-10	1.29E-07
regulation of proteolysis (GO:0030162)	431	24	8.24	2.91	4.34E-06	4.59E-04
immune system development (GO:0002520)	394	20	7.53	2.65	9.83E-05	7.30E-03
positive regulation of cell death (GO:0010942)	454	23	8.68	2.65	2.96E-05	2.44E-03
regulation of cell population proliferation (GO:0042127)	933	47	17.84	2.63	1.02E-09	2.54E-07
positive regulation of apoptotic process (GO:0043065)	409	20	7.82	2.56	1.59E-04	1.08E-02
positive regulation of programmed cell death (GO:0043068)	412	20	7.88	2.54	1.75E-04	1.17E-02
response to stress (GO:0006950)	1727	83	33.02	2.51	1.63E-16	1.34E-13
positive regulation of cell migration (GO:0030335)	360	17	6.88	2.47	7.29E-04	3.85E-02
positive regulation of cell motility (GO:2000147)	366	17	7	2.43	8.69E-04	4.44E-02
response to organic substance (GO:0010033)	1410	65	26.96	2.41	1.06E-11	4.23E-09
negative regulation of cell differentiation (GO:0045596)	460	21	8.79	2.39	3.57E-04	2.11E-02
negative regulation of developmental process (GO:0051093)	627	28	11.99	2.34	3.74E-05	3.06E-03
regulation of hydrolase activity (GO:0051336)	613	26	11.72	2.22	2.05E-04	1.34E-02
positive regulation of multicellular organismal process (GO:0051240)	1121	47	21.43	2.19	2.76E-07	3.97E-05
cellular response to organic substance (GO:0071310)	1086	45	20.76	2.17	1.06E-06	1.28E-04
positive regulation of cell population proliferation (GO:0008284)	531	22	10.15	2.17	9.42E-04	4.78E-02
response to oxygen-containing compound (GO:1901700)	772	31	14.76	2.1	1.09E-04	7.90E-03
response to chemical (GO:0042221)	1951	77	37.3	2.06	1.06E-10	3.44E-08
response to endogenous stimulus (GO:0009719)	686	27	13.12	2.06	4.63E-04	2.65E-02
regulation of response to stimulus (GO:0048583)	2224	87	42.52	2.05	3.30E-12	1.53E-09
regulation of multicellular organismal process (GO:0051239)	1895	74	36.23	2.04	4.54E-10	1.24E-07
positive regulation of developmental process (GO:0051094)	930	35	17.78	1.97	1.44E-04	9.96E-03
cellular response to chemical stimulus (GO:0070887)	1381	51	26.4	1.93	4.48E-06	4.67E-04
positive regulation of signal transduction (GO:0009967)	898	33	17.17	1.92	3.28E-04	2.03E-02
positive regulation of cell communication (GO:0010647)	1020	37	19.5	1.9	1.72E-04	1.15E-02
regulation of cell differentiation (GO:0045595)	1190	43	22.75	1.89	4.61E-05	3.72E-03
positive regulation of signaling (GO:0023056)	1028	37	19.65	1.88	1.89E-04	1.25E-02
regulation of multicellular organismal development (GO:2000026)	1307	47	24.99	1.88	2.16E-05	1.95E-03
negative regulation of response to stimulus (GO:0048585)	978	34	18.7	1.82	8.50E-04	4.37E-02
response to stimulus (GO:0050896)	3762	130	71.93	1.81	1.38E-16	1.21E-13
regulation of developmental process (GO:0050793)	1649	56	31.53	1.78	1.40E-05	1.35E-03
regulation of protein metabolic process (GO:0051246)	1719	53	32.87	1.61	3.46E-04	2.07E-02
positive regulation of biological process (GO:0048518)	3544	107	67.76	1.58	1.64E-08	3.14E-06
negative regulation of cellular process (GO:0048523)	2862	81	54.72	1.48	7.85E-05	5.99E-03
negative regulation of biological process (GO:0048519)	3146	89	60.15	1.48	2.28E-05	2.04E-03
positive regulation of cellular process (GO:0048522)	3205	90	61.28	1.47	2.54E-05	2.18E-03
multicellular organismal process (GO:0032501)	3362	87	64.28	1.35	9.56E-04	4.73E-02
regulation of biological process (GO:0050789)	5916	146	113.11	1.29	1.98E-06	2.26E-04
biological regulation (GO:0065007)	6246	150	119.42	1.26	6.55E-06	6.57E-04
regulation of cellular process (GO:0050794)	5580	132	106.69	1.24	3.94E-04	2.29E-02
