# Supplementary material for: Strawberry notch homolog 2 regulates the response to interleukin-6 in the central nervous system
Source: J Neuroinflammation. 2022 May 27;19:126. doi: 10.1186/s12974-022-02475-1 (PMC9145108; doi:10.1186/s12974-022-02475-1)
Supplement: Supplementary file 11 — Additional file 11. Detailed results from statistical analyses. [file 12974_2022_2475_MOESM11_ESM.xlsx]

## Sheet: Fig 1C
Fig 1C
Source of Variation	% of total variation	P value	P value summary	Significant?
Interaction	8.132	<0.0001	****	Yes
IL6	5.951	<0.0001	****	Yes
Sbno2	85.76	<0.0001	****	Yes
ANOVA table	SS	DF	MS	F (DFn, DFd)	P value
Interaction	0.017	1	0.017	F (1, 8) = 403.9	P<0.0001
IL6	0.01244	1	0.01244	F (1, 8) = 295.6	P<0.0001
Sbno2	0.1793	1	0.1793	F (1, 8) = 4260	P<0.0001
Residual	0.0003367	8	4.208e-05
Tukey's multiple comparisons test	Mean Diff.	95.00% CI of diff.	Below threshold?	Summary	Adjusted P Value
WT:Sbno2+/+ vs. WT:Sbno2-/-	0.1692	0.1522 to 0.1861	Yes	****	<0.0001
WT:Sbno2+/+ vs. GIL6:Sbno2+/+	-0.1397	-0.1566 to -0.1227	Yes	****	<0.0001
WT:Sbno2+/+ vs. GIL6:Sbno2-/-	0.1801	0.1631 to 0.1970	Yes	****	<0.0001
WT:Sbno2-/- vs. GIL6:Sbno2+/+	-0.3088	-0.3258 to -0.2919	Yes	****	<0.0001
WT:Sbno2-/- vs. GIL6:Sbno2-/-	0.01088	-0.006082 to 0.02784	No	ns	0.2461
GIL6:Sbno2+/+ vs. GIL6:Sbno2-/-	0.3197	0.3028 to 0.3367	Yes	****	<0.0001

## Sheet: Fig 1D
	1 month male					1 month female					3 month male					3 month female					7 month male					7 month female
Source of Variation	% of total variation	P value	P value summary	Significant?		% of total variation	P value	P value summary	Significant?		% of total variation	P value	P value summary	Significant?		% of total variation	P value	P value summary	Significant?		% of total variation	P value	P value summary	Significant?		% of total variation	P value	P value summary	Significant?
Interaction	1.229	0.4735	ns	No		0.4417	0.6257	ns	No		5.043	0.0796	ns	No		1.364	0.2228	ns	No		0.3138	0.6024	ns	No		0.1041	0.7686	ns	No
IL6	0.04844	0.8865	ns	No		5.9	0.0794	ns	No		0.2895	0.6688	ns	No		28.66	<0.0001	****	Yes		26.03	<0.0001	****	Yes		31.62	<0.0001	****	Yes
Sbno2	0.1104	0.8294	ns	No		9.049	0.0313	*	Yes		30.44	<0.0001	****	Yes		42.8	<0.0001	****	Yes		27.48	<0.0001	****	Yes		22.31	0.0001	***	Yes
ANOVA table	SS (Type III)	DF	MS	F (DFn, DFd)	P value	SS (Type III)	DF	MS	F (DFn, DFd)	P value	SS (Type III)	DF	MS	F (DFn, DFd)	P value	SS (Type III)	DF	MS	F (DFn, DFd)	P value	SS (Type III)	DF	MS	F (DFn, DFd)	P value	SS (Type III)	DF	MS	F (DFn, DFd)	P value
Interaction	5.245	1	5.245	F (1, 42) = 0.5231	P=0.4735	1.32	1	1.32	F (1, 45) = 0.2412	P=0.6257	21.76	1	21.76	F (1, 40) = 3.237	P=0.0796	2.249	1	2.249	F (1, 36) = 1.539	P=0.2228	3.396	1	3.396	F (1, 42) = 0.2755	P=0.6024	0.9978	1	0.9978	F (1, 33) = 0.08803	P=0.7686
IL6	0.2068	1	0.2068	F (1, 42) = 0.02062	P=0.8865	17.63	1	17.63	F (1, 45) = 3.222	P=0.0794	1.249	1	1.249	F (1, 40) = 0.1858	P=0.6688	47.25	1	47.25	F (1, 36) = 32.33	P<0.0001	281.6	1	281.6	F (1, 42) = 22.85	P<0.0001	303.2	1	303.2	F (1, 33) = 26.75	P<0.0001
Sbno2	0.4711	1	0.4711	F (1, 42) = 0.04698	P=0.8294	27.04	1	27.04	F (1, 45) = 4.941	P=0.0313	131.3	1	131.3	F (1, 40) = 19.54	P<0.0001	70.56	1	70.56	F (1, 36) = 48.28	P<0.0001	297.3	1	297.3	F (1, 42) = 24.12	P<0.0001	213.9	1	213.9	F (1, 33) = 18.87	P=0.0001
Residual	421.1	42	10.03			246.2	45	5.471			268.9	40	6.722			52.61	36	1.462			517.7	42	12.33			374	33	11.33
Tukey's multiple comparisons test	Predicted (LS) mean diff.	95.00% CI of diff.	Below threshold?	Summary	Adjusted P Value	Predicted (LS) mean diff.	95.00% CI of diff.	Below threshold?	Summary	Adjusted P Value	Predicted (LS) mean diff.	95.00% CI of diff.	Below threshold?	Summary	Adjusted P Value	Predicted (LS) mean diff.	95.00% CI of diff.	Below threshold?	Summary	Adjusted P Value	Predicted (LS) mean diff.	95.00% CI of diff.	Below threshold?	Summary	Adjusted P Value	Predicted (LS) mean diff.	95.00% CI of diff.	Below threshold?	Summary	Adjusted P Value
WT:Sbno2+/+ vs. WT:Sbno2-/-	0.4766	-2.936 to 3.889	No	ns	0.982	1.876	-0.8560 to 4.608	No	ns	0.2722	2.086	-0.9784 to 5.151	No	ns	0.277	2.21	0.7467 to 3.674	Yes	**	0.0014	4.675	0.5633 to 8.787	Yes	*	0.0203	4.65	0.09661 to 9.203	Yes	*	0.0439
WT:Sbno2+/+ vs. GIL6:Sbno2+/+	0.5455	-3.066 to 4.157	No	ns	0.9774	1.58	-0.6985 to 3.859	No	ns	0.2641	-1.089	-4.365 to 2.187	No	ns	0.8096	1.721	0.3621 to 3.080	Yes	**	0.0084	4.535	0.08012 to 8.990	Yes	*	0.0446	5.602	1.800 to 9.403	Yes	**	0.0019
WT:Sbno2+/+ vs. GIL6:Sbno2-/-	-0.3391	-4.040 to 3.362	No	ns	0.9947	2.777	0.2999 to 5.254	Yes	*	0.0225	3.861	0.8919 to 6.830	Yes	**	0.0064	4.892	3.379 to 6.405	Yes	****	<0.0001	10.33	6.109 to 14.55	Yes	****	<0.0001	10.93	6.777 to 15.09	Yes	****	<0.0001
WT:Sbno2-/- vs. GIL6:Sbno2+/+	0.06883	-3.344 to 3.481	No	ns	>0.9999	-0.2958	-3.028 to 2.436	No	ns	0.9915	-3.175	-6.239 to -0.1105	Yes	*	0.0398	-0.4889	-1.925 to 0.9468	No	ns	0.7959	-0.14	-3.974 to 3.694	No	ns	0.9997	0.9515	-3.670 to 5.573	No	ns	0.944
WT:Sbno2-/- vs. GIL6:Sbno2-/-	-0.8157	-4.323 to 2.691	No	ns	0.9244	0.9011	-1.998 to 3.801	No	ns	0.8404	1.775	-0.9589 to 4.509	No	ns	0.3169	2.682	1.100 to 4.264	Yes	***	0.0003	5.654	2.095 to 9.213	Yes	***	0.0007	6.283	1.365 to 11.20	Yes	**	0.0079
GIL6:Sbno2+/+ vs. GIL6:Sbno2-/-	-0.8845	-4.585 to 2.816	No	ns	0.9186	1.197	-1.280 to 3.674	No	ns	0.5745	4.95	1.981 to 7.919	Yes	***	0.0004	3.171	1.685 to 4.657	Yes	****	<0.0001	5.794	1.843 to 9.744	Yes	**	0.0017	5.332	1.100 to 9.563	Yes	**	0.009

## Sheet: Fig 1E
Fig 1E
Mann Whitney test	Splay Endpoint	Wobble Endpoint
P value	0.0042	0.0002
Exact or approximate P value?	Exact	Exact
P value summary	**	***
Significantly different (P < 0.05)?	Yes	Yes
One- or two-tailed P value?	Two-tailed	Two-tailed
Sum of ranks in column A,B	45 , 255	35 , 265
Mann-Whitney U	17	7
Difference between medians
Median of column A	1.000, n=7	0.000, n=7
Median of column B	2.000, n=17	2.000, n=17
Difference: Actual	1	2
Difference: Hodges-Lehmann	1	2

## Sheet: Fig 1G
Fig 1G
Source of Variation	% of total variation	P value	P value summary	Significant?
Interaction	8.52	0.0859	ns	No
Age	16.53	0.005	**	Yes
Genotype	58.1	0.0001	***	Yes
ANOVA table	SS	DF	MS	F (DFn, DFd)	P value
Interaction	8308	2	4154	F (2, 12) = 3.033	P=0.0859
Age	16117	1	16117	F (1, 12) = 11.77	P=0.0050
Genotype	56656	2	28328	F (2, 12) = 20.68	P=0.0001
Residual	16438	12	1370
Tukey's multiple comparisons test	Mean Diff.	95.00% CI of diff.	Below threshold?	Summary	Adjusted P Value
1 month
WT vs. GIL6	-185.5	-266.1 to -104.9	Yes	***	0.0001
WT vs. GIL6 x Sbno2-/-	-125.1	-205.8 to -44.52	Yes	**	0.0036
GIL6 vs. GIL6 x Sbno2-/-	60.36	-20.27 to 141.0	No	ns	0.1553
3 month
WT vs. GIL6	-86.6	-167.2 to -5.978	Yes	*	0.0352
WT vs. GIL6 x Sbno2-/-	-44.5	-125.1 to 36.12	No	ns	0.3376
GIL6 vs. GIL6 x Sbno2-/-	42.1	-38.52 to 122.7	No	ns	0.3749

## Sheet: Fig 4
	pSTAT1					STAT1					pSTAT3					STAT3					pERK					ERK					NFkB
Source of Variation	% of total variation	P value	P value summary	Significant?		% of total variation	P value	P value summary	Significant?		% of total variation	P value	P value summary	Significant?		% of total variation	P value	P value summary	Significant?		% of total variation	P value	P value summary	Significant?		% of total variation	P value	P value summary	Significant?		% of total variation	P value	P value summary	Significant?
Interaction	2.448	0.2563	ns	No		5.645	0.334	ns	No		6.691	0.0519	ns	No		0.1287	0.8167	ns	No		19.78	0.0861	ns	No		1.478	0.6459	ns	No		0.2745	0.7937	ns	No
IL6	80.6	0.0001	***	Yes		10.93	0.1903	ns	No		74.63	<0.0001	****	Yes		78.19	0.0004	***	Yes		7.437	0.2644	ns	No		7.436	0.3156	ns	No		65.79	0.0031	**	Yes
Sbno2	3.848	0.1639	ns	No		40.7	0.0247	*	Yes		8.396	0.0339	*	Yes		3.75	0.2319	ns	No		31.48	0.0388	*	Yes		39.18	0.0395	*	Yes		3.894	0.3383	ns	No
ANOVA table	SS	DF	MS	F (DFn, DFd)	P value	SS	DF	MS	F (DFn, DFd)	P value	SS	DF	MS	F (DFn, DFd)	P value	SS	DF	MS	F (DFn, DFd)	P value	SS	DF	MS	F (DFn, DFd)	P value	SS	DF	MS	F (DFn, DFd)	P value	SS	DF	MS	F (DFn, DFd)	P value
Interaction	0.002463	1	0.002463	F (1, 8) = 1.495	P=0.2563	0.01136	1	0.01136	F (1, 8) = 1.057	P=0.3340	0.005293	1	0.005293	F (1, 8) = 5.206	P=0.0519	1.47e-05	1	1.47e-05	F (1, 8) = 0.05741	P=0.8167	1.235	1	1.235	F (1, 8) = 3.830	P=0.0861	0.003957	1	0.003957	F (1, 8) = 0.2278	P=0.6459	4.655e-05	1	4.655e-05	F (1, 8) = 0.07310	P=0.7937
IL6	0.08107	1	0.08107	F (1, 8) = 49.20	P=0.0001	0.02199	1	0.02199	F (1, 8) = 2.047	P=0.1903	0.05904	1	0.05904	F (1, 8) = 58.07	P<0.0001	0.008934	1	0.008934	F (1, 8) = 34.88	P=0.0004	0.4645	1	0.4645	F (1, 8) = 1.440	P=0.2644	0.0199	1	0.0199	F (1, 8) = 1.146	P=0.3156	0.01116	1	0.01116	F (1, 8) = 17.52	P=0.0031
Sbno2	0.003871	1	0.003871	F (1, 8) = 2.349	P=0.1639	0.08186	1	0.08186	F (1, 8) = 7.620	P=0.0247	0.006643	1	0.006643	F (1, 8) = 6.533	P=0.0339	0.0004285	1	0.0004285	F (1, 8) = 1.673	P=0.2319	1.966	1	1.966	F (1, 8) = 6.095	P=0.0388	0.1049	1	0.1049	F (1, 8) = 6.038	P=0.0395	0.0006604	1	0.0006604	F (1, 8) = 1.037	P=0.3383
Residual	0.01318	8	0.001648			0.08594	8	0.01074			0.008134	8	0.001017			0.002049	8	0.0002561			2.58	8	0.3225			0.1389	8	0.01737			0.005094	8	0.0006368
Tukey's multiple comparisons test	Mean Diff.	95.00% CI of diff.	Below threshold?	Summary	Adjusted P Value	Mean Diff.	95.00% CI of diff.	Below threshold?	Summary	Adjusted P Value	Mean Diff.	95.00% CI of diff.	Below threshold?	Summary	Adjusted P Value	Mean Diff.	95.00% CI of diff.	Below threshold?	Summary	Adjusted P Value	Mean Diff.	95.00% CI of diff.	Below threshold?	Summary	Adjusted P Value	Mean Diff.	95.00% CI of diff.	Below threshold?	Summary	Adjusted P Value	Mean Diff.	95.00% CI of diff.	Below threshold?	Summary	Adjusted P Value
WT:Sbno2+/+ vs. WT:Sbno2-/-	0.00727	-0.09887 to 0.1134	No	ns	0.996	0.1037	-0.1673 to 0.3747	No	ns	0.6297	0.005051	-0.07832 to 0.08842	No	ns	0.9972	-0.009737	-0.05158 to 0.03211	No	ns	0.8762	0.1679	-1.317 to 1.653	No	ns	0.9826	0.1506	-0.1939 to 0.4952	No	ns	0.5329	-0.01878	-0.08476 to 0.04721	No	ns	0.7998
WT:Sbno2+/+ vs. GFAP-IL6:Sbno2+/+	-0.193	-0.2992 to -0.08691	Yes	**	0.0018	-0.1471	-0.4182 to 0.1239	No	ns	0.3658	-0.1823	-0.2657 to -0.09892	Yes	***	0.0005	-0.05236	-0.09420 to -0.01051	Yes	*	0.0165	-1.035	-2.520 to 0.4498	No	ns	0.1941	0.04513	-0.2994 to 0.3897	No	ns	0.9736	-0.06492	-0.1309 to 0.001062	No	ns	0.0538
WT:Sbno2+/+ vs. GFAP-IL6:Sbno2-/-	-0.1285	-0.2346 to -0.02233	Yes	*	0.0197	0.07956	-0.1914 to 0.3506	No	ns	0.7851	-0.09323	-0.1766 to -0.009860	Yes	*	0.0295	-0.06652	-0.1084 to -0.02468	Yes	**	0.0041	0.416	-1.069 to 1.901	No	ns	0.8068	0.2684	-0.07616 to 0.6130	No	ns	0.1354	-0.07582	-0.1418 to -0.009836	Yes	*	0.0257
WT:Sbno2-/- vs. GFAP-IL6:Sbno2+/+	-0.2003	-0.3064 to -0.09417	Yes	**	0.0014	-0.2508	-0.5218 to 0.02019	No	ns	0.07	-0.1873	-0.2707 to -0.1040	Yes	***	0.0004	-0.04262	-0.08446 to -0.0007760	Yes	*	0.046	-1.203	-2.688 to 0.2819	No	ns	0.1178	-0.1055	-0.4501 to 0.2391	No	ns	0.7641	-0.04614	-0.1121 to 0.01984	No	ns	0.1922
WT:Sbno2-/- vs. GFAP-IL6:Sbno2-/-	-0.1357	-0.2419 to -0.02960	Yes	*	0.0147	-0.0241	-0.2951 to 0.2469	No	ns	0.9913	-0.09828	-0.1817 to -0.01491	Yes	*	0.0226	-0.05679	-0.09863 to -0.01494	Yes	*	0.0105	0.2482	-1.237 to 1.733	No	ns	0.948	0.1178	-0.2268 to 0.4623	No	ns	0.7025	-0.05704	-0.1230 to 0.008940	No	ns	0.0922
GFAP-IL6:Sbno2+/+ vs. GFAP-IL6:Sbno2-/-	0.06457	-0.04156 to 0.1707	No	ns	0.2822	0.2267	-0.04429 to 0.4977	No	ns	0.1046	0.08906	0.005687 to 0.1724	Yes	*	0.0368	-0.01417	-0.05601 to 0.02768	No	ns	0.7082	1.451	-0.03380 to 2.936	No	ns	0.0554	0.2233	-0.1213 to 0.5678	No	ns	0.2394	-0.0109	-0.07688 to 0.05508	No	ns	0.9496

## Sheet: Fig 5A
	pSTAT1					STAT1					pSTAT3					STAT3					pERK					ERK					pNFkB					NFkB
Source of Variation	% of total variation	P value	P value summary	Significant?		% of total variation	P value	P value summary	Significant?		% of total variation	P value	P value summary	Significant?		% of total variation	P value	P value summary	Significant?		% of total variation	P value	P value summary	Significant?		% of total variation	P value	P value summary	Significant?		% of total variation	P value	P value summary	Significant?		% of total variation	P value	P value summary	Significant?
Interaction	11.05	<0.0001	****	Yes		9.377	0.1993	ns	No		4.227	0.0052	**	Yes		8.631	0.2874	ns	No		2.115	0.1913	ns	No		0.03176	0.9172	ns	No		21.53	0.0123	*	Yes		6.855	0.2478	ns	No
hIL6	75.98	<0.0001	****	Yes		13.49	0.1291	ns	No		87.31	<0.0001	****	Yes		0.01927	0.9589	ns	No		72.99	<0.0001	****	Yes		64.9	0.0004	***	Yes		23.07	0.0102	*	Yes		0.1178	0.8761	ns	No
Sbno2	10.93	<0.0001	****	Yes		16.16	0.0998	ns	No		4.091	0.0058	**	Yes		7.775	0.3115	ns	No		11.66	0.0069	**	Yes		1.264	0.5157	ns	No		25.55	0.0076	**	Yes		37.3	0.0151	*	Yes
ANOVA table	SS	DF	MS	F (DFn, DFd)	P value	SS	DF	MS	F (DFn, DFd)	P value	SS	DF	MS	F (DFn, DFd)	P value	SS	DF	MS	F (DFn, DFd)	P value	SS	DF	MS	F (DFn, DFd)	P value	SS	DF	MS	F (DFn, DFd)	P value	SS	DF	MS	F (DFn, DFd)	P value	SS	DF	MS	F (DFn, DFd)	P value
Interaction	0.5908	1	0.5908	F (1, 12) = 64.82	P<0.0001	0.06303	1	0.06303	F (1, 12) = 1.846	P=0.1993	0.2267	1	0.2267	F (1, 12) = 11.60	P=0.0052	0.2999	1	0.2999	F (1, 12) = 1.239	P=0.2874	0.2019	1	0.2019	F (1, 12) = 1.918	P=0.1913	0.002055	1	0.002055	F (1, 12) = 0.01127	P=0.9172	0.5388	1	0.5388	F (1, 12) = 8.653	P=0.0123	0.1571	1	0.1571	F (1, 12) = 1.476	P=0.2478
hIL6	4.063	1	4.063	F (1, 12) = 445.8	P<0.0001	0.09071	1	0.09071	F (1, 12) = 2.656	P=0.1291	4.682	1	4.682	F (1, 12) = 239.6	P<0.0001	0.0006696	1	0.0006696	F (1, 12) = 0.002767	P=0.9589	6.969	1	6.969	F (1, 12) = 66.21	P<0.0001	4.199	1	4.199	F (1, 12) = 23.03	P=0.0004	0.5772	1	0.5772	F (1, 12) = 9.271	P=0.0102	0.002699	1	0.002699	F (1, 12) = 0.02536	P=0.8761
Sbno2	0.5847	1	0.5847	F (1, 12) = 64.15	P<0.0001	0.1086	1	0.1086	F (1, 12) = 3.181	P=0.0998	0.2194	1	0.2194	F (1, 12) = 11.23	P=0.0058	0.2701	1	0.2701	F (1, 12) = 1.116	P=0.3115	1.114	1	1.114	F (1, 12) = 10.58	P=0.0069	0.08176	1	0.08176	F (1, 12) = 0.4485	P=0.5157	0.6393	1	0.6393	F (1, 12) = 10.27	P=0.0076	0.8546	1	0.8546	F (1, 12) = 8.031	P=0.0151
Residual	0.1094	12	0.009115			0.4099	12	0.03415			0.2345	12	0.01954			2.904	12	0.242			1.263	12	0.1053			2.187	12	0.1823			0.7471	12	0.06226			1.277	12	0.1064
Tukey's multiple comparisons test	Mean Diff.	95.00% CI of diff.	Below threshold?	Summary	Adjusted P Value	Mean Diff.	95.00% CI of diff.	Below threshold?	Summary	Adjusted P Value	Mean Diff.	95.00% CI of diff.	Below threshold?	Summary	Adjusted P Value	Mean Diff.	95.00% CI of diff.	Below threshold?	Summary	Adjusted P Value	Mean Diff.	95.00% CI of diff.	Below threshold?	Summary	Adjusted P Value	Mean Diff.	95.00% CI of diff.	Below threshold?	Summary	Adjusted P Value	Mean Diff.	95.00% CI of diff.	Below threshold?	Summary	Adjusted P Value	Mean Diff.	95.00% CI of diff.	Below threshold?	Summary	Adjusted P Value
Untreated:WT vs. Untreated:KO	-0.001993	-0.2024 to 0.1984	No	ns	>0.9999	-0.03927	-0.4273 to 0.3487	No	ns	0.9901	-0.003853	-0.2973 to 0.2896	No	ns	>0.9999	-0.5337	-1.566 to 0.4990	No	ns	0.4488	0.303	-0.3781 to 0.9840	No	ns	0.5681	-0.1203	-1.017 to 0.7760	No	ns	0.9776	0.03278	-0.4910 to 0.5566	No	ns	0.9976	0.6604	-0.02444 to 1.345	No	ns	0.06
Untreated:WT vs. Treated:WT	-1.392	-1.593 to -1.192	Yes	****	<0.0001	0.2761	-0.1119 to 0.6641	No	ns	0.2038	-1.32	-1.613 to -1.027	Yes	****	<0.0001	-0.2609	-1.294 to 0.7718	No	ns	0.875	-1.545	-2.226 to -0.8636	Yes	***	0.0001	1.047	0.1509 to 1.944	Yes	*	0.0209	-0.7469	-1.271 to -0.2231	Yes	**	0.0055	0.2241	-0.4607 to 0.9089	No	ns	0.7677
Untreated:WT vs. Treated:KO	-0.6256	-0.8260 to -0.4251	Yes	****	<0.0001	-0.01422	-0.4022 to 0.3738	No	ns	0.9995	-0.8477	-1.141 to -0.5543	Yes	****	<0.0001	-0.2469	-1.280 to 0.7857	No	ns	0.8913	-0.7923	-1.473 to -0.1112	Yes	*	0.0215	0.8816	-0.01472 to 1.778	No	ns	0.0544	0.01991	-0.5039 to 0.5437	No	ns	0.9995	0.4882	-0.1966 to 1.173	No	ns	0.2027
Untreated:KO vs. Treated:WT	-1.39	-1.591 to -1.190	Yes	****	<0.0001	0.3154	-0.07258 to 0.7034	No	ns	0.1272	-1.316	-1.610 to -1.023	Yes	****	<0.0001	0.2728	-0.7599 to 1.305	No	ns	0.8601	-1.848	-2.529 to -1.167	Yes	****	<0.0001	1.168	0.2712 to 2.064	Yes	*	0.0104	-0.7797	-1.303 to -0.2558	Yes	**	0.004	-0.4362	-1.121 to 0.2486	No	ns	0.2819
Untreated:KO vs. Treated:KO	-0.6236	-0.8240 to -0.4232	Yes	****	<0.0001	0.02506	-0.3629 to 0.4130	No	ns	0.9974	-0.8439	-1.137 to -0.5504	Yes	****	<0.0001	0.2867	-0.7459 to 1.319	No	ns	0.8419	-1.095	-1.776 to -0.4142	Yes	**	0.0022	1.002	0.1056 to 1.898	Yes	*	0.0272	-0.01287	-0.5367 to 0.5110	No	ns	0.9999	-0.1722	-0.8570 to 0.5126	No	ns	0.8764
Treated:WT vs. Treated:KO	0.7666	0.5662 to 0.9671	Yes	****	<0.0001	-0.2903	-0.6783 to 0.09764	No	ns	0.1725	0.4722	0.1788 to 0.7657	Yes	**	0.0022	0.01394	-1.019 to 1.047	No	ns	>0.9999	0.7523	0.07123 to 1.433	Yes	*	0.0291	-0.1656	-1.062 to 0.7307	No	ns	0.9451	0.7668	0.2430 to 1.291	Yes	**	0.0046	0.2641	-0.4208 to 0.9489	No	ns	0.6704

## Sheet: Fig 5B
	Fos					Gbp2					Icam1					Igtp					Irf1					Irgm1					Nlrc5					Serpina3n					Socs3					Timp1
Source of Variation	% of total variation	P value	P value summary	Significant?		% of total variation	P value	P value summary	Significant?		% of total variation	P value	P value summary	Significant?		% of total variation	P value	P value summary	Significant?		% of total variation	P value	P value summary	Significant?		% of total variation	P value	P value summary	Significant?		% of total variation	P value	P value summary	Significant?		% of total variation	P value	P value summary	Significant?		% of total variation	P value	P value summary	Significant?		% of total variation	P value	P value summary	Significant?
Interaction	3.07	<0.0001	****	Yes		8.003	<0.0001	****	Yes		5.342	<0.0001	****	Yes		2.073	0.0028	**	Yes		4.338	<0.0001	****	Yes		1.007	0.0003	***	Yes		9.452	<0.0001	****	Yes		0.7988	0.001	**	Yes		0.1949	0.0541	ns	No		0.9561	0.0008	***	Yes
Treatment Time	78.77	<0.0001	****	Yes		62.04	<0.0001	****	Yes		50.22	<0.0001	****	Yes		86.93	<0.0001	****	Yes		76.09	<0.0001	****	Yes		92.33	<0.0001	****	Yes		35.43	<0.0001	****	Yes		98.59	<0.0001	****	Yes		99.37	<0.0001	****	Yes		98.27	<0.0001	****	Yes
Sbno2	17.31	<0.0001	****	Yes		29.61	<0.0001	****	Yes		43.48	<0.0001	****	Yes		9.218	<0.0001	****	Yes		18.84	<0.0001	****	Yes		6.09	<0.0001	****	Yes		54.47	<0.0001	****	Yes		0.0431	0.2307	ns	No		0.08512	0.039	*	Yes		0.1263	0.0631	ns	No
ANOVA table	SS	DF	MS	F (DFn, DFd)	P value	SS	DF	MS	F (DFn, DFd)	P value	SS	DF	MS	F (DFn, DFd)	P value	SS	DF	MS	F (DFn, DFd)	P value	SS	DF	MS	F (DFn, DFd)	P value	SS	DF	MS	F (DFn, DFd)	P value	SS	DF	MS	F (DFn, DFd)	P value	SS	DF	MS	F (DFn, DFd)	P value	SS	DF	MS	F (DFn, DFd)	P value	SS	DF	MS	F (DFn, DFd)
Interaction	0.009402	4	0.00235	F (4, 20) = 17.89	P<0.0001	0.2778	4	0.06945	F (4, 20) = 115.0	P<0.0001	0.009612	4	0.002403	F (4, 20) = 27.78	P<0.0001	1.229	4	0.3072	F (4, 20) = 5.840	P=0.0028	0.01701	4	0.004253	F (4, 20) = 29.83	P<0.0001	0.009453	4	0.002363	F (4, 20) = 8.738	P=0.0003	0.0446	4	0.01115	F (4, 20) = 73.63	P<0.0001	0.02799	4	0.006998	F (4, 20) = 7.080	P=0.0010	0.05701	4	0.01425	F (4, 20) = 2.795	P=0.0541	0.002748	4	0.0006871	F (4, 20) = 7.333
Treatment Time	0.2412	4	0.06031	F (4, 20) = 459.0	P<0.0001	2.154	4	0.5384	F (4, 20) = 891.7	P<0.0001	0.09035	4	0.02259	F (4, 20) = 261.1	P<0.0001	51.53	4	12.88	F (4, 20) = 244.9	P<0.0001	0.2984	4	0.0746	F (4, 20) = 523.2	P<0.0001	0.8669	4	0.2167	F (4, 20) = 801.3	P<0.0001	0.1672	4	0.0418	F (4, 20) = 276.0	P<0.0001	3.455	4	0.8638	F (4, 20) = 873.8	P<0.0001	29.06	4	7.265	F (4, 20) = 1425	P<0.0001	0.2825	4	0.07062	F (4, 20) = 753.6
Sbno2	0.053	1	0.053	F (1, 20) = 403.3	P<0.0001	1.028	1	1.028	F (1, 20) = 1702	P<0.0001	0.07823	1	0.07823	F (1, 20) = 904.3	P<0.0001	5.464	1	5.464	F (1, 20) = 103.9	P<0.0001	0.0739	1	0.0739	F (1, 20) = 518.2	P<0.0001	0.05718	1	0.05718	F (1, 20) = 211.4	P<0.0001	0.257	1	0.257	F (1, 20) = 1697	P<0.0001	0.00151	1	0.00151	F (1, 20) = 1.528	P=0.2307	0.02489	1	0.02489	F (1, 20) = 4.882	P=0.0390	0.000363	1	0.000363	F (1, 20) = 3.874
Residual	0.002628	20	0.0001314			0.01208	20	0.0006038			0.00173	20	8.651e-05			1.052	20	0.0526			0.002852	20	0.0001426			0.005409	20	0.0002705			0.003029	20	0.0001514			0.01977	20	0.0009885			0.102	20	0.005099			0.001874	20	9.371e-05
Bonferroni's multiple comparisons test	Mean Diff.	95.00% CI of diff.	Below threshold?	Summary	Adjusted P Value	Mean Diff.	95.00% CI of diff.	Below threshold?	Summary	Adjusted P Value	Mean Diff.	95.00% CI of diff.	Below threshold?	Summary	Adjusted P Value	Mean Diff.	95.00% CI of diff.	Below threshold?	Summary	Adjusted P Value	Mean Diff.	95.00% CI of diff.	Below threshold?	Summary	Adjusted P Value	Mean Diff.	95.00% CI of diff.	Below threshold?	Summary	Adjusted P Value	Mean Diff.	95.00% CI of diff.	Below threshold?	Summary	Adjusted P Value	Mean Diff.	95.00% CI of diff.	Below threshold?	Summary	Adjusted P Value	Mean Diff.	95.00% CI of diff.	Below threshold?	Summary	Adjusted P Value	Mean Diff.	95.00% CI of diff.	Below threshold?	Summary
WT hIL6 - KO hIL6
0	-0.0223	-0.04893 to 0.004330	No	ns	0.1361	-0.08467	-0.1418 to -0.02758	Yes	**	0.0021	-0.05853	-0.08014 to -0.03692	Yes	****	<0.0001	-0.1184	-0.6512 to 0.4145	No	ns	>0.9999	-0.03025	-0.05799 to -0.002510	Yes	*	0.028	-0.01772	-0.05593 to 0.02049	No	ns	>0.9999	-0.09678	-0.1254 to -0.06819	Yes	****	<0.0001	-0.07688	-0.1499 to -0.003834	Yes	*	0.0358	-0.04579	-0.2117 to 0.1201	No	ns	>0.9999	0.006317	-0.01617 to 0.02881	No	ns
2	-0.07731	-0.1039 to -0.05068	Yes	****	<0.0001	-0.2208	-0.2779 to -0.1637	Yes	****	<0.0001	-0.06228	-0.08388 to -0.04067	Yes	****	<0.0001	-0.7407	-1.274 to -0.2079	Yes	**	0.0039	-0.05307	-0.08082 to -0.02533	Yes	***	0.0001	-0.0983	-0.1365 to -0.06010	Yes	****	<0.0001	-0.09913	-0.1277 to -0.07054	Yes	****	<0.0001	0.07282	-0.0002241 to 0.1459	No	ns	0.051	-0.03893	-0.2048 to 0.1270	No	ns	>0.9999	0.02393	0.001439 to 0.04642	Yes	*
6	-0.1287	-0.1553 to -0.1021	Yes	****	<0.0001	-0.4319	-0.4890 to -0.3748	Yes	****	<0.0001	-0.1479	-0.1695 to -0.1263	Yes	****	<0.0001	-1.269	-1.801 to -0.7357	Yes	****	<0.0001	-0.1392	-0.1669 to -0.1114	Yes	****	<0.0001	-0.1114	-0.1496 to -0.07320	Yes	****	<0.0001	-0.217	-0.2456 to -0.1884	Yes	****	<0.0001	-0.01354	-0.08658 to 0.05950	No	ns	>0.9999	-0.2089	-0.3748 to -0.04302	Yes	**	0.0093	-0.02482	-0.04731 to -0.002327	Yes	*
12	-0.08796	-0.1146 to -0.06133	Yes	****	<0.0001	-0.4941	-0.5512 to -0.4370	Yes	****	<0.0001	-0.1134	-0.1350 to -0.09182	Yes	****	<0.0001	-1.077	-1.610 to -0.5443	Yes	****	<0.0001	-0.1338	-0.1615 to -0.1060	Yes	****	<0.0001	-0.09561	-0.1338 to -0.05740	Yes	****	<0.0001	-0.2153	-0.2439 to -0.1867	Yes	****	<0.0001	0.03185	-0.04119 to 0.1049	No	ns	>0.9999	-0.05773	-0.2236 to 0.1082	No	ns	>0.9999	-0.01578	-0.03827 to 0.006712	No	ns
24	-0.104	-0.1307 to -0.07740	Yes	****	<0.0001	-0.6196	-0.6767 to -0.5625	Yes	****	<0.0001	-0.1285	-0.1501 to -0.1069	Yes	****	<0.0001	-1.063	-1.596 to -0.5300	Yes	****	<0.0001	-0.14	-0.1678 to -0.1123	Yes	****	<0.0001	-0.1136	-0.1518 to -0.07535	Yes	****	<0.0001	-0.2974	-0.3260 to -0.2688	Yes	****	<0.0001	-0.0852	-0.1582 to -0.01216	Yes	*	0.0171	0.06332	-0.1026 to 0.2292	No	ns	>0.9999	-0.02444	-0.04692 to -0.001947	Yes	*
[truncated: 1 more columns]

## Sheet: Fig 6
Are the slopes equal?
Fos	Gbp2	Icam1	Igtp	Irf1	Irgm1	Nlrc5	Serpina3n	Socs3	Timp1
F = 0.3573. DFn = 1, DFd = 2	F = 0.1211. DFn = 1, DFd = 2	F = 27.72. DFn = 1, DFd = 2	F = 0.6674. DFn = 1, DFd = 2	F = 0.5424. DFn = 1, DFd = 2	F = 0.005421. DFn = 1, DFd = 2	F = 0.001777. DFn = 1, DFd = 2	F = 6.021. DFn = 1, DFd = 2	F = 0.03094. DFn = 1, DFd = 2	F = 0.5896. DFn = 1, DFd = 2
P=0.6107	P=0.7611	P=0.0342	P=0.4998	P=0.5381	P=0.9480	P=0.9702	P=0.1336	P=0.8766	P=0.5228

## Sheet: Additional File 1
Add. File 1
Mann Whitney test
P value	0.4
Exact or approximate P value?	Exact
P value summary	ns
Significantly different (P < 0.05)?	No
One- or two-tailed P value?	Two-tailed
Sum of ranks in column A,B	14.50 , 21.50
Mann-Whitney U	4.5

## Sheet: Additional File 2
Add. File 2	GFAP White matter					GFAP Molecular Layer					GFAP Granular Layer					Iba1 White matter					Iba1 Molecular Layer					Iba1 Granular Layer						CD3
Source of Variation	% of total variation	P value	P value summary	Significant?	Geisser-Greenhouse's epsilon	% of total variation	P value	P value summary	Significant?	Geisser-Greenhouse's epsilon	% of total variation	P value	P value summary	Significant?	Geisser-Greenhouse's epsilon	% of total variation	P value	P value summary	Significant?	Geisser-Greenhouse's epsilon	% of total variation	P value	P value summary	Significant?	Geisser-Greenhouse's epsilon	% of total variation	P value	P value summary	Significant?	Geisser-Greenhouse's epsilon		Source of Variation	% of total variation	P value	P value summary	Significant?
IL6	10.5	0.0065	**	Yes	1	40.37	<0.0001	****	Yes	1	17.08	0.0007	***	Yes	1	59.03	<0.0001	****	Yes	1	26.45	0.0002	***	Yes	1	26.34	<0.0001	****	Yes	1		Interaction	5.58	0.0183	*	Yes
Sbno2	1.022	0.1306	ns	No	1	0.04853	0.5946	ns	No	1	0.7527	0.1568	ns	No	1	6.912	0.004	**	Yes	1	0.5576	0.1594	ns	No	1	0.1346	0.5423	ns	No	1		IL6	63.82	<0.0001	****	Yes
IL6 x Sbno2	0.871	0.3426	ns	No	1	0.078	0.4908	ns	No	1	0.1019	0.4196	ns	No	1	2.533	0.0121	*	Yes	1	0.003445	0.8849	ns	No	1	0.08303	0.5814	ns	No	1		Sbno2	5.722	0.017	*	Yes
Block x IL6	5.034					4.14					3.647					4.283					3.894					2.087
Block x Sbno2	2.44					1.093					2.095					2.745					1.575					2.298
Block	74.25					53.24					75.36					22.92					66.45					67.32
ANOVA table	SS	DF	MS	F (DFn, DFd)	P value	SS	DF	MS	F (DFn, DFd)	P value	SS	DF	MS	F (DFn, DFd)	P value	SS	DF	MS	F (DFn, DFd)	P value	SS	DF	MS	F (DFn, DFd)	P value	SS	DF	MS	F (DFn, DFd)	P value		ANOVA table	SS	DF	MS	F (DFn, DFd)	P value
IL6	192.7	1	192.7	F (1.000, 7.000) = 14.60	P=0.0065	1042	1	1042	F (1.000, 7.000) = 68.26	P<0.0001	343.4	1	343.4	F (1.000, 7.000) = 32.78	P=0.0007	1368	1	1368	F (1.000, 7.000) = 96.47	P<0.0001	415.8	1	415.8	F (1.000, 7.000) = 47.56	P=0.0002	564	1	564	F (1.000, 7.000) = 88.32	P<0.0001		Interaction	0.2498	1	0.2498	F (1, 28) = 6.280	P=0.0183
Sbno2	18.75	1	18.75	F (1.000, 7.000) = 2.931	P=0.1306	1.253	1	1.253	F (1.000, 7.000) = 0.3107	P=0.5946	15.14	1	15.14	F (1.000, 7.000) = 2.515	P=0.1568	160.2	1	160.2	F (1.000, 7.000) = 17.63	P=0.0040	8.765	1	8.765	F (1.000, 7.000) = 2.478	P=0.1594	2.883	1	2.883	F (1.000, 7.000) = 0.4101	P=0.5423		IL6	2.857	1	2.857	F (1, 28) = 71.83	P<0.0001
IL6 x Sbno2	15.99	1	15.99	F (1.000, 7.000) = 1.036	P=0.3426	2.014	1	2.014	F (1.000, 7.000) = 0.5286	P=0.4908	2.05	1	2.05	F (1.000, 7.000) = 0.7350	P=0.4196	58.7	1	58.7	F (1.000, 7.000) = 11.27	P=0.0121	0.05415	1	0.05415	F (1.000, 7.000) = 0.02253	P=0.8849	1.778	1	1.778	F (1.000, 7.000) = 0.3341	P=0.5814		Sbno2	0.2561	1	0.2561	F (1, 28) = 6.440	P=0.0170
Block x IL6	92.39	7	13.2			106.9	7	15.27			73.33	7	10.48			99.26	7	14.18			61.2	7	8.744			44.7	7	6.386				Residual	1.113	28	0.03977
Block x Sbno2	44.78	7	6.398			28.23	7	4.033			42.13	7	6.018			63.61	7	9.087			24.76	7	3.537			49.21	7	7.03
Block	1363	7	194.7			1375	7	196.4			1515	7	216.5			531.2	7	75.89			1045	7	149.2			1442	7	206
Residual	108	7	15.43			26.67	7	3.81			19.52	7	2.789			36.46	7	5.209			16.82	7	2.404			37.25	7	5.322
Tukey's multiple comparisons test	Mean Diff.	95.00% CI of diff.	Below threshold?	Summary	Adjusted P Value	Mean Diff.	95.00% CI of diff.	Below threshold?	Summary	Adjusted P Value	Mean Diff.	95.00% CI of diff.	Below threshold?	Summary	Adjusted P Value	Mean Diff.	95.00% CI of diff.	Below threshold?	Summary	Adjusted P Value	Mean Diff.	95.00% CI of diff.	Below threshold?	Summary	Adjusted P Value	Mean Diff.	95.00% CI of diff.	Below threshold?	Summary	Adjusted P Value		Tukey's multiple comparisons test	Mean Diff.	95.00% CI of diff.	Below threshold?	Summary	Adjusted P Value
WT:Sbno+/+ vs. WT:Sbno2-/-	-0.1174	-3.818 to 3.583	No	ns	0.9995	0.8975	-2.160 to 3.955	No	ns	0.7693	-1.882	-5.185 to 1.422	No	ns	0.3142	-1.766	-4.038 to 0.5060	No	ns	0.1312	-0.9644	-3.398 to 1.469	No	ns	0.5843	0.1289	-3.027 to 3.284	No	ns	0.999		WT:Sbno+/+ vs. WT:Sbno2-/-	-0.002239	-0.2745 to 0.2700	No	ns	>0.9999
WT:Sbno+/+ vs. GIL6:Sbno+/+	-3.494	-9.421 to 2.433	No	ns	0.29	-10.91	-15.94 to -5.888	Yes	***	0.0008	-7.058	-11.41 to -2.704	Yes	**	0.0044	-10.37	-13.40 to -7.337	Yes	****	<0.0001	-7.127	-10.91 to -3.343	Yes	**	0.0019	-8.868	-12.34 to -5.400	Yes	***	0.0003		WT:Sbno+/+ vs. GIL6:Sbno+/+	-0.4209	-0.6931 to -0.1486	Yes	**	0.0013
WT:Sbno+/+ vs. GIL6:Sbno2-/-	-6.439	-11.10 to -1.777	Yes	*	0.0106	-11.02	-17.38 to -4.655	Yes	**	0.003	-7.927	-14.05 to -1.799	Yes	*	0.0149	-17.55	-24.92 to -10.18	Yes	***	0.0004	-8.256	-13.16 to -3.354	Yes	**	0.0036	-7.796	-12.33 to -3.263	Yes	**	0.0032		WT:Sbno+/+ vs. GIL6:Sbno2-/-	-0.7765	-1.049 to -0.5042	Yes	****	<0.0001
WT:Sbno2-/- vs. GIL6:Sbno+/+	-3.377	-9.029 to 2.276	No	ns	0.2809	-11.81	-15.33 to -8.291	Yes	****	<0.0001	-5.176	-7.938 to -2.414	Yes	**	0.0019	-8.602	-11.67 to -5.536	Yes	***	0.0002	-6.163	-9.263 to -3.063	Yes	**	0.0013	-8.997	-13.02 to -4.972	Yes	***	0.0007		WT:Sbno2-/- vs. GIL6:Sbno+/+	-0.4186	-0.6909 to -0.1464	Yes	**	0.0013
WT:Sbno2-/- vs. GIL6:Sbno2-/-	-6.321	-12.90 to 0.2574	No	ns	0.0591	-11.92	-17.11 to -6.719	Yes	***	0.0006	-6.045	-10.21 to -1.877	Yes	**	0.0082	-15.79	-22.41 to -9.157	Yes	***	0.0004	-7.292	-11.32 to -3.266	Yes	**	0.0023	-7.925	-12.40 to -3.448	Yes	**	0.0027		WT:Sbno2-/- vs. GIL6:Sbno2-/-	-0.7742	-1.046 to -0.5020	Yes	****	<0.0001
GIL6:Sbno+/+ vs. GIL6:Sbno2-/-	-2.945	-9.733 to 3.844	No	ns	0.5182	-0.106	-3.590 to 3.378	No	ns	0.9996	-0.8693	-4.504 to 2.765	No	ns	0.8561	-7.183	-13.01 to -1.352	Yes	*	0.0191	-1.129	-4.346 to 2.088	No	ns	0.667	1.072	-3.815 to 5.958	No	ns	0.8837		GIL6:Sbno+/+ vs. GIL6:Sbno2-/-	-0.3556	-0.6279 to -0.08338	Yes	**	0.0068
